# Supplementary material for: H3.3-G34 mutations impair DNA repair and promote cGAS/STING-mediated immune responses in pediatric high-grade glioma models
Source: J Clin Invest. 2022 Nov 15;132(22):e154229. doi: 10.1172/JCI154229 (PMC9663161; doi:10.1172/JCI154229)
Supplement: Supplemental tables 1, 2, 5, 6, 7, 8, 10 and 11 [file jci-132-154229-s015.xlsx]

## Sheet: Table 1
Table 1. Normalized counts, mouse pHGG
Gene	H3.3-Wt 1	H3.3-Wt 2	H3.3-Wt 3	H3.3-Wt 4	H3.3-Wt 5	H3.3-G34R 1	H3.3-G34R 2	H3.3-G34R 3	H3.3-G34R 4	H3.3-G34R 5
Tmem128	1.15197	1.32879	1.2291	1.34871	1.57035	0.348791	0.442899	0.28255	0.468129	0.741855
Grap	1.76409	0.166762	0.104818	0.398145	0.033225	2.54776	1.17019	0.947243	1.37358	0.85246
3110001I22Rik	1.00248	1.1231	1.32373	1.6548	1.47418	0.304457	0.473802	0.540879	0.82227	0.612134
Cpeb2	0.683417	0.178151	0.225651	0.317274	0.156154	2.2808	1.59755	1.50029	2.00315	1.48279
Rab11a	1.22259	0.998624	1.24647	1.05512	1.36532	0.844207	0.620657	0.744162	0.587679	0.929643
Dnajc24	1.32291	1.25457	1.43883	1.30718	1.66728	0.518589	0.581861	0.553	0.672558	0.786223
Rassf8	0.643933	0.344012	0.685777	0.38323	0.368666	2.03219	1.78713	1.58875	1.581	1.56468
Alg11	0.962501	0.940269	1.32614	1.0488	1.58882	0.418046	0.448367	0.572334	0.547991	0.93056
Arfgap2	1.16922	1.3923	1.17622	1.4396	1.31098	0.481489	0.740359	0.682215	0.889973	0.885756
Med28	1.51455	1.39691	1.05353	1.28471	1.43426	0.648938	0.559038	0.382133	0.729077	0.835382
Atp5j	0.944109	0.901415	0.928192	1.32291	1.4872	0.629535	0.653018	0.565472	0.886692	1.1592
Fam43a	0.20372	0.0575845	0.294081	0.497985	0.786967	0.876327	1.09227	0.974983	1.50134	1.60625
Ppdpf	1.31043	1.01125	1.18812	1.21335	1.7653	0.510901	0.582649	0.550264	0.499088	1.12414
Hlcs	0.832984	0.574512	1.05335	0.617719	0.783478	1.17534	0.98781	1.51543	1.05705	1.38875
Smu1	0.778388	1.02331	0.996717	1.38572	1.45648	0.298143	0.46753	0.4466	0.875603	1.1548
Psmb6	1.4232	1.69196	1.48541	1.58609	1.36717	0.459099	0.58521	0.24741	0.493887	0.719128
Rfc3	1.17669	1.90163	0.918244	1.59538	1.42378	0.431583	0.759985	0.248986	0.556381	0.588677
Samd3	1.37144	0.184821	0.14685	0.184562	0.199847	2.35206	1.29636	1.61443	0.981733	1.29145
Lce3a	1.61958	0.218262	0.173421	0.217956	0.236006	2.77764	1.53092	1.90654	1.15937	1.52513
Glo1	0.89256	1.13461	0.892625	1.20745	1.56982	0.400994	0.536536	0.505206	0.61388	1.20363
Nup155	1.28444	1.8624	0.968882	1.4664	1.36643	0.599365	0.776105	0.347344	0.66691	0.621063
Iqcb1	1.46448	1.02885	1.26728	1.54573	1.49087	0.552623	0.496089	0.717745	0.911594	0.813994
Nuf2	1.58884	1.34071	0.770353	1.16121	1.33582	0.797715	0.768628	0.328865	0.603384	0.831598
Tmem220	1.19064	0.536573	0.0174566	0.327018	0.348601	2.35138	1.70525	1.35913	1.39469	1.01078
Ndufs8	1.39767	1.7979	1.34769	1.30561	1.51023	0.365013	0.482834	0.47422	0.597478	0.642374
Ppil1	1.08871	1.5759	1.3205	1.29448	1.24001	0.479943	0.86045	0.352274	0.716151	0.665001
Atg14	0.735785	0.827277	0.956815	1.16727	1.18556	0.592224	0.748234	0.831754	1.06862	1.09371
Frs2	0.746186	0.531093	0.643694	0.450278	0.370664	1.50977	1.17024	1.14858	1.38694	0.960435
Dnlz	1.12934	1.92069	0.981716	1.66094	1.77445	0.460584	0.732627	0.282158	0.847881	0.935175
Timm8b	1.16275	1.48066	1.17876	1.46241	1.72561	0.379213	0.395811	0.257282	0.446695	1.18077
Raly	1.24604	1.21793	1.12156	1.48488	1.28239	0.607554	0.787115	0.587046	0.708874	0.81759
Sac3d1	0.916579	0.985828	0.576682	1.12386	1.38884	0.799823	0.881663	0.418077	1.04261	1.24359
Hat1	1.33935	1.85108	1.2448	1.69607	1.25904	0.448607	0.622736	0.26884	0.578535	0.675691
Sh3bgrl	1.06771	1.15124	0.750459	0.975614	1.74859	0.409504	0.480585	0.365254	0.399574	0.920526
Ndufa2	1.37092	1.1764	1.05308	1.19162	1.289	0.667886	0.729324	0.332362	0.63072	0.893304
Pcna	1.20761	2.00482	1.04945	1.61597	1.54303	0.344991	0.670991	0.384809	0.498106	0.64812
Rbak	0.907408	1.52853	0.935604	1.26986	1.15856	0.533853	1.02151	0.428655	0.777791	0.907027
Bend4	0.857197	1.1229	0.516954	0.956982	1.49375	0.218437	0.110839	0.0333184	0.228659	0.74771
Haus2	1.04843	1.29906	1.55989	1.34257	1.11742	0.421428	0.452638	0.943445	0.710821	0.744618
Ints12	0.924434	1.23423	1.25126	1.2217	1.70631	0.566465	0.587479	0.70631	0.766676	0.968981
Mcrs1	0.996462	1.64985	0.780927	1.59853	1.27782	0.479399	0.903343	0.271144	0.710306	0.767322
Tdp2	0.932607	1.4748	1.53485	1.23394	1.47445	0.556988	0.700392	0.919433	0.750833	0.974683
Snrpb2	1.01522	1.45671	1.31978	1.19241	1.12395	0.369918	0.531795	0.704497	0.730449	0.587559
Cetn3	1.0542	1.10432	0.881119	1.00855	1.40866	0.523747	0.675018	0.50656	0.765129	0.894135
Morf4l2	1.12259	1.27388	1.18183	1.3308	1.48924	0.549138	0.818963	0.447098	0.592373	1.10637
Ndufc1	1.51587	1.58413	0.993738	1.02593	1.7855	0.668251	0.649847	0.339298	0.568545	0.808729
Ywhaq	1.08086	0.927466	0.997803	1.18789	1.15921	0.427548	0.570136	0.414822	0.470195	0.739016
Snrpd1	0.955634	1.36701	1.47286	1.34968	1.37116	0.431837	0.504135	0.37654	0.574326	0.729612
Papolg	1.11911	1.1349	1.35785	1.07935	1.23841	0.632942	0.560217	0.526445	0.53925	0.828711
Cnnm4	0.778383	0.60265	0.706323	0.783822	0.886236	1.33675	1.3131	1.06552	1.21789	1.58485
Orc4	1.19877	1.4761	1.42461	1.77674	1.47438	0.344145	0.369505	0.25068	0.485564	0.892043
Dcaf12	0.503737	0.582268	0.724021	0.916	0.950879	0.763467	0.76648	0.985715	1.16528	1.34501
Pdzd11	1.26034	1.76227	1.16301	1.29035	1.81036	0.617575	0.700125	0.419879	0.791639	1.10286
Aplp2	1.33742	0.69844	0.841511	1.21569	0.960209	0.750952	0.413016	0.326398	0.565608	0.517469
Nxt1	1.22904	1.51177	1.0188	1.45443	1.36323	0.578563	0.691197	0.654711	0.612205	0.587267
Trap1a	0.319877	0.086216	0.0685031	0.086095	0.0932251	1.0972	1.20946	0.753104	0.915924	0.602442
Dnajb11	0.952192	1.31699	0.94087	1.42555	1.60394	0.660885	0.67778	0.334296	0.893707	1.18373
Ccne2	1.17039	1.48888	1.03194	1.38273	2.32182	0.241095	0.678626	0.244764	0.671188	0.944816
Uxt	1.23656	1.73036	1.3323	1.5519	1.33749	0.351175	0.809408	0.388173	0.631999	0.944072
Ccne1	0.824236	1.57866	1.05744	1.93152	1.76804	0.335388	0.610535	0.134557	0.706843	0.803398
Sh3pxd2a	0.731794	0.462715	0.365134	0.751563	0.689736	1.74672	1.67223	1.13716	1.28244	1.7514
Psmd1	0.909676	1.31781	1.05274	1.17096	1.41318	0.643031	0.767317	0.457957	0.709438	1.02967
Mtif3	1.16611	1.30504	1.27046	1.32146	1.17982	0.615082	0.559068	0.498722	0.696626	0.846288
4933434E20Rik	1.4976	1.42781	1.14127	1.08888	1.42139	0.595033	0.714868	0.455988	0.723081	0.780813
Dbi	0.715327	1.13083	0.57523	0.92394	1.72829	0.22421	0.349156	0.108528	0.192144	0.78597
Atp7a	1.48463	1.31762	0.825798	1.38583	1.90238	0.871869	0.639879	0.528806	0.629762	1.30475
Drap1	1.02203	1.01571	1.35215	1.01579	1.60196	0.630715	0.636633	0.774351	0.772068	1.18455
Riok2	0.905887	1.492	1.47154	1.65974	1.36756	0.322335	0.545605	0.347075	0.943695	0.771271
Ltbp4	0.273808	0.445343	1.05674	0.306466	0.30203	0.879346	1.53693	1.62032	1.35764	1.3213
Zw10	0.879494	1.26316	1.18174	1.7066	1.49543	0.51947	0.54429	0.291561	1.02991	0.642876
Ftsj1	1.17365	1.65779	1.61888	1.32143	1.31642	0.45348	0.804641	0.437389	0.550247	0.799279
Exoc6	1.3701	1.59476	1.35666	1.32487	1.31247	0.473236	0.153784	0.285395	0.54348	0.610928
Znhit1	1.1041	1.61804	1.01451	1.32468	1.22046	0.684299	0.965978	0.726276	0.704249	0.723702
Tmem199	1.53719	1.71255	0.800096	1.60858	1.56045	0.34152	0.486577	0.263139	0.572446	0.752302
Immp1l	1.63515	1.21787	0.912734	1.50546	1.85363	0.273096	0.37293	0.338529	0.391303	0.854098
Zfp942	0.910853	1.43516	1.44725	1.231	1.89075	0.38991	0.407765	0.518104	0.64055	0.85224
Skiv2l	0.823683	1.36069	0.985373	1.29359	1.66231	0.58122	0.87134	0.465053	0.845624	1.35707
Nup35	1.24475	1.765	1.68894	1.45647	1.30615	0.477561	0.548321	0.203907	0.610608	0.479505
Slc9a1	0.95152	0.63651	0.258274	0.73379	0.749721	1.97772	1.71965	1.02968	1.45601	1.22196
Txnl1	1.14194	1.27308	0.848386	1.45325	1.38749	0.642908	0.669027	0.420367	0.621286	0.964007
Mocs2	1.54965	1.36588	0.806838	1.17291	1.5838	0.805364	0.889884	0.384323	0.779555	0.861509
Nbn	1.06225	1.08503	0.826819	1.55931	2.10929	0.206207	0.51984	0.251076	0.408642	1.16373
Grk4	0.666939	1.26292	0.897626	1.60486	1.99737	0.281416	0.270184	0.137082	0.666875	1.17259
Pin4	0.937621	1.55565	1.58374	1.69798	1.82127	0.277966	0.383726	0.317394	0.923832	1.11223
Commd9	0.979616	1.50021	1.72031	1.51207	2.02593	0.396137	0.495513	0.482099	0.689523	0.672579
Sf3b1	0.861989	1.21088	1.36042	1.06865	1.21946	0.596582	0.684494	1.05969	0.78838	0.881071
Mtf2	1.13545	1.22589	0.823479	1.20122	1.09734	0.768128	0.788292	0.350117	0.758112	0.917381
Pex13	1.23545	1.14594	0.937035	1.40335	1.57301	0.514028	0.738781	0.516574	0.566663	0.882167
Sec61a2	1.06701	1.46023	1.26007	1.57134	1.42545	0.779595	0.970869	0.754618	0.841001	0.817541
C330018D20Rik	1.14102	1.27206	1.27961	1.84603	1.41375	0.531421	0.537555	0.240313	0.469718	0.400781
Kctd11	0.336956	0.367887	0.769712	0.47321	0.783268	2.0084	1.6117	2.62704	1.23635	2.04774
Adi1	1.24838	1.10811	1.05409	1.30262	1.16376	0.674885	0.552967	0.582148	1.06201	0.793655
Psma3	1.24933	1.55951	1.15081	1.314	1.25356	0.46105	0.689735	0.305548	0.583764	0.930048
Gtf2h3	0.812019	1.41205	1.51282	1.53861	1.63672	0.40477	0.65836	0.423545	0.736047	0.736879
Jak1	0.505761	0.543424	0.778066	0.99193	1.16317	0.79655	0.821811	0.91863	1.1822	1.32993
Rbbp7	0.916847	1.60329	1.19702	1.57618	1.6466	0.501813	0.712875	0.319766	0.58824	1.05048
Bag3	0.48084	0.842189	0.708363	0.645544	0.847257	1.12888	1.44002	1.5091	1.37035	1.13982
Ogg1	0.988054	1.47605	1.13189	1.51269	1.56535	0.534961	0.625938	0.389756	0.883177	1.18191
Jmjd7	0.929866	1.31879	1.95147	1.17381	1.36622	0.500541	0.417026	1.14256	0.631626	0.84847
Wtap	0.894438	1.38498	1.04334	1.29967	1.40518	0.516607	0.658022	0.410539	0.756289	1.07168
Rfc2	1.01661	1.66225	0.890408	1.2284	1.13443	0.58325	0.910899	0.452289	0.736652	0.798052
Xrn1	1.03981	0.311241	0.321095	0.460183	0.463157	1.91345	1.40294	1.0239	1.44062	0.887432
Atp5g3	1.61414	2.00328	0.800412	1.66875	1.16701	0.531708	0.831048	0.259757	0.755492	0.546677
Dnajb1	0.977741	1.41792	1.04881	1.40942	1.51565	0.695188	0.860638	0.643917	0.707879	0.953225
Golga1	0.850437	1.69216	1.10911	1.63946	1.91239	0.471146	0.646088	0.389925	0.79414	1.15855
Atp5h	1.30629	1.78767	1.10956	1.50029	1.4798	0.414324	0.59961	0.26152	0.405287	1.04223
Tor1a	1.18458	1.40315	1.47351	1.61387	1.42004	0.688606	0.793899	0.37776	0.72212	0.781675
Ppp6c	0.977459	1.22396	1.22896	1.85928	1.60273	0.494667	0.477122	0.328755	0.712815	0.969896
Pop1	1.2525	1.48913	1.10171	1.45448	1.70208	0.441734	0.863984	0.229861	0.969746	0.539913
Zfp944	1.10697	1.29854	0.692159	1.29814	1.89214	0.368284	0.411685	0.363158	0.562915	0.969778
Psmb7	1.05891	1.56666	1.40374	1.93906	1.33358	0.426961	0.562052	0.33377	0.706272	0.784054
Ube2e3	0.671606	1.26067	0.948395	1.37071	1.63372	0.419586	0.536611	0.406834	0.776192	1.11236
Alg13	1.07595	1.28561	1.20184	1.29444	1.52607	0.646324	0.730418	0.454814	0.676695	0.51629
Gins4	1.13426	0.939184	1.19334	1.50793	1.86139	0.374887	0.587918	0.286499	0.482869	0.906477
Isca2	1.13272	1.53963	0.991509	1.53977	1.65488	0.371768	0.348218	0.395304	0.349812	1.01769
Slmap	0.988149	0.845443	0.428307	0.784189	0.554132	1.4577	1.0837	0.944249	1.26692	0.811253
Cdc123	1.08291	1.21081	0.973092	1.38815	1.38423	0.517712	0.974228	0.449653	0.670646	0.872565
Sord	0.936373	2.1465	1.50688	1.92254	1.89119	0.243283	0.293276	0.3422	0.170075	0.469505
Ccdc61	0.716995	0.827669	0.399251	0.792259	0.459407	1.33491	1.24558	1.46755	1.59063	1.09868
Camta2	0.895413	0.823827	0.377268	0.829026	0.645347	1.77241	1.42124	0.751018	1.3407	1.10142
Mtx2	1.06762	1.6347	1.30709	1.79364	1.48436	0.474161	0.541058	0.494984	0.624617	0.959144
Sms	0.901729	1.51205	1.55342	1.05546	1.79982	0.266424	0.469479	0.547638	0.649445	0.813995
Smarce1	0.953419	1.26636	0.981961	1.30231	1.34182	0.584886	0.768704	0.795175	0.77226	0.968614
Vps35	0.952206	1.3244	1.73697	1.37534	1.96751	0.452803	0.47586	0.333557	0.413521	1.02454
Gm1141	1.06455	1.55695	0.97494	3.60162	1.75508	0.0652051	0.143754	0.179024	1.63297	0.125308
Hsd17b10	1.43114	1.12411	1.53949	1.97108	1.83502	0.386647	0.575274	0.459589	0.415926	0.889289
Bbip1	1.2692	1.3764	1.28481	0.899616	1.96698	0.45663	0.510922	0.706975	0.490099	0.886958
Dcaf13	1.70931	1.79281	1.61123	1.49003	1.16464	0.521583	0.700314	0.224953	0.530346	0.726542
Snrpe	1.38455	1.58316	1.13325	1.12656	1.26441	0.373706	0.50318	0.346027	0.687787	0.696999
Mospd1	1.2954	1.48821	0.577098	1.3531	2.09434	0.485155	0.361967	0.231479	0.35808	1.15894
Actl6a	1.13151	1.48148	1.24801	0.970917	1.58692	0.398428	0.588812	0.277818	0.67292	0.820507
Aifm1	1.12198	1.7896	0.755582	1.87372	1.61761	0.436328	0.742393	0.354523	0.738344	0.607629
Amn1	1.13869	0.636934	0.710725	0.900053	0.984955	1.56823	1.00646	1.06191	1.02684	1.37806
Cks1b	1.4937	1.3052	1.55644	1.0094	1.65201	0.686374	0.641507	0.538925	0.649885	0.627203
Bhlhb9	1.04711	0.967827	0.342319	0.876566	1.54953	0.699947	0.654663	0.0630876	0.529712	0.92514
Pkmyt1	1.20288	1.81547	1.19505	1.56937	1.00866	0.917455	1.17989	0.843199	1.23103	0.424417
Med19	1.01444	1.75105	1.07316	1.63922	1.9697	0.505888	0.528166	0.493315	0.718409	0.870824
1700066M21Rik	1.36291	1.73005	0.90249	1.51883	1.47979	0.345081	0.366036	0.360504	0.373221	0.828209
Psmd4	1.11214	1.72061	1.42914	1.29266	1.51987	0.675052	0.751447	0.402161	0.753506	0.878886
Ppia	1.40833	1.67622	0.918079	1.29152	1.21178	0.34538	0.647628	0.356667	0.522032	0.785707
4930453N24Rik	0.878487	1.36834	1.37711	1.3956	1.5947	0.4148	0.620169	0.32944	0.940632	0.958145
Arhgef1	0.778615	0.429937	0.174523	0.534672	0.409801	1.34362	1.84193	1.53464	1.57641	1.14636
Skp2	1.72494	1.43044	0.830751	1.30305	1.47146	0.381341	0.610507	0.288388	0.65159	0.409551
Runx2	0.471989	0.82931	0.634539	0.590175	0.22506	2.25565	1.48482	2.29273	1.5785	1.50774
Cep57	1.19146	1.09506	1.2546	1.02327	1.5578	0.634839	0.462887	0.646055	0.830814	0.877939
Ube2b	1.25584	1.15921	0.88734	1.24785	1.3005	0.816155	0.770774	0.568226	0.504967	0.918622
Rpp38	0.723888	1.77019	1.80737	1.67466	1.60605	0.243125	0.513195	0.369263	0.565689	0.779659
Churc1	1.51301	1.53007	1.21422	1.146	1.00316	0.467804	0.692933	0.434817	0.492213	0.683285
Yaf2	1.51244	1.36243	0.905565	1.51219	1.11126	0.929545	0.688522	0.40263	0.444337	0.647785
Clp1	1.01193	1.58445	0.891864	1.77866	1.60905	0.409891	0.640896	0.478884	0.613966	0.751398
Krba1	1.41116	0.961774	0.345481	1.00422	1.74582	1.09017	0.412591	0.0249428	0.373125	1.45606
Mad2l1bp	1.2253	1.28463	0.786476	1.26107	1.21295	0.939834	0.983617	0.637843	0.815413	0.955975
Rbm11	0.897311	0.386799	0.159187	0.542195	1.12385	2.15448	1.4702	0.563357	1.45595	2.46452
Lrrc3	0.556201	1.35464	0.982238	1.54489	1.7316	0.28617	0.420603	0.0654748	0.716673	1.00824
Trip11	0.692545	0.962596	0.635281	0.773676	0.838939	1.07708	1.15085	0.934108	1.29381	1.34909
BC031181	1.10479	1.26666	0.762646	1.25919	1.49772	0.677834	0.638902	0.357372	0.511517	1.21178
Tnks	0.530694	0.753702	0.959046	0.837767	0.569974	1.32844	1.32135	1.25653	1.35199	0.958904
Arl6	1.04883	1.09319	0.854154	0.75142	1.96775	0.367308	0.480573	0.136661	0.547338	1.42495
Gm6377	0.854981	0.939807	0.579131	1.0499	0.688393	0.146632	0.0808177	0.100647	0.122406	0.342175
Cox7b	0.974998	2.03432	1.1909	1.86804	1.546	0.215619	0.363106	0.188127	0.499843	0.839782
Cldn12	1.23759	1.89439	1.00108	2.3603	1.99948	0.317481	0.253784	0.278528	0.494955	0.756303
Dynll1	1.24849	1.33196	1.01203	1.28317	1.63801	0.513794	0.695532	0.343296	0.663172	1.44179
Tmem41a	1.26486	1.19543	1.9958	1.92951	1.5989	0.482663	0.645633	0.476468	1.01862	0.516635
Polr3f	0.612496	1.45366	1.25449	1.53738	1.99243	0.255455	0.359275	0.42475	0.745457	0.82813
Dars	1.1776	1.67562	1.64996	1.51837	1.09633	0.234892	0.47686	0.409723	0.54633	0.741508
Gnptg	1.881	1.6401	1.57121	1.31718	1.45651	0.466567	0.623046	0.314757	0.792321	0.748045
Apip	1.56361	2.35476	0.789201	1.94779	1.60786	0.512777	0.674107	0.125143	0.491475	0.785739
Mutyh	1.16968	1.12314	0.83872	1.81232	1.75008	0.432438	0.542892	0.461721	1.26348	0.717267
Mcm3	1.00523	1.9673	1.28728	1.39879	1.15106	0.643516	0.994345	0.312471	0.856232	0.442283
Cyb5r4	0.642759	1.25202	0.904792	1.38812	1.46602	0.445357	0.640031	0.478743	0.732802	0.907782
Aste1	0.822588	1.48994	1.21406	1.87018	1.63105	0.507341	0.456233	0.238265	0.858187	0.929169
Polr2j	0.920725	1.49897	1.34109	1.63525	1.38216	0.333638	0.585672	0.359194	0.525557	1.00191
Daglb	0.937523	1.06226	0.921772	1.62245	1.15125	0.498532	0.866397	0.499408	1.05729	0.871747
Phpt1	1.61208	1.08571	0.971317	1.38804	1.26919	0.566174	0.560745	0.307736	0.602189	0.902631
Sec22a	0.894739	0.725494	1.0732	1.22641	1.5381	0.661169	0.484068	0.643475	0.646669	1.13447
6030458C11Rik	1.41952	1.32489	1.03091	1.51623	1.48524	0.407963	0.661764	0.275468	0.577294	1.18785
Myg1	1.3093	1.52012	1.84666	1.49076	1.22023	0.494368	0.774543	0.21471	0.426469	0.504804
Nop10	0.827105	1.65251	1.70298	1.6405	1.43447	0.206343	0.460266	0.325476	0.413406	0.890609
Fastkd2	1.43047	1.75135	1.43653	1.4388	1.11525	0.238958	0.408911	0.292109	0.581339	0.731472
Ctla2a	0.755547	1.31827	0.931297	0.98881	1.25529	0.123408	0.136036	0.169412	0.515097	0.703012
Vps72	1.04763	1.14599	1.23167	1.39329	1.68579	0.653249	0.814228	0.889154	0.821225	0.917105
Wasf2	0.480739	0.558132	0.712041	0.87848	1.04055	0.951359	1.13017	1.19233	1.23903	1.19867
Lsm3	1.30655	1.85256	0.903949	1.12904	1.56358	0.371219	0.61677	0.369276	0.603309	0.892972
Scaf1	0.785459	0.733179	0.468498	0.620253	0.68097	1.6518	1.42557	1.2214	1.6342	0.948561
Mtbp	1.22441	2.03016	1.47818	1.55005	1.1974	0.349705	0.499192	0.215282	0.588758	0.717403
Rpa3	1.62636	1.72873	0.889319	0.995018	1.67326	0.323959	0.600411	0.361644	0.389309	0.923594
Mff	1.1874	1.13045	1.4695	1.12209	1.43575	0.581745	0.519638	0.602316	0.571204	1.19819
Psmc3	1.13065	1.82816	1.26722	1.8478	1.33305	0.432182	0.652279	0.381176	0.618752	0.933174
Ndufb9	2.10208	2.45888	0.97048	1.73341	1.29237	0.531526	0.748767	0.237935	0.382046	0.604313
Seh1l	0.883483	0.980395	1.12681	1.23857	1.23591	0.653048	0.491497	0.504331	0.938312	0.882916
Wrb	0.772939	0.921071	0.974969	1.35425	1.83031	0.296226	0.42994	0.247381	1.13339	1.42692
Yme1l1	1.03341	1.44658	1.31353	1.33383	1.34268	0.423148	0.532657	0.313902	0.462858	1.05514
Med30	1.81231	1.57001	1.28366	1.01731	1.23158	0.433649	0.672432	0.347498	0.407038	0.727987
Spns1	1.04864	1.44721	1.00751	1.41672	1.38911	0.563153	0.990328	0.342333	1.2256	0.726558
C8g	1.11645	0.180473	0.0552446	0.638008	0.803574	2.82859	1.24721	0.776606	1.34411	1.7801
Snx6	0.793319	1.17635	1.03871	1.27905	1.47633	0.562992	0.526504	0.736189	0.744676	0.910736
Prkag1	1.42338	1.72377	0.870937	1.75837	1.58215	0.601529	0.793176	0.34494	0.422058	1.029
Msto1	0.892858	1.5762	0.926674	1.13015	1.88503	0.359325	0.631309	0.311142	0.852808	1.19516
Txndc9	1.18386	1.27239	1.34436	1.50993	1.26384	0.474803	0.610617	0.408668	0.841791	1.03029
Dyrk2	0.704273	0.739301	0.515622	0.499371	0.351404	1.6211	1.30799	0.967751	1.51054	0.789789
Sumo2	0.887708	1.32403	1.20653	1.24781	1.43846	0.338301	0.375524	0.348746	0.454376	1.16128
Gle1	0.65749	1.22325	1.02231	1.51256	1.64448	0.403585	0.588132	0.334635	0.586218	1.08882
Eif2s2	1.0005	1.37202	1.19159	1.5818	1.24128	0.447683	0.535499	0.439286	0.723989	1.00058
Skp1a	1.42324	1.47251	0.944869	1.02725	1.24814	0.392632	0.567924	0.27916	0.447443	0.929162
Mtmr2	1.12529	0.931129	1.26135	0.867697	1.81845	0.472731	0.347272	0.387637	0.63299	0.993518
Rad51ap1	1.19786	1.93957	1.33075	0.942409	1.55818	0.498864	0.813703	0.320935	0.620826	0.807084
Vps45	0.909067	1.37191	1.09873	1.21658	1.81431	0.731381	0.680142	0.388388	0.467332	1.06386
Sipa1	1.0306	0.711072	0.438737	0.886412	0.863182	1.32589	0.894022	0.894778	1.20875	1.41785
Psma7	1.49693	1.24574	1.37699	1.55669	1.34399	0.428859	0.53722	0.351462	0.610254	1.05907
Ctnnbl1	0.74841	1.6726	1.10779	1.35803	1.13311	0.485862	0.780715	0.408152	0.673966	0.663782
Utp23	1.12122	1.46884	1.12673	1.16356	0.768552	0.680759	0.925837	0.479402	0.782318	0.587379
Ahcy	0.641838	1.73141	1.77059	2.35929	1.82956	0.202011	0.494941	0.548704	0.657999	0.777759
Tmem87a	0.820526	1.55475	1.1636	1.57051	1.60287	0.257581	0.313166	0.559003	0.763655	1.09622
Mtfmt	1.01177	1.20768	0.797223	1.35583	1.46052	0.830423	0.746888	0.499099	0.782896	0.92894
Igf2bp3	1.27069	1.96925	1.9876	2.81906	3.43208	0.153871	0.0626839	0.477565	0.256898	0.23119
Sephs1	0.75566	1.43679	1.00053	1.76119	1.5889	0.415305	0.894277	0.30849	0.763669	0.584061
Pmpcb	1.28625	1.45023	1.24356	1.56421	1.2688	0.415203	0.458829	0.368143	0.504782	1.0276
Sap30bp	1.01039	1.39152	1.50957	1.43139	1.24903	0.49338	0.671207	0.462547	0.705865	0.925912
Mospd2	1.68731	0.965325	0.921214	1.18705	1.51799	0.691085	0.506331	0.384068	0.526363	1.15327
Sdhaf2	1.33661	1.3562	1.6002	1.08887	1.75055	0.4954	0.587535	0.431119	0.687716	1.23452
Ccdc58	0.845176	1.45452	2.00346	1.38359	1.42531	0.22317	0.323948	0.828091	0.924119	0.795277
Sirt7	1.37555	1.41783	1.0278	1.89772	1.09578	0.672002	0.910848	0.445927	0.84062	0.729597
Elp4	0.955788	1.42315	0.804854	1.50871	1.51317	0.356621	0.517251	0.571155	0.647632	0.822321
Trip13	1.17689	1.76594	1.32889	1.36804	1.14116	0.525565	0.799677	0.247531	0.987153	0.614755
Dzip1l	0.813087	0.00242276	0.800085	0.381606	0.560468	1.48872	1.16408	1.40558	0.817182	1.70275
Yipf3	0.903904	0.34637	0.960986	0.587536	0.71527	1.47353	1.07747	1.42023	1.03256	1.81616
Smn1	1.2715	1.28881	1.1511	1.44794	1.2753	0.383795	0.760969	0.360937	1.15152	0.819494
Idh3b	0.763722	1.71433	1.60825	1.93851	1.64416	0.409678	0.466838	0.580878	0.601678	0.832851
Snap23	1.21192	0.905709	1.3353	1.7231	1.85603	0.496503	0.477497	0.655508	0.417646	1.07917
Osbp	0.880398	0.70201	0.814506	0.733147	1.20087	1.18773	0.947934	1.23002	0.867062	1.401
Cdcp1	2.08039	0.0249105	0.0123757	0.743424	0.0168419	3.56792	1.0925	0.816328	2.97845	1.14278
C1galt1c1	2.12447	1.52315	0.721324	1.69441	2.03057	0.375097	0.552688	0.250993	0.239171	0.748789
Chm	0.788551	1.25394	1.08301	1.30468	1.94141	0.603932	0.504308	0.36132	0.433844	1.13053
9130401M01Rik	1.73092	1.92148	1.47389	1.33443	1.1091	0.648476	0.821692	0.258971	0.641951	0.776141
Tsn	0.986622	1.4988	0.810862	1.21272	1.35353	0.542723	0.719668	0.432451	0.890393	1.00945
Atp6v1f	1.04231	1.68505	1.14411	1.51461	1.73487	0.703127	0.659291	0.331542	0.365803	1.13598
Sys1	1.36072	1.34256	1.46806	0.997806	1.38971	0.620524	0.865371	0.80029	0.816567	0.710884
Psma5	1.83351	1.7063	1.01086	1.05564	1.65122	0.496621	0.669595	0.334337	0.672488	0.732658
Habp2	0.701043	0.188951	0.150132	0.188686	0.204312	2.40462	1.32533	1.6505	2.00734	0.660156
Nae1	0.797001	1.37014	1.07177	1.5476	1.98879	0.541057	0.571755	0.360206	0.48223	0.981146
Macf1	0.461961	0.762668	0.280402	1.00356	0.819869	1.17309	1.2605	0.675863	2.02399	1.92362
Hmgb1	0.762504	1.77667	1.1264	1.42471	1.22673	0.530927	0.887092	0.409771	0.87554	0.693093
Jtb	1.24509	1.39573	1.06845	0.839718	1.46239	0.697111	0.719908	0.332424	0.661572	0.991161
Bmpr2	0.861968	0.384706	0.357003	0.685918	0.719988	2.02818	1.38386	1.64116	1.39309	1.06847
Zdhhc16	1.32001	1.25148	1.126	0.89552	1.70988	0.707614	0.818881	0.430388	0.696866	0.952492
Slc25a5	1.01358	1.97594	1.34048	1.46069	1.00373	0.298751	0.847969	0.226114	0.667273	0.703397
Dap3	1.02982	1.20005	1.55555	1.10286	1.61424	0.511791	0.682524	0.473808	0.713612	0.8951
Rpp21	1.32688	1.46968	1.11038	1.36661	1.18992	0.50188	0.644176	0.377518	0.688705	1.01828
Tspan5	0.617075	1.4791	1.68116	1.37781	1.97769	0.277747	0.554255	0.460757	0.766711	0.971362
Mea1	0.975027	1.13988	1.29074	1.67055	1.65946	0.620377	0.58594	0.499371	0.746221	1.28821
Parp1	0.687678	0.992526	0.918179	1.33253	1.53963	0.421528	0.810537	0.402213	0.809833	0.975472
Zfp943	0.934699	1.50548	1.01076	0.884474	1.94255	0.420169	0.453093	0.42633	0.545189	1.08707
Gadd45gip1	1.46053	1.40997	0.766315	1.55819	1.55139	0.489541	0.848933	0.532708	0.871433	0.854967
Chd1l	0.9811	1.4114	0.707688	1.10388	1.67808	0.304532	1.01725	0.312485	0.719003	0.767648
Ndufb7	1.25258	1.55027	0.611639	1.8506	1.85455	0.492835	0.695509	0.283716	0.535002	0.785349
Mccc2	1.49836	1.19411	0.926097	1.31363	1.43932	0.395908	0.658668	0.317038	0.633455	1.09195
Mical3	1.05145	0.447655	0.272721	0.574244	0.561653	1.74929	1.55207	1.17019	1.46823	0.802732
Hmbox1	0.963198	0.338039	0.428219	0.512558	0.323707	1.62755	1.55236	1.06027	1.42171	0.681604
Tmem150a	0.696354	1.58294	1.28274	1.93842	2.97079	0.360768	0.486818	0.162239	0.955417	1.43785
Cse1l	0.621337	1.51641	1.35259	1.52943	1.57854	0.405158	0.643581	0.281228	0.770068	0.749473
Pfdn4	1.13149	1.56433	1.87501	1.25366	1.52261	0.418569	0.46886	0.305112	0.731795	0.679254
Abhd10	1.10041	1.78532	1.12158	1.19219	1.7032	0.319379	0.438931	0.284699	0.831003	0.926918
Kif18a	0.609802	1.46497	1.19279	1.0838	1.56495	0.331179	0.335372	0.39699	0.4643	0.729107
Tead3	1.11521	0.450445	0.592678	0.668382	0.64496	1.85238	1.30041	1.76418	2.1456	1.08669
Taf5	1.18475	1.49535	1.57524	1.04072	1.7712	0.515285	0.580411	0.596169	0.805831	0.739137
Mcm10	0.942537	1.86047	1.4418	1.22191	1.20428	0.489676	0.920802	0.457559	0.905144	0.447172
Endog	1.18955	2.02778	1.42141	2.04814	1.06742	0.906718	1.01085	0.49506	1.40201	0.503513
Ccz1	0.669502	1.35956	1.24339	1.34494	1.4179	0.406567	0.661909	0.402342	0.728024	1.0535
Aven	0.912658	1.68666	0.591465	1.69807	1.22377	0.242203	0.780932	0.290929	1.25609	0.776312
Stim1	1.00606	1.15959	0.119942	0.877373	0.745635	1.23705	1.4702	0.364142	0.937474	1.00319
Snrnp27	0.911041	1.19691	0.825196	1.29622	1.94653	0.556724	0.510693	0.548699	0.453912	1.39588
Cstf2t	1.08715	1.4275	1.53976	1.05065	1.84998	0.463543	0.579205	0.631621	0.833627	0.880433
Msl3	0.843659	1.71995	0.829085	1.32158	1.4977	0.446586	0.766017	0.41375	0.709665	1.09368
Ndufa11	1.55965	1.80544	1.08034	1.63337	1.224	0.533626	0.480065	0.267556	0.603676	0.936751
Uqcrh	1.18282	1.61615	1.07482	1.09336	1.50849	0.313272	0.472444	0.383908	0.595132	1.14434
Jkamp	0.999803	1.1839	0.510374	0.997136	1.57108	0.471213	0.669898	0.410712	0.47141	1.05161
Bbs7	1.01377	1.51681	0.923492	0.739165	1.97231	0.274145	0.524866	0.222833	0.508895	0.947222
Siah1b	1.07988	1.79711	1.19947	1.05602	1.32579	0.433452	0.829641	0.400295	0.848678	0.403513
Ppib	1.43052	1.11866	1.18686	1.19597	1.48109	0.851625	0.885439	0.524213	0.522582	1.19326
Zfp277	1.10157	1.61562	1.7178	1.28053	1.10201	0.451353	0.463224	0.430603	0.473727	0.72688
Psmd14	1.02766	1.45782	1.63986	1.89039	1.32538	0.363465	0.522806	0.39019	0.45651	0.890188
Romo1	1.3206	1.06918	1.17437	1.23857	1.45073	0.441793	0.751369	0.314382	0.674382	1.06635
Zfp410	0.897871	1.28329	1.2874	1.14132	1.58329	0.629159	0.751011	0.496267	0.828928	1.10698
Pex6	0.887346	0.60453	0.568422	1.15107	0.812312	1.28349	1.41482	1.19765	1.37261	1.53822
Nudcd1	1.89302	1.87832	1.09326	1.02935	1.09874	0.4716	0.684941	0.229776	0.457911	0.603664
Zfp408	0.666043	1.37747	1.98347	1.71105	1.90365	0.397874	0.503666	0.835147	0.95142	0.718106
Lrrc57	1.02211	1.15143	0.912448	1.34893	1.69774	0.428303	0.540271	0.503105	0.438634	1.43587
Traip	1.79452	1.58696	0.923375	0.977692	1.22637	0.644047	0.69098	0.30371	0.588943	0.733241
Cdc45	0.678893	1.35883	1.15302	1.84274	1.85242	0.466601	0.575633	0.445983	0.798135	0.888314
Coq6	1.17547	1.78828	1.41858	1.32079	1.24347	0.42275	0.630853	0.398739	0.847454	0.854269
Cyp4b1	0.00804394	0.00216807	0.00172265	0.00470372	0.00863549	0.0137956	0.0152072	0.0189383	0.0115164	0.018937
Cox6c	1.60162	2.12755	0.806984	1.33993	1.32006	0.445864	0.517023	0.207449	0.376961	0.754055
Med11	1.02977	1.48826	1.45399	1.71002	1.13166	0.672255	0.895949	0.500533	0.548507	0.545856
Ndufv1	0.941473	1.95513	1.55856	1.25145	1.53262	0.510364	0.61039	0.509671	0.64017	0.824057
Calm2	0.964321	1.43585	0.776851	1.07048	1.32856	0.383281	0.427055	0.35781	0.408131	1.00387
Pigp	1.2114	2.18663	0.806693	2.20999	2.51109	0.315948	0.394009	0.324199	0.519505	1.03605
Flcn	0.943345	1.57227	1.119	1.29043	1.43884	0.753778	0.998664	0.462702	0.921696	0.702137
Gm3696	0.641848	0.172997	0.137455	0.172754	0.187061	1.10079	1.21342	1.51114	1.83785	2.11545
Cks2	1.13891	1.19586	1.11564	1.08404	1.19541	0.506841	0.460516	0.92951	0.497459	0.829252
Ppp1cc	0.98125	1.25129	1.18431	1.09176	1.23436	0.510416	0.708299	0.297237	0.587803	0.998767
Sdhc	0.957752	1.07865	1.06712	1.29114	1.38996	0.713076	0.768912	0.66961	0.588781	1.04022
Lrrc40	1.03281	1.54157	1.58421	1.02174	1.51286	0.429226	0.413184	0.38558	0.530037	1.00774
Csad	1.25806	1.10342	0.853792	0.758926	1.71041	0.750704	0.79569	0.417985	0.523692	1.56193
Gabrr3	0.905206	0.243979	0.193854	0.243637	0.263814	1.55245	1.7113	2.13118	1.29597	2.55724
Ankrd49	0.837629	1.5134	1.24838	1.31527	1.39846	0.338589	0.392651	0.488989	0.829977	0.990806
Aebp2	0.406865	0.868639	0.925623	0.750901	0.967149	1.28385	1.37484	1.33378	1.17723	1.25487
Lias	0.934309	1.59202	0.97118	1.48703	1.25432	0.530027	0.611346	0.404763	0.767711	0.947032
Gtf2b	1.05324	1.37561	0.960624	0.949229	1.39576	0.729832	0.831328	0.51556	0.644794	1.26627
Med20	0.842836	1.38263	1.47127	1.6862	1.37017	0.543233	0.627826	0.446411	1.08585	0.923723
Sv2c	0.349159	0.0658482	0.00467338	0.153129	0.679392	0.823376	0.660091	0.71929	0.999771	2.0858
Wdr70	1.32012	0.968971	1.44345	1.62777	1.16456	0.705905	0.808268	0.673259	0.869825	0.6816
Ptpn14	0.47644	0.361074	0.634242	0.731275	1.15524	0.817684	1.09445	1.20002	1.68219	1.49055
Glmn	1.36792	1.32381	0.701786	1.67113	1.37061	0.439614	0.526532	0.382985	0.797483	1.01832
Ptpdc1	0.245	0.782588	1.32789	0.904257	1.1555	1.24402	1.69918	2.1096	1.06608	1.98405
Pigf	1.02222	1.63763	1.74739	1.1842	1.48999	0.377804	0.493178	0.213826	0.578206	0.849785
Pik3c2b	0.464622	0.443607	0.548191	0.349144	0.771157	1.80338	1.84151	1.64083	1.23119	1.05255
Pja1	1.08661	1.34377	1.19456	1.43319	1.14825	0.719107	0.807367	0.558109	0.789284	1.00119
Atp6v1c1	1.0007	1.85885	1.46545	1.75677	1.38146	0.633677	0.775594	0.185978	0.444556	0.765629
Tex11	1.12052	0.120754	0.0599911	0.163807	0.0816412	3.84345	2.11836	0.659525	1.60423	1.97844
Polr2m	0.852904	1.29919	1.02382	1.11688	1.41264	0.620845	0.614624	0.366935	0.850708	0.898238
Clcc1	1.21225	1.6368	0.768548	1.17731	1.55466	0.741595	0.777315	0.551777	0.692655	1.05266
Klf5	0.349318	0.480783	1.4652	1.38937	0.395922	1.34599	1.83557	2.04201	2.68958	0.812433
Ssna1	1.43255	1.37132	0.949706	1.49006	1.35518	0.689673	0.824975	0.444325	0.58827	1.1516
Uqcr10	1.68466	2.18955	0.918866	1.51481	1.12055	0.489362	0.631803	0.284512	0.466338	0.67473
Slc10a3	0.681495	1.96123	1.21802	1.77662	1.8132	0.488447	1.03455	0.330475	0.888309	1.25189
Prim2	0.979122	1.1633	1.64571	1.29057	1.24451	0.491257	0.645791	0.314155	0.433019	0.617936
Sap30	0.670233	1.42726	1.55636	0.804824	0.746945	0.550744	0.901447	1.12262	0.316951	0.469062
Hint1	1.60472	1.3227	1.25893	1.2679	1.09898	0.510637	0.798832	0.345411	0.544878	0.826386
L2hgdh	0.797166	1.24235	1.35154	1.20481	1.1999	0.284905	0.480571	0.267741	0.762988	0.824429
Tyms	1.37842	2.0959	0.842197	1.14813	1.45689	0.573723	1.02535	0.181184	0.933139	0.423719
D8Ertd738e	0.980779	1.18021	1.08752	1.44721	2.13494	0.52439	0.834294	0.282012	0.638901	0.958137
Rpain	0.90304	1.5639	0.890698	1.7801	1.54432	0.418432	0.383374	0.320777	0.349301	0.780627
Arhgap5	0.747793	1.15205	1.02713	1.25985	1.87672	0.55789	0.626049	0.514595	0.769995	1.02003
Pqbp1	0.530238	1.46758	1.25505	1.43463	2.21361	0.401555	0.643128	0.391343	0.573188	1.32262
Ccdc32	1.0471	1.16573	1.61017	1.41913	1.29988	0.600985	0.563896	0.491083	0.50468	0.928083
Atp5j2	1.47635	1.88206	0.775223	1.35254	1.14218	0.381877	0.716874	0.365807	0.537925	0.722182
Man1a	0.252917	0.870432	0.885833	1.08529	0.697424	1.19787	1.34016	1.1771	1.65137	1.11886
Wars2	0.812491	0.871148	1.26478	0.834879	1.33839	0.419044	0.473052	0.658423	0.623761	1.13795
Gpcpd1	0.883392	1.2271	1.31336	1.29853	1.90791	0.492091	0.578605	0.319342	0.811622	0.707827
Atp5l	0.946786	1.78003	0.863395	1.56769	1.63448	0.373275	0.382111	0.245072	0.470707	1.11583
Fam49b	1.31405	1.22112	1.81243	1.78773	1.12475	0.487384	0.469528	0.433761	0.54047	0.796096
Gins1	1.44392	2.08532	0.910953	1.54407	0.860459	0.379755	0.611625	0.337141	0.561893	0.438877
Eif4a1	0.856821	1.76097	1.53471	1.54272	1.13894	0.355283	0.657397	0.424907	0.727042	0.823726
Atp5f1	1.38627	2.2196	1.16335	1.2663	1.48108	0.350793	0.506185	0.26305	0.554924	0.950611
Ilf2	1.57836	1.36616	1.6154	0.969496	1.31684	0.42741	0.551018	0.334936	0.602841	0.762228
Gabarapl2	1.66674	1.0004	0.908608	1.14234	1.56396	0.585937	0.619271	0.537404	0.52945	0.891541
Apoo	1.79592	1.87492	0.965571	1.29816	1.85755	0.337055	0.674644	0.2831	0.93481	0.506806
Fancb	1.722	2.08429	0.439308	1.50313	1.69836	0.31243	0.565538	0.194132	0.439262	0.538116
Ppcdc	0.787772	1.18228	0.811422	1.37674	1.80521	0.524346	0.438772	0.493885	1.05435	1.2299
Arl6ip6	1.24505	1.54751	0.702992	1.12656	1.31348	0.820827	0.87476	0.468849	0.79782	0.551746
Psmb3	1.09429	1.66817	1.44754	1.48699	1.19151	0.417087	0.647929	0.302152	0.590607	0.981515
BC003965	1.37012	1.56482	1.53005	1.59688	1.23623	0.402699	0.498211	0.299932	0.777834	1.04058
Arsb	0.973398	1.0146	0.236761	0.598625	0.643695	1.97376	1.37704	0.834063	0.967934	1.58212
Gdpd5	1.52159	0.989994	0.065093	0.451355	0.814195	2.75073	1.53006	0.968877	1.18288	1.13475
Adss	0.816741	1.02789	1.60717	1.46994	1.78678	0.513918	0.614147	0.591161	0.917806	1.13088
Ubxn1	0.959729	0.856389	1.60143	0.996703	1.75401	0.717227	0.532336	0.863066	0.623954	1.38256
Rbl1	0.903231	1.91396	0.755241	1.47461	1.458	0.684495	1.13349	0.415754	0.707212	0.82471
Pus1	0.716582	1.54128	0.926299	1.53793	1.01728	0.590961	0.979804	0.392384	1.21519	0.666346
Rfc4	1.01551	1.52441	1.97353	1.31572	1.30459	0.326353	0.507562	0.354859	0.806515	0.534249
Cox15	0.63143	1.45701	1.37662	1.45023	1.75973	0.500012	0.591787	0.697244	0.651368	1.14405
Magoh	1.47464	1.08424	1.9553	1.04674	1.56751	0.356434	0.641421	0.447809	0.457359	0.684116
Phb	1.81029	1.90828	1.71211	1.29558	0.940123	0.279835	0.582083	0.278107	0.556979	0.576968
Polr1d	1.22241	1.34517	1.50028	1.20209	0.967869	0.480142	0.713228	0.554434	0.683544	0.783809
Dolk	1.67555	1.92166	1.1979	1.21378	1.1879	0.650954	0.991367	0.288073	0.747185	0.932059
Fam89b	1.07385	1.25266	1.00095	1.2922	2.6019	0.499606	0.689758	0.591712	0.639907	1.35412
Tmem70	1.77749	1.45399	1.67356	1.42055	1.06008	0.521965	0.512209	0.338963	0.600975	0.8146
2810021J22Rik	1.16959	1.44948	1.17577	1.26335	1.53985	0.768919	0.626484	0.596618	0.381409	1.30635
Ccnb1	0.988882	1.71742	0.735785	1.36363	1.37548	0.687685	0.748083	0.404639	0.617416	0.608867
Mtch2	0.813239	1.64925	1.02755	1.82317	1.49722	0.387728	0.543708	0.494843	0.505717	0.817315
Eif2ak1	0.695295	1.28979	0.785479	1.39987	1.44143	0.60022	0.988679	0.386921	0.921141	0.923063
Eif2b2	1.03535	1.67316	1.53571	1.52703	1.17245	0.388599	0.602575	0.985242	0.618527	0.931959
Siah1a	0.755387	1.14417	1.07933	1.03051	1.4929	0.540255	0.717073	0.601645	0.745526	0.756356
Zfat	0.818686	1.31043	0.764524	1.48252	1.56563	0.523381	0.676789	0.435237	1.20571	0.828275
Uba3	0.789637	1.41028	1.43318	1.36908	1.58723	0.501102	0.546929	0.403584	0.522461	1.19445
Uqcrb	0.896295	2.11597	1.26353	1.91759	1.87739	0.319483	0.411117	0.39119	0.459944	1.21177
Cuta	0.840663	1.23628	1.03427	1.6814	1.69999	0.606128	0.845457	0.447007	0.751612	1.03074
Eml6	0.708595	0.719989	0.0168358	0.160932	1.09012	1.22611	1.06451	0.789456	1.42209	1.84243
Cdc7	0.807428	1.80798	0.840976	1.40393	1.24248	0.521459	0.634426	0.318154	0.688429	0.474018
Cox7a2	1.35914	1.68377	0.770003	1.18165	1.26764	0.403437	0.522082	0.224391	0.478528	0.993345
Wwc2	1.00016	0.754487	0.354816	0.779191	0.452896	1.27645	1.29054	0.787976	1.46989	1.4673
Abcb10	0.865694	1.361	0.622946	1.06738	1.47528	0.552882	0.860668	0.529438	0.702439	1.19856
Sdccag8	0.920125	0.520012	1.06045	0.771124	0.922833	1.14647	0.842519	1.18491	1.24582	1.15317
Cblb	0.416508	0.305103	1.54212	0.546538	0.743282	1.28236	1.40156	2.53377	0.680751	1.74703
Tomm40l	1.04093	1.7663	1.07797	0.925848	1.39547	0.602938	0.718258	0.368317	0.654691	0.791017
A630089N07Rik	0.680515	1.38271	1.09698	1.83706	2.6137	0.177521	0.212339	0.202216	1.16031	0.892801
Pdia5	1.07832	0.108661	0.893901	0.340429	0.651298	2.18217	1.11574	1.80398	0.98243	0.834578
Zfp558	0.978235	0.262266	0.329	0.94175	1.31272	0.204598	0.0225533	0.0561735	0.307432	0.848162
Oxr1	1.17374	2.09945	0.829808	1.76649	2.09977	0.52855	0.531625	0.377738	0.496793	0.476216
Fastkd5	0.400584	1.73416	1.98485	1.74548	1.84124	0.176395	0.318957	0.324993	0.561884	0.672456
Lap3	0.789418	1.15491	1.47397	1.5473	1.4068	0.415855	0.624229	0.350539	0.703001	0.98497
Dnajc15	1.11055	2.81435	2.05186	2.31495	1.30825	0.276888	0.426542	0.106557	0.264992	0.609241
Gpr161	0.854617	0.35603	0.222059	1.00584	0.854284	1.6489	1.63437	0.642745	1.55492	1.37668
Rnf168	0.655411	1.42062	0.777105	1.4054	1.85	0.49029	0.55971	0.354512	0.791497	1.17238
Ube2i	0.759227	1.28311	1.50114	1.48168	1.40832	0.533342	0.6558	0.474389	0.840789	0.927754
Cops3	1.67906	1.61438	1.33964	1.23819	0.960315	0.352252	0.548017	0.24499	0.401533	0.777033
Prokr1	0.962162	2.23682	0.915603	1.14599	2.57849	0.458146	0.431282	0.0723551	0.280917	1.60701
Dnajc9	0.788994	1.88943	0.862601	1.07568	1.18023	0.3459	0.735905	0.277618	0.556647	0.76002
C330007P06Rik	0.609284	1.24415	1.23888	1.29903	2.0384	0.482434	0.60903	0.284421	0.600752	1.26332
Ddrgk1	1.00214	1.69615	1.32235	1.23352	0.998988	0.755183	1.03544	0.658789	0.822957	0.775939
Ppp4r1l-ps	1.69885	0.264668	0.269145	0.273997	0.496833	2.88191	1.2393	1.57597	1.59284	0.661861
Hdac3	0.64854	1.22455	1.52439	1.55766	1.82479	0.466561	0.443412	0.521576	0.593804	1.27476
Med6	1.42112	1.66717	1.85265	1.25623	1.17796	0.251209	0.400641	0.398662	0.572601	0.882376
Commd4	1.07273	1.12416	0.886843	1.99444	1.63265	0.397663	0.539123	0.511392	0.650572	0.890012
Vrk1	0.8225	1.26779	1.37947	1.16444	1.05687	0.445339	0.737588	0.489081	0.850407	0.72104
Cops7b	0.91086	1.10097	1.21699	1.27708	1.46986	0.700275	0.688798	0.384529	0.768947	1.08647
Ints1	0.824149	1.39804	0.925981	1.32875	1.39567	0.677281	1.02503	0.510506	1.1685	0.905082
Ap1s3	1.29344	0.440677	0.572359	0.407533	0.45387	1.53627	1.35173	1.13487	1.31121	0.866221
Timm8a1	0.71811	2.41426	1.5759	1.65551	1.46245	0.17594	0.450378	0.11808	0.581777	0.711918
Xpo1	0.850646	1.53149	0.985385	1.18569	1.23167	0.576905	0.65678	0.426301	0.856259	0.819285
Mettl8	0.770668	1.34773	0.71167	2.10019	1.67466	0.319035	0.597856	0.244009	0.692448	0.69006
Cenpn	0.871288	1.55518	0.983394	1.46478	0.833928	0.635813	0.752686	0.295472	0.817837	0.567471
2300009A05Rik	1.22158	1.31645	0.680415	1.33457	1.30662	0.797143	1.11528	0.434914	1.17732	0.799626
Zfp961	0.640661	1.65044	0.90686	1.07646	1.39677	0.344229	0.463774	0.205249	0.510858	0.824282
Ccdc22	0.744315	1.72451	1.58125	2.08041	1.84541	0.56507	0.635035	0.436475	0.693772	0.973359
Vps33a	0.631419	1.45266	1.48187	1.39233	1.61821	0.388668	0.74131	0.354534	0.895453	0.872936
Ppp2r3c	0.888402	1.05638	1.43067	1.09321	1.05901	0.451262	0.578201	0.681203	0.606068	0.93899
Ubn2	0.740184	0.842857	0.515282	0.745214	1.00222	1.19952	0.953906	1.08199	1.4084	1.35763
Acaa1a	1.54797	0.673591	0.221584	0.715038	0.887936	2.51971	1.34721	1.01786	0.860253	1.44734
Ormdl1	1.36442	1.14033	0.719339	1.78065	1.59761	0.483474	0.458332	0.313268	0.219557	0.795327
Tmem95	0.443543	0.0238994	0.0118733	0.0324204	0.1488	3.04276	2.7252	3.13277	3.49257	0.522093
Suv39h2	0.676329	1.4953	1.36988	1.25393	1.31799	0.512482	0.669461	0.463175	0.791683	0.505452
Ms4a6c	1.18107	1.92738	1.9184	1.47993	1.67548	0.578736	0.159488	0.198619	0.483121	1.03275
Rab1b	0.841025	1.15195	1.15645	1.0841	1.89044	0.759824	0.773202	0.569925	0.589111	1.3017
Dpy30	1.26163	1.92046	1.14795	1.31004	1.17624	0.414158	0.584607	0.474728	0.62871	0.887661
Rims2	0.752989	0.757241	0.0565764	0.426326	0.656201	1.98723	2.56906	0.592325	1.49657	1.25422
Cep68	0.597744	1.12825	0.761855	1.09528	1.65522	0.511048	0.711322	0.413604	0.571793	1.0665
Scnm1	1.01772	1.75803	0.986249	1.4288	1.47239	0.579242	0.559404	0.474992	0.663267	1.06215
Hmbs	0.981906	1.60821	1.0483	1.5072	1.2917	0.582419	0.417188	0.485109	0.604557	0.879574
Phf20l1	1.35506	1.80416	1.38683	1.13356	1.10225	0.712515	1.10848	0.168557	0.876858	0.458272
Sumo1	1.56094	1.04028	1.58714	1.10815	1.1387	0.637473	0.657405	0.588488	0.627645	0.795777
Lin9	0.821373	0.976519	1.22387	1.23159	1.46238	0.536002	0.529915	0.397798	0.920062	0.639422
Trpm7	0.702635	1.38995	0.914747	1.47726	1.66675	0.508908	0.648218	0.597522	0.714472	0.906231
Zfp414	0.938187	0.647524	0.646881	1.07359	0.834602	1.09076	0.996436	0.785912	1.55447	1.23173
Esco1	0.927492	1.20166	0.862322	1.29562	1.49912	0.668605	0.58599	0.394975	0.565004	1.30051
Raf1	0.748842	1.33597	0.92466	0.966118	1.46665	0.596613	0.927526	0.505482	0.833674	1.2156
Fam133b	1.27282	1.24306	0.975333	1.20926	1.10695	0.608465	0.585754	0.425524	1.07749	0.788178
Sox15	1.07774	1.26099	0.521441	4.5015	0.909067	0.0660125	0.436602	0.362482	3.96766	0.009758
Camk4	1.89548	0.295652	0.609382	0.401062	1.53285	1.41153	0.188602	0.117438	0.178535	1.16843
Itpa	0.6729	1.69545	2.29569	1.67032	1.78099	0.293205	0.550884	0.257762	0.51123	0.6514
Ttc32	1.16048	1.71958	1.04353	1.75899	1.7212	0.392814	0.635078	0.91672	0.644901	0.670418
Slfn4	1.20487	0.11686	0.757838	0.246593	0.00877871	1.44647	1.70837	1.98569	1.12125	1.47498
Rhbdd3	1.11924	1.5719	0.569313	1.35215	1.3795	0.923178	0.961794	0.332285	1.0996	0.999105
Ccdc43	0.70604	1.62807	1.8353	1.38282	1.42859	0.41984	0.512183	0.428746	0.690267	0.673296
Pfdn1	0.917269	1.33414	2.17002	1.5437	1.30195	0.365181	0.369396	0.482636	0.61388	0.776392
Lmbr1	0.791125	1.31252	1.1274	1.08947	1.95643	0.627094	0.113115	0.289562	0.380719	1.17147
Eif2b4	0.962738	1.71947	0.885655	1.7145	1.25721	0.512466	0.622167	0.262127	0.836847	0.998905
Rab11fip3	0.760494	0.397528	0.340203	0.587597	0.593181	1.68882	1.61158	1.33799	1.67608	0.701058
Trub2	0.851114	1.74362	1.60984	1.40062	1.59263	0.360456	0.495779	0.271932	0.853916	1.04731
Med21	1.04275	1.29031	1.7219	1.21482	1.18653	0.354269	0.459688	0.549144	0.455067	1.02608
Gm6222	0.407145	1.52941	0.787954	1.59853	2.35714	0.0997522	0.0549795	0.0684688	0.0832717	1.30082
Rfk	1.024	1.36831	1.52068	0.824633	1.49612	0.83641	0.584999	0.844804	0.533611	0.920682
Tmem186	0.733946	2.10488	1.33604	1.70044	1.74238	0.35964	0.485435	0.534008	0.968063	0.741011
Inhba	0.709124	0.0142403	0.0532578	0.0185802	0.0263955	4.52084	2.0624	3.43049	1.19179	1.37305
Dcaf15	0.746732	1.0816	1.00893	1.59385	1.50278	0.607954	0.789625	0.486237	0.958755	0.833803
Zcchc8	0.828867	1.40489	1.16045	1.2186	1.41844	0.694471	0.72837	0.660253	0.922135	0.809371
Wsb2	0.83191	1.27537	0.99707	1.06973	1.77954	0.724911	0.814674	0.430139	0.675042	1.52965
Cript	0.977419	1.39392	1.07976	1.56901	1.42226	0.45169	0.409769	0.33892	0.357157	1.17189
Cstad	0.370134	0.351013	0.214898	0.692598	0.238412	3.047	1.53944	1.39428	1.37778	2.09128
Gga3	0.900497	1.40553	1.64728	1.47954	1.36522	0.712474	0.782349	0.629431	1.00961	0.652001
Shb	1.10037	1.12694	1.38666	1.46008	1.47908	0.471132	0.417793	1.06589	1.32709	0.852653
Ppil3	1.04939	1.45609	0.962385	1.6161	1.33508	0.314804	0.475782	0.4539	0.690867	1.17625
Smad7	0.72863	0.15273	0.702644	0.363568	0.403314	3.38537	1.11437	2.48216	1.34661	1.37976
Tulp3	0.707856	0.369787	0.303329	0.219627	0.704081	1.43338	1.2679	1.44524	1.29545	0.835236
Sema3e	3.74747	3.35791	0.691665	2.63384	2.65746	0.211601	0.199042	0.0716519	0.479286	0.825877
Suds3	0.842732	1.3149	0.715461	1.37686	1.19814	0.701848	0.847764	0.476797	0.869152	0.971325
Paip2	0.856904	0.81751	1.15238	1.46404	1.96735	0.527814	0.435227	0.655467	0.386045	1.30141
Mfap3	0.838107	1.34493	1.01477	1.42154	1.41403	0.7422	0.767906	0.516389	0.622597	0.893292
Hspa14	0.848491	1.84494	0.884844	1.6816	1.34891	0.536414	0.709289	0.420423	0.645604	0.76308
AF366264	2.02732	1.52933	0.980876	2.25982	1.0542	0.217307	0.479085	0.596629	0.907024	0.298294
Snapc5	1.00845	1.03682	0.678842	1.37901	1.52305	0.6338	0.9118	0.545635	1.05817	1.3522
Dpp7	1.31512	1.76589	0.884445	2.09557	3.37721	0.428538	0.451668	0.159973	0.881791	0.934487
Ninj2	0.512264	0.662456	0.109704	1.79729	0.149294	1.7571	1.93688	1.20605	2.9336	0.241194
Rpap3	1.08596	1.54938	1.1152	1.37639	1.12389	0.418949	0.5807	0.302937	0.608743	1.03606
Adck5	1.09291	1.78503	0.743383	1.35217	1.32438	0.819529	1.19855	0.607072	1.03636	0.776887
Crtc3	0.625539	0.669804	0.745013	0.73596	0.780868	1.30798	1.07663	0.91899	1.55185	1.17905
Trim25	0.607912	0.772	0.955637	0.96219	0.651417	1.93166	1.03081	1.68588	1.69796	1.94126
Abcg2	1.36197	0.74306	0.808204	0.42967	2.35498	0.397254	0.0715469	0.124527	0.259161	1.92982
Psmd12	1.01607	1.63189	1.58934	1.43174	1.15732	0.544654	0.667923	0.328694	0.702243	0.856817
Ppt1	0.727084	1.83478	1.2592	1.7636	2.76047	0.405359	0.672747	0.504752	0.262911	1.0566
Mmadhc	1.33794	1.41844	1.06748	1.28876	0.912773	0.778492	0.922235	0.462645	0.880401	0.85652
Mttp	0.661035	0.970438	0.572271	1.73701	1.76073	0.377898	0.424425	0.332796	1.19638	0.879892
Rfc5	1.03443	1.81351	0.851025	1.08541	1.16596	0.693704	1.05351	0.438914	0.932717	0.67623
Ublcp1	0.68745	1.89544	1.0435	1.55121	1.62757	0.437111	0.622189	0.17754	0.481225	1.10301
Anks1b	0.125597	0.171637	0.118949	0.0726619	0.364337	0.824946	0.757797	1.87486	1.01768	2.25975
Cpe	0.439547	0.19071	0.350415	0.253049	0.296061	1.19436	0.845034	1.14044	0.393916	1.43591
Slc30a6	1.2395	1.47234	1.10637	1.45426	1.26861	0.574164	0.651751	0.42225	0.653337	1.21037
Mark4	0.651685	0.465767	0.703485	0.748967	0.847287	1.80477	1.12935	1.55118	1.13985	1.14389
Eif2a	1.14577	1.29848	1.24249	0.821058	1.43344	0.450844	0.503575	0.591785	0.731224	0.97531
Gps2	0.858516	1.68543	0.823577	1.48253	1.94449	0.486757	0.734104	0.458771	1.04718	0.934433
Zfp68	0.849458	1.62825	0.92074	0.940205	1.53666	0.416977	0.456806	0.58184	0.368141	0.927111
Krit1	0.823095	1.25419	1.04022	1.63087	1.13927	0.68189	0.57144	0.454357	1.04637	0.875261
Urm1	1.0594	1.35124	0.689512	2.41431	2.06612	0.452982	0.612734	0.236893	0.781219	0.982811
Eif1ax	1.57187	1.4433	1.36646	0.925136	1.24691	0.47962	0.747342	0.348512	0.676957	0.810298
Cdan1	1.06655	1.4112	1.25469	1.20316	1.17411	0.767554	0.888213	0.547367	1.05404	0.800013
Ints2	0.907802	1.54572	0.865837	1.63691	1.13604	0.427975	0.590285	0.342158	0.789718	0.959126
Psma6	1.63245	1.26472	1.45226	1.15314	1.04716	0.577154	0.756506	0.312752	0.511854	0.79808
Inf2	0.339094	0.62777	0.486162	1.03832	0.918993	1.45487	1.29187	1.90889	1.79675	1.18827
Tipin	1.10144	1.62681	1.78351	0.951745	1.4487	0.370156	0.58045	0.206949	0.616229	0.716111
Scrn2	1.50239	1.79885	0.696796	1.63848	1.55721	0.656015	0.496614	0.585908	0.613612	0.531621
Cdk18	1.29711	0.970628	1.3127	1.45299	1.64529	0.103342	0.155886	0.0522664	0.213401	1.52159
Prpf40b	0.997462	1.43301	1.71617	1.20353	1.72296	0.728024	0.460557	0.553863	0.808329	0.826061
Cdk5rap1	1.45135	1.26648	1.78456	1.80578	1.2785	0.496612	0.520722	0.573657	0.712849	1.16054
Ube2d3	1.07895	1.3701	1.67253	1.0976	1.42821	0.637415	0.633292	0.469144	0.760807	0.884469
Cwc15	0.813584	1.46015	1.06518	1.20451	1.58455	0.574105	0.468258	0.360751	0.588941	1.25445
Zfp839	1.00451	0.662078	0.638975	0.899441	0.838876	1.33053	1.55145	1.39365	1.09787	1.66593
Psma4	1.06608	1.57392	1.48802	1.48785	1.38517	0.453532	0.378266	0.232281	0.510083	1.19345
Klhl12	0.768465	1.04662	1.18928	1.15228	1.30936	0.720292	0.650217	0.783024	0.921436	0.974838
Vdac3	0.687226	1.49207	1.35277	1.22572	1.55453	0.556725	0.821135	0.324412	0.529301	1.00331
Fhod1	1.02065	0.595441	0.0908876	0.62356	0.940096	1.35526	1.09145	1.09977	1.47022	1.24357
Asna1	0.675578	1.11851	1.4255	1.57741	2.32712	0.308941	0.490282	0.255288	0.578396	0.630177
1190007I07Rik	1.33846	1.64027	1.46979	0.905604	1.08896	0.300459	0.476932	0.560951	0.672195	0.643399
Ubl5	0.881956	1.087	0.821011	1.36986	1.70016	0.674451	0.528485	0.482855	0.457395	1.18363
Pdgfa	0.237705	0.247539	1.00412	0.370722	0.0913005	1.34157	2.04172	1.36341	1.14857	1.76018
Gm15760	0.670069	1.44651	1.26077	1.86894	1.7898	0.237134	0.442366	0.450737	1.70547	0.933964
Cox8a	0.715921	1.81691	1.14051	1.29394	2.03572	0.590378	0.611044	0.422758	0.484479	1.00967
Crnkl1	0.679819	1.63365	0.878499	1.81458	1.84989	0.511614	0.71338	0.381946	0.712948	0.901498
Anapc10	0.895794	0.884427	1.46915	1.32718	1.96341	0.426753	0.58161	0.280492	0.729768	0.904259
Glyr1	0.648398	1.4329	1.95596	1.3448	1.90446	0.336913	0.425826	0.505023	0.826281	0.671881
Rbmx2	0.627211	1.50696	1.26085	1.42648	1.47925	0.539429	0.493188	0.33541	0.654271	0.837162
Zfp868	0.913437	1.04449	0.837537	0.863456	0.881179	0.587921	0.865446	0.636645	0.820012	0.685223
Ush1g	1.33031	1.94336	0.0357579	0.302518	0.952095	1.77452	2.23553	0.348003	1.26972	1.6703
Polr2i	1.01416	1.41765	1.6844	1.31541	1.21233	0.47002	0.570714	0.357007	0.57162	0.951736
Zbtb6	0.830462	1.28974	1.10167	1.04782	1.25606	0.492503	0.607091	0.379163	0.670872	1.10132
Palm	0.656784	0.534752	0.473237	0.383505	0.323459	2.47744	1.75828	1.5219	0.852616	0.893112
Tceal8	1.0297	1.62919	0.90796	1.08678	1.47232	0.364538	0.435186	0.280324	0.308731	1.29958
Prpf40a	0.605535	1.33937	1.39706	1.49654	1.44639	0.50981	0.571085	0.448634	0.856092	0.895877
Dhtkd1	1.92701	1.1956	0.909716	1.94733	1.34317	0.56151	0.548226	0.594639	1.40622	0.383186
Shcbp1	1.10834	1.6604	0.53445	1.32796	1.24217	0.74159	0.879961	0.422462	0.711784	0.529947
Enox2	0.774284	1.25637	0.678452	1.30681	1.58391	0.581797	0.50425	0.396291	0.478261	0.834593
Senp1	0.928983	1.73841	0.757275	1.48549	1.40595	0.815099	1.08566	0.36639	0.932523	0.581797
Orc6	0.996632	1.40509	2.23259	1.28469	2.14977	0.367058	0.57605	0.237779	0.617137	0.66088
Nudt1	1.45811	1.496	0.409115	1.31854	1.31262	0.361873	0.863291	0.281751	0.644751	0.612395
Med31	1.84768	0.890489	1.4045	1.15233	1.38596	0.525729	0.585892	0.543265	0.431637	0.916747
Gtf2h2	1.02429	1.6119	1.55986	2.51858	1.15312	0.311951	0.536646	0.39796	0.654976	0.769048
Pcdh15	1.08373	0.0946944	0.0637713	0.402496	0.275136	1.9591	1.6612	0.344797	1.21609	1.04121
Ddx52	0.699509	1.30002	1.85516	1.47885	1.24238	0.408842	0.508172	0.585468	0.767754	0.794013
Cbx5	0.892239	2.12041	0.713411	1.55402	1.67271	0.743615	1.14319	0.186319	0.674826	0.562489
Jmjd4	0.960508	1.80566	0.953755	1.27746	1.67406	0.550983	0.582444	0.418917	0.919906	0.838552
Utp6	0.861956	1.59923	1.57615	1.37257	1.31663	0.404462	0.7368	0.22027	0.713322	0.957522
Oas1b	0.811509	0.0480992	0.161961	0.100838	0.0326695	4.21008	1.07392	1.00305	2.70124	2.22567
Sypl	0.751269	0.927466	0.543134	0.802669	0.865684	1.30672	1.48576	0.700916	1.3664	1.04001
Zfp58	0.845247	1.12408	1.33824	0.979057	1.42772	0.672379	0.571183	0.652047	0.442855	1.23034
Pi4kb	0.996817	1.35105	0.672823	1.14338	1.63356	0.866298	0.885143	0.522842	0.800055	1.41013
Smpd4	0.579361	1.18621	1.67435	1.69287	2.04209	0.429646	0.457784	0.52928	0.995525	0.849323
Mapk3	0.418242	0.378402	0.371757	0.429125	0.607715	1.65907	1.57914	2.02401	0.604752	1.46643
Lypla1	1.21297	1.31488	0.797509	1.18525	1.09865	0.381597	0.588041	0.359477	0.628977	1.00126
Irx5	0.240066	0.749475	0.293017	0.478566	0.399272	1.36616	1.63661	0.462437	1.06234	1.62613
Tapbpl	0.805856	1.0002	0.527033	0.763712	0.586193	2.0874	1.59703	1.15145	0.994595	1.53603
Bcas2	1.63186	1.0883	1.60978	0.995703	1.33912	0.597301	0.634661	0.455065	0.702521	0.785109
Kat5	0.728545	1.27493	1.70468	1.07889	1.77589	0.544146	0.60116	0.745328	0.720318	0.936587
Cnot8	0.837177	1.30936	1.0207	1.55518	1.51751	0.555179	0.582093	0.448803	0.474146	1.18035
Taf2	0.814476	1.79772	1.06631	1.38889	1.41956	0.766361	1.05974	0.273746	0.575283	0.854862
Katna1	0.952777	1.4778	1.1123	1.09497	1.14959	0.495402	0.516621	0.613149	0.674816	0.937147
Btf3l4	0.991491	0.873836	1.45726	0.84138	1.56374	0.350062	0.574064	0.506889	0.331457	1.3223
Cbwd1	1.20448	1.63654	1.65574	0.898492	1.54245	0.446057	0.453508	0.558832	0.609155	1.1479
Cdca8	0.74892	1.02615	1.55605	1.06053	1.11981	0.563124	0.706553	0.750308	0.56134	0.753325
Tatdn3	1.23864	0.811827	1.16704	1.52484	1.21309	0.434798	0.397124	0.665097	0.549631	1.02145
Polr3h	0.672757	1.34198	1.15335	1.07528	1.48885	0.421136	0.924217	0.286424	0.786593	0.730396
2810047C21Rik1	0.817253	1.27641	1.73637	0.602558	1.49405	0.0101566	0.179134	0.278856	0.0084786	1.22688
Xrcc2	1.43615	1.85991	0.64522	1.30351	1.28608	0.67619	0.691415	0.432627	0.766254	0.724496
Ntn5	0.193572	0.152977	0.00690904	0.282979	0.19049	1.77057	0.853883	0.303824	1.93993	1.86839
Emg1	1.25931	1.54813	1.72659	1.05469	1.36833	0.318721	0.580932	0.323672	0.739455	0.930525
Dhrs7b	1.65999	1.85447	1.7786	1.33293	0.86515	0.58052	0.669725	0.32532	0.624019	0.698627
Kpna2	0.891356	1.65224	1.51633	1.28267	1.15163	0.394326	0.346524	0.276576	0.441829	0.876891
Nono	0.510753	1.46356	1.65842	1.82048	1.80735	0.437584	0.671391	0.44823	0.821325	0.895234
Klhl20	0.918311	0.891035	1.12239	1.42452	1.4532	0.702095	0.681452	0.476859	0.867476	1.18338
Arpp19	0.924867	1.11994	1.48288	1.16352	1.77032	0.660523	0.6231	0.35372	0.695113	0.852021
Rbm45	0.677805	1.24406	1.19238	1.46075	1.2908	0.545283	0.817883	0.351931	1.044	0.762652
Slc30a4	0.899753	1.51868	1.23502	1.84862	1.34059	0.455791	0.484232	0.583239	0.464171	0.957372
H2afz	1.79986	1.54728	1.19313	0.833185	1.33599	0.525231	0.875495	0.262355	0.689053	0.562182
Eif3m	1.2524	1.48368	1.98748	1.42285	1.06981	0.313737	0.412643	0.530451	0.508809	0.954267
Derl1	1.9117	1.82543	1.61229	1.43157	1.05063	0.863389	0.861163	0.260828	0.475829	0.977311
Tsga10	0.782022	0.674203	0.0458624	0.609719	0.661449	0.812843	1.29922	0.725304	1.22139	1.14367
Hibch	1.04355	1.50004	1.22983	1.23824	0.97862	0.545503	0.665291	0.42382	0.540641	0.911948
Ap1s1	0.761508	1.50755	1.39814	1.76218	1.2632	0.684689	0.932194	0.582954	0.788643	0.577115
Capza2	1.16489	1.44925	1.00138	1.17369	1.37637	0.572263	0.674889	0.407818	0.679426	1.32908
Pdhx	0.822537	1.94145	1.83539	1.56071	1.32892	0.32438	0.38727	0.184926	0.560467	0.868204
Rsf1	0.655474	0.690164	0.718223	0.731936	0.906352	1.12577	1.01339	0.886742	1.29994	1.05682
Dhfr	0.93192	1.92498	1.76098	1.26774	1.40687	0.385671	0.614606	0.210133	0.715292	0.86536
Chaf1b	0.666787	2.01734	0.946945	1.77374	1.34625	0.433291	0.621217	0.282348	0.857333	0.670248
Tank	0.96469	1.51572	1.7256	1.14616	1.31062	0.724466	0.520275	0.564322	0.449079	0.890836
Crebl2	1.06948	0.225441	0.307056	0.281765	0.83271	2.01559	0.844297	1.18979	1.76672	1.07628
Atp5o	0.889451	2.20353	1.59086	1.88657	1.52223	0.325696	0.372882	0.329648	0.663331	1.11719
Tor1aip1	0.915753	0.589409	0.520719	0.962592	1.08664	1.47555	1.36358	0.749787	1.40838	1.27781
Tbccd1	0.696871	1.29313	0.798496	1.39778	1.85486	0.48565	0.380595	0.42189	0.823497	1.47755
Trpm4	0.587834	0.563171	0.150395	0.642483	0.802871	2.31189	1.50696	1.27528	1.16765	1.231
Anapc4	0.898069	1.53042	0.707134	1.62172	1.5898	0.648727	0.692538	0.366984	0.629934	1.09092
Pus3	0.697012	1.21759	1.82114	1.27138	1.33488	0.182015	0.20335	0.266749	0.611881	0.90047
Ndufa1	1.00575	2.3423	1.04959	1.1841	1.59133	0.564473	0.779524	0.426337	0.536028	0.875372
Sdhb	0.80531	1.44276	1.79009	1.79941	1.42121	0.33479	0.60781	0.384098	0.622181	1.11447
Prox2	0.882076	0.410985	0.156902	0.944363	0.724134	1.62402	1.52044	1.55754	1.85714	0.858116
Zfp830	0.810078	1.48583	1.60872	1.18107	1.27866	0.645865	0.586464	0.69846	0.690434	0.838414
Dpm3	1.26446	1.18648	1.55624	1.10246	1.58941	0.637679	0.933659	0.320754	0.414482	1.10185
Sco1	0.901431	2.26934	1.19287	1.70117	1.29074	0.389916	0.582509	0.288763	0.853713	0.819279
Pgam5	0.79582	1.84491	1.54362	1.60162	1.32475	0.412691	0.589852	0.279666	0.855433	0.959321
Ntng2	1.24025	0.00901059	0.0775372	0.00187536	0.0224404	2.74846	1.97588	1.44359	1.7956	0.104981
Copz1	0.827732	1.40656	0.980808	1.25696	1.21303	0.650185	0.804788	0.380702	0.389252	0.941244
Commd8	0.86111	1.5797	1.17299	1.0547	1.34718	0.503125	0.650279	0.392812	0.67472	1.1052
Akap13	0.672617	0.767694	0.366546	0.968621	1.05842	1.29449	1.03503	0.912709	1.05083	1.50672
Pex19	0.691932	1.01216	1.62237	1.62842	1.88995	0.449332	0.425473	0.364692	0.460871	1.29117
Sec63	1.46303	0.869109	0.567064	0.457684	0.509505	1.71416	1.27689	1.05134	1.34392	0.783245
Tram2	0.929737	0.081282	0.0632297	0.186681	0.122259	2.50599	1.68239	1.23659	1.95654	0.190163
Eif4enif1	0.664235	1.30318	1.13328	1.47619	1.51093	0.635519	0.813813	0.416645	0.935603	0.858181
Coq9	0.745496	1.51034	0.85895	1.84557	1.98955	0.45625	0.677305	0.470197	0.529291	1.07276
Numbl	0.487049	0.530955	0.254939	0.706986	0.749069	1.66219	1.27795	2.10852	0.983595	2.25884
Fis1	1.35388	1.49619	1.03688	1.14005	1.03373	0.552157	0.910336	0.338788	0.589192	1.00311
Hadha	0.964296	1.85399	0.933759	1.3642	1.26764	0.68682	0.869447	0.471777	0.690497	0.987711
Pms1	1.14228	1.29302	0.459836	1.30263	1.86158	0.604548	0.56518	0.409702	0.552579	0.946453
Fam45a	0.904941	1.27242	1.97175	1.23462	2.14464	0.679439	0.516725	0.515767	0.60236	1.12449
Fbxw4	1.02126	1.0907	1.44063	0.950142	1.14772	1.57589	1.21752	1.83345	1.1072	1.4952
Rad17	0.496882	1.47066	1.4111	1.70865	1.89328	0.441951	0.531225	0.269466	0.57597	1.15378
Srrt	0.755171	1.64639	0.823469	1.42768	1.3264	0.492619	0.872327	0.39136	1.24094	0.591428
Tssk6	0.233939	0.226896	0.0188644	0.102597	0.0627858	1.53798	2.21133	0.45898	1.89792	0.679244
Cdc6	1.17231	2.20956	1.05633	1.07436	1.0994	0.62512	1.14635	0.322005	0.953976	0.5212
Eif4ebp3	0.282934	1.77969	1.23203	2.11162	2.55382	0.25539	0.295598	0.00876483	0.628927	1.37949
Rnf7	1.29541	1.23526	1.66831	0.971583	1.35963	0.429073	0.517504	0.443615	0.746342	0.933007
Synj2bp	0.662597	1.92479	1.22977	1.53019	1.72227	0.357174	0.378783	0.325551	0.519564	1.20911
Mpv17	0.67392	1.22534	1.0153	1.70774	1.73865	0.425405	0.477591	0.35758	0.394459	1.21533
Nprl2	0.790896	1.10431	1.33875	1.63811	1.67043	0.609402	0.333711	0.367013	0.380719	1.16195
44444	0.773871	0.590172	0.162749	0.519141	1.03703	2.20123	1.57516	0.926855	0.642758	2.35253
Tusc2	0.702489	1.36527	1.52049	1.2052	1.72499	0.412214	0.497766	0.35496	0.61627	1.37705
Pigk	1.40837	1.68652	1.0334	0.991852	1.61096	0.980896	0.845962	0.369779	0.908995	1.10263
Zfp362	1.23985	0.112772	0.316259	0.164376	0.382249	1.39873	1.26976	1.11538	0.622456	1.18836
Rabepk	0.793796	1.80968	1.19978	2.19865	1.47414	0.502717	0.662012	0.264005	0.626675	0.940628
Hmox2	2.64169	1.68485	0.879499	1.72091	1.62803	0.517271	0.41659	0.632049	0.420643	0.603695
Pus7l	1.30565	1.44859	1.14033	0.967333	1.01987	0.300793	0.708169	0.229401	0.712993	0.761049
Cct5	1.3426	1.77429	1.738	1.27896	0.903927	0.387026	0.686549	0.282611	0.56892	0.766827
Hnrnph2	0.642991	1.66945	0.908803	1.28492	1.68827	0.482284	0.662192	0.51549	0.673379	0.835259
Fam122a	1.18417	0.935827	0.425177	0.641422	1.24226	1.57482	1.35892	0.919533	0.898237	1.27845
Rapgefl1	1.01992	0.282303	0.511649	0.313897	0.587804	1.28888	0.507416	1.11216	1.24502	1.08681
Rasd1	1.61712	0.0480746	0.00597092	0.00750428	0.239454	2.29523	2.84634	1.70671	2.39503	1.02395
Rnf139	1.15195	1.66953	1.34892	1.27419	1.20331	0.656844	0.808377	0.362641	0.483615	1.12411
Tacc2	0.327487	0.653721	1.03543	0.653077	0.633421	0.835366	0.791533	1.90722	1.40756	1.80364
Gins3	0.784199	1.34835	1.0774	1.26881	0.962137	0.697743	0.750559	0.430337	0.526189	0.645461
Snx8	0.631068	1.8649	2.39794	1.5469	1.80388	0.302762	0.684115	0.30516	0.688533	0.580041
Ndufs4	1.32986	1.91574	1.94664	1.34079	1.14418	0.388783	0.588918	0.297168	0.464057	0.986886
Memo1	0.866242	1.76624	1.47067	1.60572	1.09744	0.4898	0.670424	0.477093	0.983539	0.865
Slc38a2	1.06342	1.05619	0.87874	1.41692	1.27885	0.633263	1.0143	0.503235	0.774664	0.697194
Tmem135	0.798734	1.37536	1.52957	1.18476	1.21364	0.536101	0.429621	0.627587	0.51205	0.984206
Lamp2	1.43918	1.1224	1.4134	1.35642	1.55594	0.855381	0.704176	0.716675	0.386649	1.43663
Psma2	1.28873	1.43931	1.66868	1.24174	1.21184	0.538229	0.859331	0.470493	0.600331	1.06547
Gpr68	0.908575	0.174069	0.268642	0.413227	0.243848	1.90451	0.667985	0.950715	1.80665	0.522858
Zkscan4	1.46628	0.442442	0.425657	0.039465	0.472233	2.01177	1.66321	0.690428	1.25955	1.03557
Ecd	0.612946	1.4548	1.70922	1.50971	1.5056	0.404258	0.567902	0.398588	0.681774	1.03748
Lime1	0.484648	2.12722	1.67428	2.02087	1.9292	0.233042	0.316828	0.106639	0.20751	1.18681
Nme6	1.06347	2.04331	1.35051	1.24669	1.55863	0.368244	0.67813	0.338994	1.03433	0.991934
Exoc7	1.00884	1.55186	0.968917	1.36542	1.4553	0.759173	0.824563	0.613618	0.621901	1.2483
A930004D18Rik	1.20893	0.645117	0.453813	0.243767	0.0469905	1.25831	1.56044	1.1385	1.25334	1.22086
Ndufb11	1.44632	1.55279	1.38561	1.05912	1.00267	0.59163	0.865717	0.438028	0.519252	0.951342
Pfn1	1.02973	1.77824	0.859538	2.2044	1.39031	0.559591	0.626843	0.410701	0.746719	0.864903
Sec24a	0.70669	0.712262	0.76009	0.787087	0.647682	1.80201	1.61955	1.02541	1.31261	0.993823
Tigd2	0.586641	1.02188	1.48315	0.780275	2.13874	0.455634	0.41135	0.993417	0.475016	1.30296
Mill2	1.84551	0.882849	0.101632	0.232504	0.0966455	4.09148	1.19136	1.30703	1.61109	1.07381
Tpd52l2	0.938912	1.43943	1.55369	1.58942	1.23749	0.577667	0.541865	0.527276	0.45827	1.03377
Trim47	0.817842	0.629287	1.06117	0.818972	0.342839	1.68936	2.91011	2.09419	1.36545	2.51111
Rpa2	0.990546	1.29935	1.19306	0.886333	1.08851	0.394134	0.720895	0.325235	0.798392	0.702429
Hspg2	0.939495	0.116999	0.708423	0.590373	0.490007	1.95147	1.34836	0.797755	1.79748	1.12982
Abcd3	1.02463	1.1974	0.58698	0.690093	1.384	0.816841	0.926031	0.435014	0.676457	1.14014
Hmgn1	1.02158	1.1514	1.62238	1.25766	1.92431	0.452648	0.574319	0.415379	1.08949	1.17932
Otub1	0.72838	1.15467	1.64951	1.24699	1.80033	0.562001	0.716507	0.528034	0.630077	1.02374
Dedd	0.762582	0.512726	0.975147	0.91984	0.966975	1.24256	1.05999	1.15709	1.01249	1.46147
Tubb4b	1.03293	2.03658	0.78616	1.86898	1.29989	0.40129	0.58453	0.379853	0.579209	0.83916
Skil	1.43361	0.599448	0.7214	0.229696	1.19997	2.08453	1.22503	0.717493	0.736063	1.79425
Mypop	0.829764	0.720713	0.375729	0.52253	0.65191	1.25887	1.65583	0.542655	0.995042	1.58862
Lims2	0.0489673	0.010554	0.888442	1.25989	0.197131	2.09951	0.55544	2.30573	2.10317	0.830005
Tm2d3	1.26345	1.65067	1.38137	1.25179	1.10087	0.346151	0.486727	0.516347	0.423204	1.08725
Krt16	0.0271604	0.117079	0.00581652	0.682931	0.335314	2.98118	2.77274	3.06937	3.65519	0.28134
Tmem65	1.43865	1.18162	0.983001	1.38237	1.81989	1.31132	0.727922	0.772723	0.701793	1.24128
1700094D03Rik	0.917283	1.72931	1.61215	1.23756	1.55126	0.454892	0.417865	0.44233	1.02846	0.660848
Jmy	0.40133	0.552767	0.6894	0.616737	0.973881	0.899737	0.733228	0.93278	1.33026	1.80814
Hnrnpk	0.974244	1.23495	1.69585	1.28088	1.2345	0.50387	0.68944	0.495737	0.690123	0.980766
Snx29	0.961295	0.186642	0.201801	0.759559	1.28572	1.11727	0.781007	1.01004	1.08054	1.62904
Cox5b	1.02308	2.14196	1.40201	1.89705	1.24046	0.356114	0.420495	0.232274	0.418893	1.01577
Pou6f1	0.828915	0.422058	0.0528912	0.235129	0.301557	3.15624	2.40093	2.42155	0.734909	0.989588
Pmpca	0.605201	1.75104	1.16832	1.88649	1.57964	0.547683	0.603723	0.478304	0.832673	0.824488
Adh5	0.778497	1.46195	1.56865	1.0839	1.46969	0.518241	0.710752	0.494297	0.617086	1.13099
Pepd	0.789754	2.10302	1.15886	2.41319	1.14207	0.377597	0.515675	0.357365	0.809009	0.604295
Evi5l	1.03544	0.54119	0.542308	0.441999	0.51689	2.80579	1.38005	1.62723	0.667092	1.39676
Prpf38a	1.61168	1.00026	1.34222	1.0501	1.2973	0.369428	0.58158	0.32038	0.40996	1.04898
Cdk2ap1	1.05955	1.31942	1.02229	0.970643	1.12164	0.450971	0.774447	0.40125	0.894503	0.867791
Fam3c	0.608827	0.582476	0.614059	0.32667	1.41602	1.15929	0.967541	0.619678	0.742233	1.92619
Plcl1	0.71625	0.833979	0.410274	3.23991	0.665074	0.310627	0.0466924	0.0193828	1.85051	0.0852786
Mtdh	1.12561	2.11508	1.44704	1.42392	1.05934	0.761852	0.987779	0.272721	0.882148	0.72138
Nfatc4	1.28021	0.0579676	0.0208202	1.27389	0.476405	2.02954	1.05759	1.84896	2.09469	0.812982
Fbxw2	0.769746	1.60134	0.77051	1.86743	1.67399	0.426506	0.419531	0.448518	0.704711	1.03698
Slc43a3	2.51119	0.0356928	0.558238	0.196849	0.472141	4.9167	1.96057	1.57873	1.13493	0.954842
Tubgcp3	0.745667	1.14019	0.884555	1.29213	1.93276	0.506575	0.714551	0.326285	0.716828	0.776988
Wrap53	0.803386	1.74138	1.10454	1.48764	1.66377	0.732889	0.940731	0.330893	1.06862	0.757425
Acot9	1.37113	1.76204	1.1986	1.90838	1.16408	0.753507	0.756842	0.573237	0.641307	1.01706
Zc3h8	0.935225	1.94227	2.287	1.67242	1.65972	0.447611	0.459147	0.128015	1.07427	0.51885
Psma1	1.21344	1.75436	1.40401	1.10818	1.02275	0.457794	0.625546	0.327299	0.572417	0.915742
Atp5c1	0.646105	1.90563	1.37688	2.08036	1.50757	0.241074	0.359658	0.376425	0.319239	1.0096
Rgs10	0.851214	0.622309	0.126847	0.374308	0.652462	1.50657	1.75084	0.529072	0.565462	1.65123
Eif4a3	1.32331	1.42648	1.46114	1.28792	0.965827	0.591198	0.879764	0.270821	0.732921	0.801092
Mfsd11	0.92864	2.25408	0.764899	1.967	1.79444	0.73665	0.98441	0.301306	0.727169	0.875044
Ccdc51	0.766231	2.02886	1.44525	1.35117	1.57367	0.718654	0.871406	0.443948	0.685625	0.792711
Rexo2	0.974838	1.47076	1.52133	1.34925	1.28237	0.565551	0.718417	0.294284	0.86869	0.98142
Ifrd1	0.994138	1.55468	1.56175	1.47456	1.24172	0.813418	0.80337	0.290411	0.966043	0.55415
Mpdu1	1.51068	2.58793	0.914307	1.55388	1.32581	0.49892	0.775638	0.290341	0.668876	0.967178
Uts2r	0.83787	0.180588	0.0897169	0.112757	0.122095	1.43697	0.792003	0.986322	1.19956	0.197251
Fundc1	0.747842	1.42338	0.671857	1.29464	1.55642	0.560786	0.693942	0.427134	0.456055	1.09706
Zdhhc6	0.798306	1.29832	1.09315	0.981564	1.56723	0.678401	0.757998	0.48185	0.587739	1.38825
Vav3	0.745818	1.07767	0.974342	1.73333	2.47088	0.276263	0.239565	0.128944	0.475848	0.293012
Glg1	0.724391	0.335486	0.376125	0.59865	0.776109	1.85295	1.70387	1.17225	1.17354	0.93519
Nup88	0.703805	1.68793	1.49316	1.75981	1.31248	0.511956	0.601944	0.424639	0.556056	0.923227
44446	0.911165	1.03609	1.69781	1.09674	1.41979	0.456956	0.379657	0.347251	0.554375	1.06191
Ubxn6	0.891151	1.1673	1.32119	1.48587	1.41133	0.625772	0.657203	0.630075	0.73371	1.2992
Cmah	1.13667	1.51558	0.908618	0.941272	0.818559	0.653842	1.06777	0.216084	0.828835	0.60167
Maged1	0.767975	0.884371	0.406255	0.771673	1.31589	0.596216	0.671165	0.386427	0.565094	1.22264
Top3b	0.548898	1.08443	1.43268	1.77783	1.62908	0.438198	0.490382	0.612985	1.06402	1.34116
R3hdm1	0.82002	0.608732	0.704431	0.852772	1.00393	1.27783	1.14993	1.26383	1.14843	1.03079
Nfia	0.603988	0.160011	0.65675	0.0312715	0.111782	1.0952	1.29409	1.0354	0.291843	0.722801
P2ry12	0.123515	0.0332908	0.0264513	0.0332441	0.0359973	0.847327	0.467014	0.290798	0.353668	0.174467
Neu1	1.29756	1.28818	1.46807	1.14365	1.54427	0.996892	0.492653	0.311531	0.375018	1.312
Stambp	1.01994	0.342414	0.195238	0.625211	0.631044	1.84731	1.99429	1.743	1.09176	1.06892
Six5	0.572479	0.34614	0.496361	0.490288	0.43646	1.12952	1.02481	1.92034	1.15325	2.44141
E130308A19Rik	0.647296	0.675115	1.32382	0.986515	1.39379	0.497645	0.281316	0.604331	0.665749	0.556997
Pmf1	1.29641	1.9274	1.25565	0.99445	1.53196	0.621743	0.710117	0.378078	0.956145	0.593363
Ndufa8	1.79255	1.3992	0.852086	1.58495	1.09822	0.525631	0.847212	0.379585	0.661503	0.865588
Ddx31	0.554304	1.41841	1.98699	1.82966	1.4267	0.299567	0.540185	0.251973	0.854299	0.718311
Psmb1	1.21313	1.12001	1.63282	1.33319	1.1214	0.570845	0.611427	0.421486	0.480075	0.977104
Ddit4	0.575347	0.283565	0.493775	0.365641	0.341459	2.0234	1.87327	1.72278	0.415943	1.22373
Acly	0.561169	1.37943	0.790568	1.15579	1.305	0.448636	0.896151	0.599256	0.702187	1.11246
Ddx25	0.236766	0.672622	1.15659	0.979157	1.34822	0.141877	0.0755005	0.0537284	0.441075	0.575526
Smc2	0.703609	1.42452	0.700477	0.981743	1.42183	0.571371	0.759225	0.48554	0.506265	0.711465
Ptrh2	1.15738	1.50172	1.98195	1.2761	1.19958	0.318866	0.613355	0.365506	0.5337	1.00518
Rassf5	0.711475	0.123856	1.05256	0.0840075	0.594881	2.34654	0.413863	1.57843	1.78256	1.89076
Txn1	0.824488	1.11673	0.983112	1.38221	1.35776	0.45875	0.783148	0.51418	0.414785	1.10187
Sqle	0.881695	2.21993	0.609151	1.29702	1.27292	0.583433	1.06955	0.251483	0.494597	0.840511
Ensa	0.743551	1.27955	1.30786	1.21547	1.90872	0.700057	0.65617	0.419872	0.623052	1.45323
Caprin1	0.547989	1.28187	1.30324	1.22343	1.38833	0.472053	0.755634	0.711	1.01819	0.888317
Fen1	1.05021	1.88018	1.4514	0.932058	1.58171	0.594034	0.927533	0.390011	0.82781	0.481882
Becn1	0.864207	1.0966	1.04124	1.07193	1.16853	0.728082	0.706042	0.516559	0.688336	1.07115
Timm17b	1.39102	1.02556	1.49794	1.06004	1.57492	0.688429	0.918534	0.40937	0.507833	1.05727
Smarcad1	1.06037	1.19598	1.13672	0.793033	1.39351	0.355909	0.603977	0.320366	0.740815	1.02103
Zfp599	1.06998	1.82502	1.62335	0.794585	1.92759	0.709394	0.484699	0.611669	0.538357	1.11059
Ssb	0.595629	1.56111	1.7184	1.43756	1.45509	0.360422	0.491876	0.319455	0.643447	1.01963
Ctnnbip1	1.16895	1.51119	0.633995	0.99298	1.70363	0.334458	0.67268	0.383956	0.796783	1.23878
Taf12	0.831026	1.02516	1.86081	1.29255	1.88514	0.368564	0.622423	0.341458	0.625953	1.18381
Ptcd3	1.01353	1.89715	1.59305	1.20353	1.42202	0.293551	0.432281	0.212356	0.872975	0.952807
Kin	0.479094	1.47093	1.48482	1.49724	1.88412	0.477905	0.859524	0.638793	0.822393	0.942586
Pigu	0.940541	1.5116	0.946185	1.6792	1.74514	0.849419	0.910375	0.547242	0.845283	0.796563
Mdh2	0.826488	1.45479	1.1255	1.41483	1.03489	0.717826	1.08733	0.484481	0.974816	0.840441
Vmn1r58	0.57105	1.68124	0.918596	1.36495	1.99082	0.272608	0.166945	0.221766	0.758563	1.32496
Nol11	0.800156	1.65204	1.61109	1.30051	1.17064	0.429385	0.646658	0.244542	0.806016	0.755799
Acsl3	0.690975	1.23139	0.797414	1.57876	1.97015	0.394166	0.523698	0.35631	0.298455	1.48002
Sc5d	0.64756	1.68	0.906248	1.34934	1.61147	0.527895	0.549012	0.32238	0.757608	1.04766
Synj1	1.04838	0.829231	0.643429	1.03996	1.17673	1.43976	1.12826	0.674438	1.43259	1.353
Ppan	0.872601	1.16862	1.81122	1.63754	1.0874	0.276294	0.374441	0.414288	1.15266	0.806387
Herpud2	0.615525	0.28072	0.37107	0.36281	0.338325	2.44909	0.884381	0.811533	1.11388	1.93305
Spata2l	1.6651	0.262261	0.0588726	0.367	0.611894	1.66949	1.62238	0.874516	1.63205	1.86953
Ubc	0.702202	0.267806	0.255356	0.323732	0.299678	1.97662	1.44874	1.91071	1.65728	0.264784
Golga3	0.560408	0.68723	0.404315	0.844893	0.889931	1.39451	1.14002	1.62271	1.15915	1.25935
Gan	0.642148	0.337799	0.522644	0.656326	0.38193	1.77562	1.83127	1.58231	1.87571	0.351672
Sec61g	0.519401	1.92478	1.21031	1.33234	1.61896	0.139444	0.173937	0.0944533	0.145507	1.21723
Alg1	0.813389	1.83173	1.8131	1.67934	1.52638	0.683654	0.781066	0.341966	0.988914	0.762531
Ak2	0.640103	1.59375	1.05276	1.46021	1.44309	0.519303	0.575312	0.589219	0.592615	0.953263
Nudt22	1.63739	1.66902	0.488134	1.16347	1.90163	0.941732	0.71916	0.467273	0.625127	1.00613
Tpp2	0.528638	1.20968	1.12271	1.54139	1.54887	0.546795	0.65899	0.468359	0.856334	1.04846
Fbxo22	0.785969	1.32094	1.18303	1.41439	1.45026	0.509575	0.499876	0.293077	0.80264	1.30956
Rab9	0.980212	1.27098	0.494261	1.35507	1.83358	0.385188	0.485494	0.450896	0.262973	1.17819
Mcm4	0.533177	1.18451	0.99437	1.53033	1.49954	0.478247	0.75643	0.4699	1.02848	0.648262
Tiprl	1.02415	1.00914	1.26013	1.67721	1.20618	0.712945	0.632828	0.567598	0.709343	0.984623
Ccpg1	0.797888	0.275035	0.113697	0.284414	1.43152	1.87921	1.16231	0.340963	0.622018	2.7005
Def8	0.528258	1.17282	0.18175	0.702286	0.813821	0.87965	1.22744	0.376301	0.974783	0.927295
Ift81	0.784023	1.08466	0.99567	1.28092	1.45074	0.741006	0.690207	0.649301	0.586619	0.984087
Armcx5	0.830693	1.5504	0.626768	0.984629	1.99567	0.52366	0.628175	0.32772	0.713573	1.20297
Usp3	1.11888	1.21264	0.814242	1.35847	1.16257	0.708235	0.580418	0.806815	0.77695	0.764004
Senp3	1.22691	1.27441	1.53947	1.24332	1.13204	0.556656	0.767301	0.370783	0.931524	0.833815
Mmp15	1.98193	1.09199	0.579193	1.52297	2.61435	0.0498519	0.115401	0.127746	0.476499	0.0499545
Trim37	0.549316	1.71859	0.802425	1.25336	1.57871	0.454939	0.79934	0.362806	0.750773	0.679537
Pam16	1.00201	1.08499	2.42031	1.50367	1.56619	0.310072	0.366508	0.574385	1.04473	0.794341
Nubp1	0.987003	1.67118	0.856327	1.54711	1.1058	0.346589	0.591417	0.359697	1.04968	0.98082
Mthfd1	0.555646	1.77312	1.56456	1.16161	1.12686	0.281411	0.969084	0.425008	0.869084	0.6067
Cul4b	1.60725	1.13393	0.7403	1.69136	1.76286	0.560388	0.606528	0.697351	0.6285	0.878822
Nkrf	0.843916	1.29556	0.890972	1.10909	1.23911	0.44556	0.96625	0.347804	1.09396	0.932209
Cox6a1	0.831971	1.91699	1.40825	1.49424	1.19653	0.699037	0.754918	0.392401	0.494023	0.799685
Srp54a	1.31348	0.310993	0.38241	0.229074	0.286125	2.14494	2.07194	1.11615	1.43092	0.500879
Zscan12	0.793084	1.14009	1.11452	1.38987	1.28421	0.502848	0.649713	0.939259	0.846422	1.18644
Atp6v1e1	0.905538	1.39515	1.19294	1.25269	1.69843	0.608678	0.692039	0.31446	0.380068	1.58157
Psmd11	1.08662	0.931754	0.758892	0.936011	0.689177	1.25952	1.39797	0.932091	1.28377	0.782684
Trim12c	0.619183	0.113436	0.302075	0.178017	0.631482	2.99107	0.721855	1.11763	1.12287	2.92507
Clec7a	1.27818	0.0430632	0.0342159	0.0430028	0.0465641	3.28817	0.604103	0.752321	2.74491	1.42931
Elac1	0.899843	0.817526	1.02302	0.699615	0.762417	1.41177	0.984083	1.31103	0.814568	1.31664
Suclg1	1.17128	1.79758	0.820266	1.2602	1.35007	0.593631	0.699168	0.254869	0.582027	1.27469
Rtn4rl1	1.55162	0.254201	0.067261	0.259607	0.109524	3.39941	1.31408	1.16138	1.2006	0.22487
Fam160b2	1.24622	0.70782	0.391226	0.82956	0.483819	1.42039	1.69908	1.25481	1.3877	0.782357
Rhot1	0.781165	1.41021	1.60043	1.23066	1.30615	0.458718	0.554377	0.354217	0.679105	1.00576
Skint1	0.41148	0.110906	0.0881203	0.11075	0.119922	1.4114	0.777909	0.96877	1.17822	0.104317
Apob	0.146879	0.0395881	0.0314548	0.0395325	0.0428065	0.503803	0.277677	0.345805	0.420568	0.0372362
Akap1	0.898672	1.88808	0.891607	1.3188	1.07403	0.535078	0.95219	0.281081	1.19581	0.625692
Surf1	0.75568	1.45432	1.84197	1.78841	1.52811	0.434918	0.385463	0.399031	0.713356	1.23991
Ppp6r3	0.727136	1.10192	1.20212	1.04425	1.70296	0.695072	0.62728	0.546919	0.701598	1.01214
Noxo1	1.39081	0.485825	0.104418	0.154243	0.566346	2.22078	0.544004	1.12913	1.51057	2.17906
Tbx15	1.1527	0.568869	0.749914	0.291352	1.5866	1.34412	1.13543	1.13501	0.36245	1.92558
Gpam	0.920005	1.12335	1.7018	1.11013	1.28232	0.765381	0.836009	1.00283	0.871796	0.940777
Actr10	1.05099	1.35754	1.47046	1.16055	1.27169	0.591655	0.761399	0.396661	0.575227	1.15893
Cbr3	1.7982	2.59807	0.966844	2.50756	0.715475	0.647191	0.683688	0.191825	1.23606	0.548513
Wsb1	1.96528	1.25988	1.54315	1.11072	1.11416	0.554072	0.576706	0.528406	0.970966	0.487035
Ddx41	0.561779	1.32906	1.55203	1.33578	1.50963	0.415273	0.542997	0.636865	1.07045	0.931262
BC048403	0.642888	0.908459	0.654025	0.586302	0.546191	1.02955	1.39247	0.771829	1.13985	0.667536
Acsl4	1.47042	1.75439	1.28049	1.27314	1.17919	1.30439	0.543395	0.662419	0.57803	0.729862
Sgk3	0.493586	0.527027	0.280672	0.495972	0.726307	0.141086	0.150159	0.126893	0.385819	0.622403
Timm10	1.03978	1.98842	2.47111	1.71208	0.93822	0.278286	0.46873	0.17726	0.53524	0.595918
Gemin4	0.424557	1.73145	1.35475	1.5688	1.51668	0.361587	0.70708	0.295788	0.74635	1.04958
Ankrd6	1.80326	1.10984	0.608677	2.87822	2.48325	0.218182	0.355034	0.3946	0.974279	0.357968
Acvr2a	0.547881	1.87423	1.32367	2.87667	1.73642	0.338218	0.360624	0.199226	0.691989	0.813396
Ssrp1	0.518336	1.56847	1.22364	1.52132	1.29706	0.524737	0.79716	0.631184	0.938738	0.844565
Tmem8b	0.786495	0.153371	0.326168	0.445305	0.539435	2.2481	0.873247	1.17567	0.697054	2.38646
44263	0.655507	1.96678	0.655508	1.63011	2.15794	0.326681	0.615396	0.348452	0.732346	1.50361
Insm1	0.0521147	2.96984	0.706009	0.16964	0.187423	1.05466	3.84242	0.826157	2.02446	1.5565
Arhgap17	0.686611	0.74219	0.842611	0.736986	0.718989	1.19552	1.07584	1.76722	1.42286	0.825741
2310057J18Rik	0.0328219	0.00442323	0.0079401	0.00441702	0.00478282	0.0562906	0.0310252	0.0386372	0.0234953	0.00416045
Mast2	0.521171	0.635581	0.576157	0.864551	1.04863	0.970725	1.04689	1.22933	1.56913	1.0589
Axl	0.191662	0.618728	1.49567	0.669073	0.795329	1.37097	1.42242	1.45679	1.89286	1.94002
Shmt1	0.795649	1.49883	2.34918	1.49545	1.16333	0.180691	0.548685	0.223478	0.801864	0.435694
Phospho2	0.723091	1.671	1.04473	1.75361	1.57183	0.55954	0.513575	0.366818	0.507133	1.0985
Zfp708	0.568016	0.92761	1.92112	1.61284	1.65346	0.149871	0.351064	0.360045	0.500442	1.23179
Polr2b	0.512909	1.5638	0.831527	1.45109	1.5704	0.422033	0.622138	0.368724	0.632863	1.1379
Il17rd	2.26946	1.86216	0.136552	0.716341	2.65544	1.0268	0.601435	0.0624165	0.131262	1.29297
Pdcd6ip	0.659535	0.728205	1.08866	0.934779	0.72054	1.30522	1.1334	1.10016	1.28734	1.18797
Oip5	1.20345	1.70484	0.841822	1.65779	1.39635	0.640229	0.542876	0.762117	0.560616	0.728263
Trip6	1.00061	1.53364	0.784403	1.80366	1.35992	0.585363	0.941422	0.532054	0.816967	1.11316
Pycrl	0.479145	2.00783	1.21906	1.61322	1.40273	0.506872	0.989076	0.17747	0.58768	0.734254
Supt7l	0.693884	1.34231	0.912156	1.42013	1.3111	0.577711	0.677909	0.522622	0.780069	1.10876
Eif3e	1.59829	1.6651	1.61429	1.21384	1.00874	0.394165	0.650778	0.305288	0.497097	1.00734
Sbds	0.639387	1.2695	1.45827	1.94018	1.51543	0.563833	0.484402	0.697915	0.769792	1.03102
Nup133	0.533648	1.16233	1.10582	1.43948	1.93234	0.46097	0.664225	0.433461	0.747622	0.810254
Trim7	1.87641	0.964656	0.0446489	0.125912	0.276567	3.03345	1.54107	2.3175	0.748675	1.2166
Ndufa3	1.22794	1.53707	1.6228	1.13787	0.993451	0.38844	0.572314	0.390347	0.413278	1.00316
Fam118b	0.723021	1.80192	0.780339	1.17242	1.92477	0.387647	0.344938	0.214785	0.752472	0.945308
Txndc17	0.704116	1.60264	2.00617	1.73505	1.60811	0.448263	0.475775	0.469068	0.373648	1.2205
Dzip3	0.687229	1.1336	1.44271	1.54255	1.83396	0.517159	0.447306	0.176821	0.684764	1.42537
Adam10	1.04851	0.365744	0.34379	0.644405	0.799899	1.98115	1.58823	1.48354	0.869126	1.0897
Rhog	0.955532	0.575616	0.271561	0.877097	0.622378	2.09321	1.77609	1.55775	1.17029	0.868046
Dtnb	0.66041	1.03708	0.999728	1.06711	1.66267	0.660697	0.628987	0.571286	0.795077	1.14573
Syne1	0.664881	0.444002	0.685272	0.46089	0.511015	2.2495	1.2605	0.885824	1.01208	1.56412
Cuedc2	0.857582	1.45405	1.14154	1.01656	1.49953	0.699019	0.879085	0.860959	0.749408	0.723181
Ccdc12	0.549505	1.84507	1.05092	1.8698	2.10441	0.497569	0.653819	0.459138	0.632674	0.763745
Zfp770	0.77065	1.37178	1.15003	0.708265	1.13972	0.238357	0.257491	0.513721	0.538232	0.758423
Poldip2	0.885416	2.03267	1.46296	1.55179	1.21547	0.398532	0.651132	0.318424	0.662055	1.08436
Gpbp1	0.831717	1.22112	1.65911	1.18154	1.3879	0.543222	0.604236	0.46037	0.639336	1.07814
Bbs5	0.990032	1.74248	0.862839	1.51178	1.98644	0.615408	0.400488	0.590356	0.804644	1.33024
Gpn3	1.59265	1.26958	1.2638	1.15707	1.1496	0.394991	0.515103	0.338897	0.678602	1.06963
Cdkn2aipnl	0.841144	1.42901	1.22663	2.55967	2.15243	0.564197	0.620065	0.428999	0.583794	0.603572
Ncoa5	0.889592	1.34777	1.14288	1.46596	1.12725	0.761799	1.12501	0.385213	1.09316	0.632134
Pard6b	0.48403	2.05329	0.830303	2.52376	2.03914	0.16351	0.305022	0.345327	0.566982	0.322859
Ppp1cb	1.0034	1.2513	1.15827	0.945942	0.945263	0.625631	0.637179	0.5692	0.733223	0.868021
Emd	0.866214	1.41604	0.828057	1.99246	1.64423	0.600451	0.72401	0.633554	0.886512	0.910121
Dclre1c	0.251098	1.99232	1.6873	2.19383	1.35594	0.114146	0.137264	0.153135	0.195988	0.583833
C1galt1	1.06913	0.838391	0.591151	0.331591	1.07406	1.92295	1.23412	1.11871	1.13916	1.12114
Nsfl1c	0.927255	1.30597	1.74807	1.48162	1.17483	0.519811	0.628573	0.526118	0.745283	1.02065
Zranb1	0.795749	0.88375	0.930051	0.678818	0.875668	1.15352	0.946205	1.05383	1.12344	1.16285
Lpo	0.561687	0.0378477	0.030072	0.0377946	0.0409246	0.963309	0.265469	0.330603	0.402079	0.0355992
Ndufb8	1.839	1.60184	0.93284	0.974816	1.15208	0.37462	0.482607	0.318063	0.460928	0.915711
Tubd1	1.54924	1.6075	0.386944	0.90592	1.04377	1.00323	0.768932	0.258227	0.51034	0.773551
Chchd3	0.517786	2.06929	1.74058	1.50421	1.58657	0.382524	0.387651	0.319557	0.560998	0.899744
Rsph3b	1.17188	0.288384	0.273719	0.414832	0.497681	2.09451	2.02871	1.95563	2.26915	0.511599
Gm5069	0.257215	1.35823	1.36893	0.789638	2.24356	0.220566	0.729403	0.151394	0.0920625	1.21107
Avl9	0.578191	1.14356	0.983471	1.2478	2.23903	0.595952	0.364876	0.480447	0.492799	1.33725
Chchd7	1.88697	0.947222	1.19275	0.764081	2.17712	0.250545	0.521676	0.315281	0.331156	1.54572
Rbm7	1.27625	1.34261	0.916011	1.15057	1.32784	0.487363	0.399234	0.471247	0.559328	1.29703
Mfap1a	0.977923	1.20485	1.1443	1.04765	1.11488	0.723734	1.06305	0.818345	1.01353	0.717442
Cxcr6	1.21163	0.152335	0.0108115	0.177126	0.0147133	1.73165	1.90884	1.18859	1.87923	3.44666
Pabpc1	0.872261	0.357852	0.389601	0.397061	0.297106	2.28471	1.66368	0.989551	1.76519	0.359053
Cul2	1.25012	1.09673	1.74484	1.145	1.04297	0.667269	0.611203	0.474364	0.650528	0.79873
Alkbh6	1.13993	1.0107	1.99235	0.997279	1.32653	0.490015	0.373096	0.714291	0.603043	1.10395
Ppp1ca	1.67637	1.15549	1.40933	0.988008	1.30614	0.583767	0.837864	0.50645	0.673915	0.960233
Nsmce4a	1.10657	1.38735	1.01225	1.03408	1.07112	0.533494	0.810655	0.427215	0.973437	0.873951
Serpina12	0.1258	0.0339066	0.0269406	0.147123	0.0366631	0.21575	0.237826	0.296177	0.36021	0.0592313
Ndufs2	0.846233	1.25591	1.02685	1.76726	1.49462	0.593928	0.777929	0.39398	0.53264	1.08261
Fbxo11	0.594333	0.958752	1.0232	1.06563	0.661442	0.869758	0.970337	1.15737	1.38667	0.927383
D630045J12Rik	0.514707	0.502253	0.252326	0.570661	1.1499	1.21314	1.76126	0.786871	0.968832	1.38397
Ube2v1	0.534808	1.45856	1.35229	1.95671	1.75565	0.593298	0.63367	0.44913	0.806891	0.927654
Pdap1	0.620929	1.34721	1.51506	1.3415	1.31978	0.415065	0.731244	0.502295	0.879054	1.05379
Yy2	0.513019	2.22066	1.79438	1.28746	1.48444	0.0641552	0.353599	0.00629078	0.757433	0.669293
Nt5c2	1.39577	1.48618	0.392964	1.82454	1.91014	0.768519	0.557567	0.382171	0.888676	0.625425
Slc46a1	1.1454	1.96738	0.767907	0.812648	1.42793	0.670443	1.46331	0.32213	0.828321	0.711397
Gm3776	0.253691	0.328072	0.0135823	2.11394	0.018484	2.17544	2.63784	1.19456	4.35846	0.0160787
Snx1	0.768647	1.30626	1.08041	1.77638	1.50971	0.597157	0.647614	0.543563	0.545974	1.03454
Fbrs	0.983537	0.562848	0.653799	0.525655	0.585993	1.32108	1.1539	1.3115	1.84172	0.896527
Donson	1.02546	1.4851	0.575456	1.49209	1.97643	0.617088	0.714242	0.362382	1.3508	1.27484
Atxn7	1.05998	0.997235	0.392926	1.04287	1.03157	1.29027	1.13276	0.487097	1.2002	1.46119
Ckap4	0.729064	0.368802	0.309165	0.738887	0.695598	1.90733	1.43621	0.459988	1.08644	1.46728
Mad1l1	0.519545	1.7017	1.73568	2.12198	1.28501	0.423854	0.872151	0.352994	0.921524	0.737228
Ndufb10	1.35796	2.17888	1.00186	1.58556	1.33002	0.380765	0.428073	0.242049	0.557153	1.21655
Cplx2	0.409939	0.44832	0.517889	0.411174	0.585762	0.940664	1.16967	0.623321	0.585544	1.14982
Gstm3	0.300744	0.12964	0.0644056	1.40689	0.0876489	2.06314	2.27424	1.41611	2.58342	0.0762434
Bfar	0.825994	1.14718	1.01416	1.27209	1.59752	0.511831	0.533105	0.542187	0.718284	1.60239
Nfic	0.525671	0.971431	0.533643	0.29575	0.444313	1.92356	1.69079	0.967319	1.53924	0.658224
Csde1	0.641053	1.34339	1.41834	1.06616	1.62695	0.582149	0.596132	0.49631	0.634411	1.18096
P2ry6	0.103189	0.578252	0.549183	0.0138867	0.166166	1.41577	1.9508	3.15826	1.18187	0.388682
Kdm4b	0.569441	0.677674	1.1279	0.83348	0.898167	1.05474	0.886072	1.93468	1.19028	1.06545
Rnf10	0.718262	0.937281	0.68207	0.603194	0.766412	1.00311	1.14494	0.94658	1.38976	1.07482
Cenpi	0.949295	1.81152	0.418168	1.71745	1.65754	0.54388	0.582476	0.307146	0.557346	0.717169
Arsg	0.773211	0.794502	2.20546	1.01994	2.11862	0.185034	0.135978	0.550357	0.695088	1.37157
Zfp248	0.995774	1.18538	0.415775	0.974959	1.66152	0.528744	0.917815	0.367096	0.801601	1.21467
Gm12504	0.140037	1.21233	1.70515	0.979235	2.55571	0.0800561	0.0661857	0.0824245	0.284026	1.03573
Ston1	0.603039	0.437421	0.35332	1.09303	0.597918	1.91727	1.34458	1.02827	1.56896	0.725871
Ppm1d	1.01305	1.14871	1.01188	1.05747	1.38195	0.846849	0.895357	0.357511	0.903056	0.908966
Ift27	0.753555	1.8614	0.326174	1.34378	1.63424	0.552728	0.912454	0.157619	0.503761	0.761287
Ppp2r2a	1.09914	0.332984	0.436861	0.526364	0.258892	1.48593	1.28761	1.28885	1.88602	0.421613
Cdk2	0.711892	1.63493	1.14653	1.1023	1.10963	0.595237	0.636714	0.441007	0.716251	0.683899
Srp9	1.55807	1.01315	0.890742	1.02348	1.23875	0.582342	0.637109	0.379308	0.746715	1.0159
Tsg101	0.796666	1.04397	1.24656	1.21205	1.27821	0.539765	0.60279	0.647142	0.674899	1.26238
Plrg1	1.02	1.23078	1.6783	1.04015	1.57125	0.546793	0.550524	0.338153	0.568874	1.30133
Tmem29	1.84795	1.48773	0.551021	1.15935	1.39326	0.441594	0.430612	0.312432	0.606832	0.927439
Cdc42bpb	0.478975	0.931116	0.581751	0.992912	1.00745	1.16798	1.17739	0.739192	1.378	1.20939
Psmg2	0.995301	1.11875	1.37208	1.49018	1.29447	0.516852	0.597224	0.298746	0.596097	1.22011
Zfyve19	0.91791	2.30136	1.07991	1.82128	1.44485	0.58395	0.691163	0.613232	0.682912	0.841843
Matr3	0.772859	1.37836	0.816981	1.04363	1.22836	0.57337	0.660314	0.496148	0.81288	1.00539
Armc8	0.956431	1.35503	0.896884	1.02923	1.40897	0.599162	0.558289	0.396505	0.929692	1.12673
Ska1	1.80298	1.93951	0.374294	1.44189	1.43863	0.790804	0.687842	0.449506	0.577633	0.541914
Sox9	0.912201	0.368248	0.708024	0.264736	0.176759	3.12569	1.53276	1.50741	1.70791	0.380064
Abt1	0.925631	1.55578	1.55934	1.06485	1.11233	0.571402	0.888928	1.12601	1.0694	0.656264
Cd99l2	1.35295	1.3206	0.376537	1.71822	2.26998	0.602332	0.762049	0.32417	0.421396	1.29683
Zcrb1	2.15431	1.26882	1.09091	1.10332	1.09035	0.79214	0.784065	0.431112	0.697461	0.757129
Kif2a	0.803202	0.358607	0.437068	0.602027	0.562124	1.48057	1.4137	1.20881	1.77699	0.535675
Cachd1	0.665925	0.257082	0.178533	0.611704	0.309226	0.846114	1.13228	0.571204	1.97073	1.05056
Immt	0.631191	1.95594	1.00442	1.41404	1.6072	0.472551	0.633439	0.4123	0.759475	1.06097
Smarca5-ps	0.0143616	1.56007	1.21252	2.64116	3.38033	0.0246305	0.0814522	0.0169061	0.431785	1.22054
Tusc1	0.0412649	0.0622574	0.389321	0.349882	0.801822	0.750168	1.2794	0.932662	1.64238	3.43507
Rangrf	1.64922	2.65633	0.758654	1.39365	1.24071	0.221437	0.349785	0.181763	0.739409	0.498248
Smug1	2.03747	1.21751	0.60255	1.96283	2.10805	0.592858	0.759555	0.471609	0.675174	0.706017
Snrpc	1.56649	0.958794	1.59179	1.23512	1.05014	0.616377	0.668059	0.46231	0.822694	0.756567
44262	0.736986	1.12544	1.12782	1.66144	1.70191	0.652444	0.60327	0.810072	0.829068	0.813734
Trim23	1.3056	1.17161	0.697807	1.34753	1.31157	0.73431	0.818317	0.430836	0.690245	1.2648
Ola1	0.497596	1.73247	1.80091	1.4805	1.33156	0.360852	0.450488	0.285305	0.589879	0.814351
Dhx16	0.693163	1.09447	0.679852	1.30669	1.38864	0.549874	0.77301	0.644835	1.02863	0.953282
Idh3g	0.634943	1.82499	1.516	1.72427	1.23162	0.424085	0.615703	0.460691	0.785752	0.989787
Zwilch	0.955013	1.95538	0.939401	1.33772	1.3891	0.855902	0.66342	0.381649	0.723187	0.618029
Slc25a15	0.921114	1.25674	1.13328	0.681319	1.44869	0.335989	0.539308	0.182068	0.620006	1.10487
Crlf3	0.909729	1.52137	1.37881	1.3984	1.08774	0.701051	0.6829	0.481876	0.708914	0.951402
Itgb3bp	1.29949	1.60512	0.699607	0.945016	1.45974	0.21071	0.553876	0.35601	0.77801	0.895527
G3bp2	0.928365	0.854132	1.41409	0.976181	1.46055	0.576881	0.611398	0.432908	0.710019	0.942898
Ndufs3	0.585102	1.93948	1.34858	2.18243	1.46147	0.332386	0.432873	0.49191	0.526258	0.969505
Hnrnpf	0.574217	1.67842	1.27423	1.21675	1.4297	0.496044	0.79244	0.454085	0.778684	1.05947
Ippk	0.8964	1.44607	2.25691	1.36849	1.38076	0.406448	0.541378	0.640624	0.80426	1.02906
Phf23	0.634003	1.45674	1.25381	1.4422	1.63131	0.703083	0.849414	0.570976	0.710517	1.04952
Ciao1	1.03058	1.36854	1.66482	1.23019	1.18797	0.506587	0.561153	0.768546	0.633821	1.21565
Wdr26	0.873808	0.577881	0.841215	0.969678	0.973384	0.999516	0.853758	0.943157	1.03141	1.29677
Arl6ip5	0.88539	1.88483	1.14518	1.83456	1.70782	0.899139	1.02482	0.570932	0.801594	1.08746
Stx4a	0.82467	0.795741	0.617255	0.811957	0.634855	1.55698	1.50308	2.1407	1.21901	0.948149
Polr2g	1.21745	1.03695	1.64086	0.719849	1.72863	0.43423	0.533679	0.428234	0.659007	1.04482
Scmh1	0.474525	0.325573	0.437927	0.301652	0.603031	0.772468	0.888956	1.05435	1.90125	1.34825
Spc25	0.83371	1.79432	0.62268	1.57646	2.19922	0.650036	0.606928	0.283023	0.397869	0.793077
Bola3	0.955502	2.03539	1.50141	1.28113	1.27919	0.393034	0.681836	0.179849	0.684884	1.10939
Tmed4	1.23864	1.20084	0.973209	1.31811	1.45128	1.03057	0.820998	0.774335	0.467219	1.04228
Tomm7	1.01234	1.75481	0.764974	1.22257	1.28645	0.38238	0.451221	0.386497	0.437553	1.09157
Foxo3	0.839878	0.229037	0.272862	0.259597	0.244665	3.69124	2.57801	1.6713	0.961487	0.773496
Rsbn1l	1.19936	0.549673	0.536794	0.478926	0.59373	1.82685	0.978989	1.03599	1.48469	0.658188
Tgfbr1	0.962703	1.29743	1.39814	1.79588	1.44445	0.576473	0.855093	0.493262	0.531691	1.18974
St3gal4	0.431073	1.4644	1.14711	1.50742	1.64159	0.415079	0.374092	0.393732	0.921278	1.0833
Zfp422	0.498395	1.77615	0.527096	1.42384	2.11656	0.274417	0.386442	0.10995	0.799038	0.9574
Rif1	0.720296	1.61476	1.31625	1.18231	1.49278	0.484176	0.608992	0.286874	1.02471	0.586979
Rrm2b	0.875426	2.42162	1.00957	1.45508	1.64612	0.570263	0.566783	0.26437	0.565014	0.97759
Metap1	0.747996	1.54287	1.0572	1.26264	1.56026	0.75526	0.737539	0.430869	0.872561	1.00708
Bola1	1.60185	1.68524	0.7744	1.19604	1.17657	0.701137	0.670801	0.466119	0.669965	1.0375
Tomm5	0.986199	1.20097	2.3081	1.32794	1.29593	0.159682	0.422977	0.201759	0.503359	0.868485
Spred2	0.899194	0.525506	0.371749	0.45452	0.60308	1.77795	1.40795	1.66815	1.58525	0.522746
Bod1	1.24521	1.55742	1.10665	1.04138	1.06998	0.471503	0.74128	0.80037	0.867403	0.806378
Mlx	0.77874	1.45701	2.40765	1.77617	1.48606	0.477055	0.476337	0.335976	0.489219	0.882532
Rbm17	0.54426	1.44151	1.53025	1.50081	1.20958	0.466711	0.668732	0.72678	0.958854	0.955714
Tmem120b	0.572288	1.11362	1.24208	2.00551	2.21458	0.542953	0.468064	0.29623	0.511358	1.14853
Tmem69	0.367895	1.95162	2.33472	1.68988	1.4291	0.0616718	0.162112	0.179092	0.491067	0.859584
Senp8	0.77079	1.45906	0.994868	1.38856	1.49177	0.67328	0.479696	0.619934	0.932172	0.934345
Dhx40	0.589887	1.41022	1.09122	1.19097	1.61155	0.560522	0.670119	0.718174	0.473241	0.635553
Med17	0.756493	1.18478	1.59389	1.36028	1.23628	0.51334	0.51192	0.347348	0.819682	0.904616
Mtif2	1.23992	1.51226	0.647632	1.39443	1.07798	0.589126	0.72956	0.401314	0.666462	1.01972
Stk4	0.412002	1.5281	1.07848	1.90154	2.08165	0.469262	0.485486	0.379422	0.738825	0.81067
Ptma	0.794362	1.21126	1.2917	0.848126	1.33901	0.58706	0.885404	0.609711	0.736919	0.697418
Acer3	1.77962	1.23591	1.03385	0.813962	1.63387	0.310198	0.336783	0.282462	0.697471	1.07992
1810037I17Rik	1.47174	1.15299	0.563861	1.26078	2.04353	0.790414	0.712036	0.572035	0.347854	1.16448
Syce1l	0.636638	0.171592	0.136339	2.23366	0.185542	1.09185	1.20357	1.49887	3.64586	0.299754
Wdpcp	1.29043	1.38568	0.328897	0.527197	1.85535	0.36556	0.522766	0.108505	0.338155	1.39148
Gdf3	0.471564	1.11801	1.05522	1.03406	1.32889	0.404373	0.668624	0.138779	0.337565	0.971384
Atpaf2	0.823204	2.34397	1.30081	1.59704	1.33704	0.368802	0.429829	0.366528	0.742417	0.899909
Ankrd50	0.883363	0.55199	0.314559	0.569753	0.747844	1.90603	1.50909	2.01942	1.48543	0.758842
Snrnp40	0.760552	1.20158	1.53535	0.988584	1.37488	0.39231	0.705145	0.431073	0.794054	0.907935
Dlgap1	0.168943	0.0573625	0.145004	0.287574	0.259629	1.16294	1.21631	0.762814	0.38766	0.670685
Col7a1	1.94697	0.100482	0.221892	0.137684	0.256845	1.75435	1.48279	1.81826	1.66452	1.79498
Cdkl5	0.250433	0.882397	0.334526	0.415979	0.822136	0.765631	1.48896	0.683605	0.867773	0.790364
Lsm6	0.961087	1.38659	0.464293	1.31704	1.85824	0.46574	0.972822	0.194737	0.848847	0.626217
Polr2d	1.49257	1.17248	1.59298	0.900177	1.1927	0.530278	0.743956	0.593393	0.779365	0.784372
Ofd1	0.649972	1.1561	0.868344	2.0378	1.87843	0.659576	0.637776	0.428898	1.23967	1.06158
Zmiz1	0.326894	0.381307	0.405997	0.357438	0.559175	2.02207	2.25243	1.32177	1.50995	0.560869
Nsmce2	1.79711	1.58696	0.556111	1.82807	1.66589	0.992401	1.14332	0.402879	0.355187	0.653623
Cd48	0.114764	0.0309323	0.0245773	0.0308889	0.033447	0.196824	0.216964	0.270196	0.164306	0.0540355
Cnn3	1.02276	1.44281	1.22339	1.13415	1.51169	0.725317	0.918825	0.378558	0.685382	1.44259
Ndufv2	1.03409	2.17473	1.50206	1.4483	1.10559	0.278903	0.345497	0.250278	0.410599	1.03938
Timm22	1.88348	1.702	1.45601	1.07097	1.15634	0.414226	0.714606	0.300895	0.714839	0.977332
Cops4	1.21991	1.44006	1.8132	1.30612	1.04405	0.473063	0.535625	0.332639	0.523564	1.01642
Flnb	0.23638	0.657148	0.629732	0.73651	0.380098	1.16641	0.995251	2.44728	2.2624	0.787207
Ift140	0.33852	0.539398	0.207982	1.0251	1.27231	1.04826	0.731403	1.0089	1.14817	1.74252
Scai	0.801425	1.02329	0.629905	1.22494	1.72244	0.721093	0.61734	0.442189	0.58668	1.07299
Gse1	0.577476	0.423314	0.53643	0.750748	0.67769	1.41201	1.36235	0.675082	1.38685	0.886233
Chd5	0.268036	0.0840295	0.122315	0.0926159	0.0196191	3.23872	0.771604	1.07566	3.72404	1.56031
Ang	0.19099	0.131726	0.00409014	0.513737	0.533092	1.50675	1.29985	1.61877	0.492186	1.27694
Pot1a	0.714922	1.04466	0.826901	0.916793	1.69217	0.566471	0.575137	0.419516	0.461994	1.65928
Mcm6	0.568493	1.5302	1.37909	1.33854	1.3952	0.61092	0.927901	0.473729	0.74444	0.82471
Elk4	0.724023	0.362692	0.594463	0.383356	0.747914	1.59054	1.86816	0.564689	1.61163	1.57816
Rnf8	0.940199	1.26218	0.758362	1.25796	1.31228	0.754498	0.777045	0.520838	1.2237	0.952536
Rhob	0.517972	0.360772	0.793296	0.825463	0.394275	2.4704	1.88954	2.04826	1.55779	0.464899
Vpreb1	0.496234	0.133749	0.106271	0.870523	1.06545	0.851056	0.938138	1.16831	2.8418	1.63552
Mrrf	0.480533	1.61258	2.71695	1.80977	1.42375	0.269636	0.33318	0.608957	0.564536	0.793978
Pus10	0.707071	1.46912	1.87213	1.02789	1.2686	0.254903	0.402837	0.264992	0.621153	0.804095
Mfsd1	0.779051	1.51866	1.00695	1.29451	2.45322	0.519705	0.720723	0.417743	0.63995	0.79812
Gtpbp10	0.835308	1.93238	1.94025	1.40648	1.09505	0.408958	0.413012	0.312641	0.778866	0.703226
Zfp617	0.621214	1.69825	0.85416	1.29189	1.52104	0.522684	0.475788	0.200008	0.465215	1.10897
Tbp	0.867487	1.04891	2.09572	1.39336	1.37793	0.425979	0.441698	0.399104	0.816722	0.792081
Micall2	0.947152	0.479168	0.489212	0.633438	0.341778	1.19731	1.79872	2.01765	1.21587	0.854715
Bambi-ps1	1.32034	2.50426	2.36363	0.54045	1.55918	0.226442	0.249612	0.310854	0.378061	0.621666
Dvl3	1.00154	0.307684	0.22362	0.834768	0.84609	1.43645	1.33117	1.26037	1.81135	0.853811
Med9	1.13878	1.6032	1.66792	1.02005	0.997854	0.780014	1.03223	0.696424	0.791752	0.765739
Arhgef17	0.668924	0.459229	0.133974	0.804708	1.51117	2.10492	1.74181	0.0749007	2.02984	3.65214
Usp28	0.836861	1.19726	1.10876	1.20175	1.42686	0.763057	0.617225	0.724633	0.837791	1.28682
Ly96	0.382879	1.08964	1.74473	2.03328	2.79966	0.294822	0.443166	0.220759	0.413917	0.860901
Rpp30	1.20701	1.39959	2.51296	0.985654	1.51273	0.344691	0.400953	0.423514	0.764667	0.58582
Nme1	1.22914	1.84004	2.12768	1.09173	1.04535	0.264492	0.705376	0.196185	0.692653	0.66071
Rrm2	1.0017	1.93166	0.615407	1.24158	1.4342	0.692631	1.25419	0.223262	1.08275	0.426203
Nceh1	0.329843	1.66759	2.20152	1.28428	2.20025	0.342811	0.33577	0.694977	0.612659	1.11262
Psmc3ip	1.81973	1.9719	0.812381	0.861922	1.10235	0.584055	0.66901	0.348599	0.718623	0.464303
M6pr	0.85087	1.51541	1.26569	1.3188	1.56811	0.590943	0.546912	0.506684	0.517426	1.48314
Zc3h13	0.6019	0.746826	0.526069	0.879689	0.457165	1.36143	1.47955	1.03205	2.17998	0.526888
Dip2b	0.708574	1.52592	0.816149	1.37613	1.43337	0.768023	0.889475	0.342076	0.79405	0.683754
Xrcc1	0.616808	2.04879	1.04944	1.61812	1.65433	0.593913	0.711995	0.476284	0.838002	0.621872
Rp1	0.378824	0.102104	0.081127	0.101961	0.110405	1.29939	0.716173	0.891887	0.542356	0.0960382
Olfr56	3.74293	0.00548275	0.00435633	0.00547506	0.010919	4.6051	2.30741	0.191569	1.28142	1.16849
Pak1ip1	1.05502	1.13618	1.7946	1.30137	1.29445	0.45845	0.579369	0.648901	0.948276	1.14253
Senp2	0.864882	0.933932	1.80274	1.46263	1.55612	0.511289	0.48309	0.516773	1.18195	0.855702
Ndufa5	1.02561	2.31842	1.26721	1.13527	1.51206	0.308039	0.547886	0.20837	0.578891	1.2532
Zik1	1.11838	1.54344	1.40246	0.643968	1.15111	0.283795	0.517793	0.344807	0.702554	0.561057
Mbip	0.994335	1.54854	1.89099	1.18395	1.07796	0.497825	0.599358	0.48953	0.598313	0.926166
Ttc9c	0.585266	1.44928	1.22693	1.13689	2.00569	0.615671	0.607102	0.568794	0.715516	1.20951
Hmga1	0.148064	0.050581	0.0971181	0.0738709	0.0601994	2.25177	1.48857	3.24682	2.21082	0.0362614
Ube2f	0.992303	1.67951	2.17332	1.19713	1.38164	0.551436	0.473629	0.456646	0.740497	0.879799
Tnks2	1.126	0.91376	1.14784	0.877958	1.96629	0.782613	0.615722	0.971904	0.737542	1.27319
Polr3k	1.04401	1.3262	0.515384	1.39522	1.39427	0.425246	0.701082	0.401981	0.487332	1.18871
Pdpn	0.321465	1.87442	2.46716	5.13053	2.19891	0.154003	0.108562	0.00397641	1.01437	0.0550032
Cnih4	1.01254	0.889539	2.03913	1.55777	1.32748	0.475888	0.44601	0.469102	0.590939	1.00932
Ick	0.485646	0.651418	0.515871	0.893488	1.2001	0.810745	0.920562	0.568651	1.41647	1.36163
Irs3	0.940375	0.0253351	0.0125866	2.74943	0.7256	2.82235	1.11112	0.138374	3.3658	2.07546
Agpat5	0.814583	1.3584	2.33026	1.1768	1.38736	0.383687	0.459226	0.349559	0.621071	0.627142
Cdk7	1.20846	1.14581	1.72155	1.40647	1.30268	0.347702	0.575996	0.300335	0.550347	1.2569
Racgap1	0.877431	1.91131	0.748924	1.45624	1.30616	0.863294	0.967907	0.392746	0.579207	0.480643
Mafg	0.805145	0.631797	0.306125	0.718955	0.558447	1.78787	2.04091	1.06839	2.21318	0.520517
Oas1d	0.963345	0.129825	0.103152	0.563319	0.140379	3.30433	1.82122	1.13403	2.75841	0.122112
Edn3	0.369364	0.318439	0.357418	0.215986	0.107648	0.633469	0.698287	0.869613	0.528811	0.0936397
Taf6	0.66989	1.85842	0.795645	1.62744	1.83621	0.54219	0.716171	0.527431	0.582153	0.889899
Hs6st2	1.57272	0.0114395	3.37686	2.77243	2.52056	0.201216	0.0105621	0.0016442	0.321947	0.00493225
Mcm7	0.764712	2.27665	0.756973	1.33186	1.13185	0.526472	1.18873	0.577944	0.762438	0.454473
Cd69	1.58039	0.0243303	0.163851	0.0660097	0.0605932	3.87201	1.28046	0.797313	2.58584	0.478355
Osgepl1	1.06617	1.15094	1.0546	1.56665	0.988794	0.534406	0.54866	0.762391	0.699788	0.943574
Srsf5	0.9598	1.2182	1.09699	1.06817	1.08362	0.5436	0.767713	0.836631	1.09767	0.599374
Dhx8	0.668388	1.18324	1.28681	1.29693	1.22982	0.711472	0.853498	0.844649	0.896531	0.920211
Ddx60	0.178811	0.00481743	0.162213	0.343088	0.0839827	3.46915	0.781727	0.552541	3.408	3.31502
Bud31	2.01267	1.18091	1.29456	1.32873	1.02756	0.475785	0.784977	0.248153	0.636269	0.791672
Msl2	0.812771	0.573982	0.686534	0.478191	0.67509	1.19444	1.0536	0.932415	1.35059	0.810558
Vps26a	0.667048	2.05043	2.00533	1.32598	1.40325	0.470428	0.492662	0.311809	0.5815	0.800366
Snrpb	1.13878	1.43136	1.91429	1.27513	1.05308	0.523507	0.727094	0.525106	0.801671	0.881627
Elovl6	0.557112	1.91643	0.745115	1.24934	2.01413	0.480773	0.765197	0.403581	0.490201	1.12748
Gcsh	1.06259	1.32065	1.54971	1.38642	0.882011	0.276909	0.580773	0.201842	0.783489	0.850592
Stag1	0.682494	1.50023	0.778651	1.24943	1.31844	0.484762	0.818699	0.523542	1.12991	0.927034
Slc25a32	1.48941	1.90825	1.65338	1.08405	1.01826	0.62927	0.84751	0.171779	0.556442	0.95215
Tarbp2	1.74899	2.09769	0.478356	1.49279	1.16893	0.503363	0.848399	0.240555	1.03831	0.737179
Nav1	1.09692	0.379442	0.447764	0.580643	0.453261	2.6213	1.93285	0.89925	0.696991	1.6825
Veph1	0.708816	1.84782	1.39628	1.23358	1.694	0.231551	0.191433	0.0794669	0.869829	1.17603
Eif2s1	1.05513	1.48217	1.96841	1.26962	1.03557	0.387872	0.584489	0.28203	0.587092	0.861536
Ndufaf1	0.860208	1.94903	1.43183	1.62852	1.39382	0.425703	0.323629	0.659965	0.48404	1.17728
Klf7	0.246345	0.136616	0.0274536	0.173994	0.268547	2.90995	1.63001	3.24204	1.39292	0.505006
Elmo1	0.493082	1.4313	1.62182	1.0819	0.895998	0.263781	0.0684168	0.244958	0.531071	0.428115
Ctbp1	0.772024	1.31298	1.10355	1.17141	1.34987	0.624808	1.04896	0.443771	1.03223	0.844993
Trmt6	0.819301	1.43657	2.05506	1.78109	1.2407	0.346827	0.717496	0.353827	1.02722	0.907006
Cul1	0.538343	1.94541	0.725609	1.68349	1.94878	0.45697	0.528206	0.243859	0.63534	1.15989
Sufu	1.05349	0.469407	0.441096	0.499211	0.727397	1.73921	1.57885	1.43359	1.59851	0.626922
Abce1	0.589775	1.22	1.98505	1.28675	1.58222	0.317388	0.487112	0.278548	0.647827	0.93825
Olfr463	1.31051	0.17661	0.634061	0.176362	0.190967	2.24756	1.23876	1.5427	1.87623	0.166117
Tmem183a	0.863576	1.24747	1.10062	1.30653	1.16132	0.649066	0.579344	0.680696	0.688334	1.11625
Naip5	1.19913	0.775351	0.773563	0.985009	0.582355	0.0979303	0.215902	0.268873	0.0817509	0.564595
Sis	1.10207	0.0495065	0.0393355	1.7185	0.0985929	1.89008	2.08348	0.864887	3.68156	0.345931
Dpm1	1.08354	1.41262	1.86916	1.57479	1.38336	0.351205	0.295674	0.22252	0.597638	1.38536
Inpp4a	1.29716	0.313761	0.22281	0.644979	0.967478	1.93874	1.21078	1.21106	1.045	0.978356
Ndc80	0.922786	1.46948	1.04048	1.42443	1.30968	0.929486	0.904375	0.79451	0.87524	0.71518
Orc1	1.25582	1.1296	0.803635	0.617651	0.99977	0.528936	0.9146	0.313225	0.562757	0.567562
Zfp354b	1.35868	1.46419	0.570872	0.773583	0.806066	0.981125	0.405569	0.0841792	0.511894	0.53871
Rogdi	1.02634	1.0479	1.77385	1.24517	2.15111	0.489956	0.630104	0.361212	0.977075	0.840693
Mto1	0.658474	1.30087	1.404	1.23313	1.25932	0.502828	0.490673	0.356452	0.811983	0.953584
Bud13	0.708123	1.25369	1.34016	1.15387	1.55875	0.678792	0.619157	0.774045	0.957686	1.05531
Cops2	0.697035	1.40841	2.21786	1.26195	1.3455	0.414756	0.548965	0.535111	0.525813	0.89123
Gm6981	0.697321	1.66995	2.08054	0.883481	1.72594	0.132881	0.58591	0.182416	0.665562	0.802575
Prpf18	0.544774	1.42506	1.23862	1.22566	1.68062	0.641562	0.793755	0.437282	0.608599	0.916074
Sdhaf1	1.05737	1.98053	1.15063	0.974765	1.07625	0.447185	0.577932	0.245555	0.617883	0.855572
Gtf2f1	0.652717	1.85448	1.12483	1.60701	1.41019	0.530643	0.671748	0.548615	0.863214	1.05391
Ubac1	0.623231	2.72934	1.32042	1.99442	1.50008	0.417944	0.734296	0.351961	0.58149	0.908126
Erc1	0.558871	0.826516	0.57167	0.862501	1.36852	1.42063	1.30769	0.730494	1.31294	1.54007
Camk2n1	1.37604	0.208132	0.24881	0.500183	0.590274	1.89588	0.998869	1.76024	0.800505	1.02769
Tnik	0.864667	0.960344	1.28734	0.791864	1.98676	0.407721	0.714536	0.226266	0.57129	1.01674
Gm12657	0.0366879	0.786223	1.48598	1.5615	1.83004	0.00449434	0.00990843	0.0123395	0.0300145	1.08703
Atl1	1.34109	0.326345	0.0732583	0.193944	0.661805	1.68173	0.763333	0.645062	1.69292	1.2493
Cdkn1a	0.320672	0.182999	0.6805	0.377611	0.21674	3.24469	1.53583	1.83514	0.619671	1.67407
Txlng	1.02373	0.99709	1.1836	0.983744	1.362	0.41073	0.491018	0.480457	1.06725	0.77781
Tbc1d15	0.996379	0.553879	0.655925	0.453139	0.463359	1.01396	0.851347	0.926904	1.03078	0.764961
Hccs	0.779143	2.0289	1.73033	1.1944	1.26238	0.441873	0.512666	0.20441	0.715945	0.7414
Wdr13	0.75047	1.22774	0.900259	0.959455	1.98063	0.629808	0.831487	0.819347	0.816143	1.80671
Vbp1	1.41373	1.3615	1.35204	0.923724	1.19265	0.403837	0.453785	0.373883	0.712563	1.06428
Depdc1a	1.46387	1.58784	0.621978	0.802539	2.01469	0.593614	0.590723	0.480188	0.506329	0.703202
Ykt6	1.05211	1.31568	1.24633	1.2852	1.23734	0.631439	0.675353	0.246889	0.60672	1.24162
Ergic3	1.6382	0.891139	0.743376	1.48985	1.91767	0.846469	0.76399	0.584844	0.612266	1.1292
Podxl	0.0191181	2.93403	1.96841	3.91329	2.4758	0.0869383	0.252454	0.611057	0.68013	0.0686028
Lhx2	0.133921	0.606149	0.00404968	0.401342	0.114566	1.88049	2.08873	0.00985305	1.05453	1.40298
Dna2	1.21839	2.07079	0.372005	1.23569	1.32649	0.318502	0.529298	0.241803	0.692903	0.620365
Gstp1	0.807624	0.625144	0.514444	0.167759	0.306214	1.54439	1.68459	2.44644	1.65778	0.363445
Ccdc97	0.89607	0.881872	0.818447	0.882143	0.837432	1.08406	1.24957	1.01235	1.6992	1.16594
Set	0.57689	1.34915	1.37161	1.35739	1.25891	0.427236	0.780883	0.341709	1.05694	0.83189
D11Wsu47e	0.670018	1.82741	1.06471	1.4645	1.33229	0.674936	0.715744	0.369442	0.948555	0.698374
Nsmce1	1.2732	1.81782	0.931184	1.42887	1.15304	0.525568	0.507327	0.737433	0.561146	0.889442
Fastkd3	0.948981	1.14002	1.29285	1.05873	1.25134	0.582484	0.66097	0.793743	1.08334	1.00005
Psmc5	1.37314	1.44809	1.44767	1.20613	0.995832	0.605282	0.942074	0.271093	0.889802	0.829946
Zmym1	0.728727	1.05176	1.00482	0.968831	1.42575	0.428744	0.630939	0.326656	0.547601	1.42954
Grsf1	0.878989	1.26837	1.10279	1.38448	1.18215	0.48598	0.54411	0.640981	0.600182	1.20078
Gja3	0.177941	0.0479603	0.0381069	0.104052	0.0955135	0.610348	0.3364	0.418937	0.50951	0.045111
Gcat	0.434704	2.41487	1.18606	1.23308	1.12852	0.195258	0.72483	0.232024	0.535383	0.636168
Tbcb	1.39308	1.31748	0.519891	1.28651	1.06783	0.856754	0.826996	0.46168	0.833349	0.953585
Mamdc2	1.95423	1.84393	1.57758	2.54307	5.99856	0.0192729	0.00849798	0.407444	0.259029	0.368262
Msh3	0.699052	1.22908	0.756921	1.37222	1.46593	0.535841	0.913625	0.412778	1.27918	0.820736
Mapk13	2.01919	3.02153	0.00617741	4.08194	2.75605	0.098942	0.054533	0.0679127	0.743359	1.15444
Grpel1	1.08416	1.86429	2.34134	1.37924	1.01957	0.430327	0.474359	0.400374	0.572589	0.831936
Fxn	2.40042	2.06488	0.413605	1.24347	2.02998	0.464328	0.540051	0.396505	0.558531	0.649923
Rad1	0.937092	1.50093	1.23159	1.28574	0.939508	0.453418	0.617569	0.319368	0.594513	1.0004
Timm17a	1.51374	1.74816	2.00078	1.10204	1.03478	0.468654	0.569336	0.34474	0.923161	0.66528
Mob3c	0.795723	0.875282	2.40552	1.71829	1.84424	0.292433	0.462043	0.635623	0.93579	1.26781
Znrf2	0.594268	1.00984	1.06701	0.953226	1.12909	0.490081	0.647272	0.301502	0.678824	0.840285
Rab8a	0.69407	1.30034	1.91607	1.57271	1.60285	0.599533	0.68833	0.368354	0.482812	0.954577
Hhat	0.514821	0.00917718	0.507535	0.340654	0.392694	1.44721	0.724469	3.10764	0.925481	2.95707
Dolpp1	0.954039	1.67323	1.2372	1.88131	1.20399	0.70942	0.671422	0.386928	0.777655	1.09447
Mtx1	0.849582	1.87374	1.31125	1.03427	1.44948	0.506686	0.633889	0.414028	0.748597	1.10897
Nlk	0.587046	1.34564	1.17718	1.60575	1.58613	0.632675	0.570009	0.277363	0.800442	1.17672
Sdhd	0.90149	2.1197	1.541	1.4811	1.26663	0.361339	0.283565	0.289913	0.458557	1.1403
Lsm10	1.0869	1.51774	0.964266	2.22264	1.91348	0.612988	0.754741	0.546235	0.206481	0.858662
Usp38	0.706057	1.1215	0.905076	1.07983	1.87992	0.675777	0.836621	0.319041	0.80825	1.24782
Gm9696	2.33325	0.0393049	0.0312298	0.0392498	0.0425003	3.0012	1.65414	2.05999	1.67024	0.0686616
Abi1	0.508597	1.46535	1.3477	1.89264	1.4413	0.516023	0.55495	0.477014	0.70668	1.00369
Slc12a7	0.859927	0.709299	0.429427	0.825823	1.01281	2.19241	1.25946	0.816407	1.14246	1.44527
Opa1	0.376837	1.43312	1.62467	1.68571	1.60473	0.437479	0.397571	0.539354	0.763201	1.0999
Uqcrc1	0.925203	1.65808	1.43793	1.50629	1.03029	0.617995	0.680664	0.469558	0.828595	0.983507
Fam151b	0.452068	1.14973	1.23798	1.90331	1.66948	0.217087	0.307671	0.894036	0.569551	1.18771
Nemf	0.561702	1.58555	1.01383	1.47131	1.42318	0.627478	0.716706	0.523385	0.841594	0.838158
2410004B18Rik	1.42082	1.34816	1.67676	0.953816	1.28029	0.748126	0.789333	0.359454	0.827496	0.806149
Ccdc77	0.776725	1.27443	1.67466	1.03652	1.70923	0.568068	0.500408	0.572103	0.863527	1.13391
Dtwd2	0.926959	1.28884	0.787056	1.14431	1.12684	0.259765	0.698681	0.07132	1.16231	0.841518
1110038F14Rik	0.667189	1.3266	0.791866	1.17375	1.41754	0.681473	0.714611	0.474457	0.756339	0.708688
Khdrbs3	1.03089	2.54608	0.275231	3.38042	3.01662	0.293668	0.443576	0.00822736	0.501735	0.00987215
Gtf2h5	1.06232	0.908555	1.19333	1.15664	1.19808	0.642949	0.681086	0.438595	0.65465	1.15205
Synpo	1.23487	0.362591	0.104753	0.387612	0.706676	3.61919	1.72108	1.42607	0.593099	1.38133
Pole	0.571614	1.73521	0.953928	1.53159	1.41017	0.64195	0.882146	0.409261	0.976411	0.529986
Pigh	1.19276	1.84351	0.82382	1.35956	1.34543	0.551427	0.725499	0.276748	0.450424	1.3869
Mpzl1	1.08088	0.0524078	0.246734	0.282132	0.553363	2.72548	1.96344	0.63678	0.470203	2.12358
Mtcp1	1.48104	1.37112	0.965325	1.0904	1.3737	0.250054	0.478743	0.325202	0.889897	1.15258
Gas2	0.671043	0.901108	1.1158	1.07387	1.66146	0.364196	0.353286	0.471962	0.656695	1.69295
Orc2	0.981775	1.51394	2.24208	1.18447	1.23101	0.293182	0.508174	0.226912	0.796684	0.672362
Dcdc2c	0.142338	1.74309	0.986052	2.19431	2.18442	0.155345	0.0978515	0.0609297	0.351988	1.30076
Prim1	1.56379	2.1868	1.38436	0.657258	0.955225	0.328849	0.643289	0.26083	0.622242	0.480783
Zfp639	0.736603	1.57839	2.09373	0.97823	1.96764	0.569619	0.441074	0.479731	0.57032	1.15032
Med4	0.636491	1.40948	1.35635	1.42826	1.08648	0.543671	0.607124	0.539781	0.607897	0.919708
Slc1a1	0.239514	0.0258114	0.101398	0.140056	0.466043	1.12962	1.58481	0.986825	1.71454	0.394703
Armc10	0.476054	1.94305	0.782324	1.74892	2.15534	0.329796	0.392359	0.46378	0.530474	0.861384
Slc24a5	1.9333	0.0612776	0.0550227	0.714875	0.152608	3.21814	1.61247	1.60647	3.17491	0.0267727
Lin52	0.622985	1.54729	1.87091	0.936346	1.60538	0.48831	0.386454	0.320847	0.51564	0.808937
Twf1	1.53417	1.09228	0.670935	1.20694	1.0292	0.633342	0.503632	0.38496	0.539964	1.00746
Wdr76	0.478353	2.71156	1.0198	1.70077	2.21663	0.349803	0.582716	0.221797	0.78175	0.450024
Ugcg	0.524647	2.06658	1.00484	1.558	2.45279	0.34416	0.374206	0.548408	0.439561	0.584542
Rttn	1.13965	1.84799	0.647773	1.21082	1.38103	0.735419	0.67787	0.41222	0.870592	0.873006
Apba1	0.392309	0.116628	0.34035	0.245225	0.63174	1.29924	0.81839	0.541441	0.464824	1.91084
Klf13	0.179431	0.786742	1.08369	0.762059	0.574785	1.26243	1.58165	1.22407	1.16064	2.10783
Zfp947	2.06251	1.70933	0.924835	1.25148	1.69538	0.340407	0.228406	0.426668	0.444783	1.52168
Sh3glb2	0.547805	1.41229	0.894382	1.73623	2.10152	0.599083	0.648564	0.485718	0.867074	1.18974
Atp6v0c	1.88106	0.075246	0.0986611	0.111898	0.119994	2.97068	2.35718	1.35159	1.6676	0.0546261
Lrpprc	0.535291	2.39025	2.07931	1.42687	1.40781	0.29776	0.530977	0.263088	0.801262	0.662708
Fut11	1.0845	0.668968	0.576932	0.714073	0.649405	1.53454	1.70801	0.737712	0.971972	1.19091
Mfsd5	0.947957	1.63427	1.12454	1.60056	1.18858	0.825854	1.29517	0.288905	0.629462	0.854609
Nudt21	0.691399	1.15154	1.28067	1.34938	1.36845	0.633337	0.939428	0.419044	0.671235	0.799196
Plin2	0.602112	2.02132	1.72023	1.8686	1.48105	0.355824	0.348881	1.07	0.665676	1.05126
Usf1	1.31334	0.682218	1.10154	1.13169	1.45511	0.761946	0.748552	0.770725	0.611512	0.94389
Samd5	1.31337	0.337768	0.272098	0.0175457	0.0441763	2.12603	1.60452	0.326977	1.69132	0.661174
Idh2	0.653158	1.27923	1.60207	1.56241	1.37119	0.476653	0.464842	0.788774	0.585177	1.26497
Acp6	0.856173	1.39612	1.31882	1.06495	1.51708	0.957472	0.73054	0.728314	0.568148	0.955815
Hic1	0.502639	0.0487764	0.111799	0.222878	0.50476	2.8047	2.39588	0.468309	1.87408	0.889446
Atl2	1.54532	1.31884	1.10096	1.05578	0.733435	0.764297	0.630538	0.5666	0.954199	0.598689
Gja6	0.267367	1.0949	0.258719	0.0359809	0.287029	0.229271	1.51638	0.629476	0.765568	0.818263
AW549877	0.917624	0.760133	1.62803	1.03253	1.33566	0.797711	0.506103	0.832931	0.604866	1.07418
Zfp397	0.756032	1.33681	1.8328	1.10635	1.46719	0.583314	0.50573	0.611817	0.778743	1.00628
Chchd1	1.27546	1.37688	1.6564	1.29474	0.621892	0.316968	0.526173	0.283778	0.498871	0.731238
Fbxo33	1.0995	1.08768	0.73893	1.2905	1.82297	0.766223	1.07225	0.268559	0.591244	0.922485
Vmp1	1.33724	1.25974	2.25602	1.511	1.25954	0.900482	0.859726	0.645028	0.573911	0.8692
Xrcc6	0.384317	1.66479	1.07296	1.43051	1.33648	0.503928	0.882583	0.279756	0.703256	0.78104
Pcyt2	1.04972	2.07405	0.883379	1.21608	1.2552	0.35988	0.725486	0.479325	0.89605	0.92512
Fhdc1	0.107081	0.139502	0.473762	0.493273	0.396596	1.41204	0.87723	1.52384	0.350899	1.51477
Shoc2	0.55243	1.24054	1.15672	1.28891	2.3441	0.648045	0.406412	0.654025	0.594309	1.47145
Dmap1	0.842346	1.01861	1.22664	1.29551	1.31618	0.398621	0.49862	0.504528	1.08797	1.28607
Ormdl2	0.74003	1.94192	1.39	1.22171	1.24127	0.216219	0.288949	0.294787	0.360992	1.16159
Srsf6	1.36439	1.32153	0.963915	1.24427	1.32099	0.381546	0.837797	0.296298	1.31263	0.579902
H2afy	0.850286	1.07473	1.05343	0.934437	1.02323	0.775476	0.939541	0.830227	0.931381	0.848407
Ahcyl1	0.996048	0.577231	1.04688	0.63392	0.822611	1.22388	0.931559	1.13925	1.33857	1.08227
Mfhas1	0.290375	0.486338	0.531443	1.28864	0.344896	2.20247	1.40507	1.82509	1.20634	1.45549
Dnajc28	0.830695	0.91068	0.883219	2.61166	1.51658	0.439712	0.271434	0.313886	0.939687	1.05265
Uso1	0.965027	0.388366	0.405721	0.595446	0.562075	1.77805	1.65191	0.797304	1.27772	0.623113
Gm14295	0.4648	2.30158	0.798779	1.36399	2.19097	0.138074	0.204965	0.1112	0.367302	1.48846
Cox5a	0.895959	1.87773	1.33059	1.0474	1.29822	0.553225	0.519845	0.470672	0.792073	0.860771
Bmyc	0.141969	0.0764971	0.386374	0.00518854	0.0762046	0.258698	0.570338	0.793832	0.292178	0.119067
Ncapg	0.790912	2.02283	0.643407	1.5119	1.50117	0.592883	0.651233	0.423169	0.603649	0.657489
Ap4b1	1.05085	1.76098	0.714423	1.17521	1.60469	0.773904	0.724544	0.403857	0.471259	1.40795
BC004004	0.881924	1.40788	1.2028	1.8215	1.42279	0.747887	0.952361	0.423815	0.690254	1.11236
Nup85	1.22219	1.6997	1.828	1.11546	0.937252	0.376918	0.817763	0.202415	0.79623	0.688671
Asb14	1.1126	0.13703	0.0170192	0.464713	0.127974	2.72593	1.50242	0.748419	2.04801	0.0201474
Brd8	0.870832	1.01463	0.770986	1.34558	1.31814	0.852937	0.759314	0.623783	0.969314	0.852034
Clk1	1.47555	0.862417	1.53218	1.0735	1.00083	0.73563	0.518107	0.806176	0.818502	0.942705
Psmc1	1.00521	1.22557	1.42728	1.22096	1.08856	0.518137	0.934827	0.562607	1.05577	0.876148
Ttc1	1.04316	1.76808	2.01658	1.07421	1.20941	0.463272	0.562449	0.274024	0.715546	0.826705
Rpusd3	0.71889	1.47846	0.972536	1.35506	1.88844	0.702557	0.64537	0.576782	1.02922	1.33785
Spopl	0.950266	0.860885	1.13907	1.35544	1.24666	0.818202	0.67154	0.552449	0.861204	1.11459
Wnt2	0.278029	0.0749368	0.0595412	0.325156	0.0810289	1.90731	2.10247	0.654579	0.398049	1.30907
Hspa8	0.847593	1.84999	1.3878	1.26312	1.36592	0.445928	0.61232	0.346929	0.716681	1.2744
Zfp609	0.698925	0.388228	0.665658	0.554627	0.713484	1.57448	1.31101	1.57831	1.78192	0.547184
Ndufb3	1.76882	1.61677	0.60694	1.33341	1.32532	0.613843	0.615536	0.657827	0.583506	0.829022
Rnaseh1	0.637001	1.08583	1.73109	1.54161	1.35334	0.470482	0.747168	0.569239	0.878699	0.949032
B9d1	0.900486	1.93236	0.89134	0.578298	1.7424	0.627186	1.10023	0.296254	0.574233	0.959981
Treml2	0.865826	0.0388942	0.279274	0.0388396	0.0420561	2.96983	1.09124	2.71795	1.23959	0.0365835
Lipt1	0.535635	1.87051	1.81101	1.75437	1.22535	0.448379	0.530423	0.240205	0.721213	0.82865
Rtel1	0.781003	2.24773	0.699574	1.83818	1.58572	0.433317	0.549001	0.28613	1.24636	0.771593
Naa38	0.975553	1.71211	0.866521	0.974145	1.66723	0.438655	0.793775	0.247798	0.500667	1.72248
Paics	0.563814	1.55757	1.48426	1.28961	1.08386	0.377052	0.450409	0.52648	0.467378	0.958894
1600012H06Rik	0.985095	1.00852	0.956626	1.22642	1.53741	0.715963	0.730551	0.577459	0.561844	1.50836
Cox11	1.25086	1.3646	1.51429	0.949631	0.987176	0.532897	0.738046	0.450185	0.809865	0.8034
Cog2	0.830918	1.18363	0.641689	1.44906	1.76063	0.666603	0.729912	0.534824	0.740724	0.926219
Tacc3	0.972544	1.78216	0.815476	1.25335	1.25772	0.87118	0.862976	0.610908	0.789371	0.620605
Zfp7	0.474546	2.10308	1.1566	1.98603	1.91115	0.412794	0.612742	0.772738	0.673526	0.47327
Minpp1	1.10829	1.07321	1.11452	0.924158	1.62529	0.718532	0.794872	0.424742	0.937085	1.08413
Spsb1	0.263752	0.320067	1.14245	0.990797	0.906141	1.09334	0.933448	1.97179	2.7059	1.01349
Fxyd2	0.610765	0.0117585	0.0211075	0.011742	0.0127144	2.2446	0.494854	1.23253	0.124917	0.780552
Morc3	0.462501	1.6677	1.42666	2.03524	1.77212	0.600784	0.379756	0.553674	0.773683	0.98628
Ogt	1.09647	1.3232	1.32524	1.1113	1.50188	0.489611	0.527432	0.610383	1.23331	0.915277
Mettl15	0.492183	1.42085	1.26282	1.0829	1.6305	0.383686	0.460541	0.210686	0.469767	1.39863
Nptxr	0.195595	0.0932794	0.0215818	0.0539269	0.207794	1.92285	1.57347	1.13479	2.23998	0.0232526
Tmem208	2.17744	1.08706	0.941752	1.22714	1.42129	0.466193	0.75886	0.285172	0.752129	0.754328
Cdc42se2	0.562894	1.46389	1.37902	1.67437	1.3339	0.693705	0.64945	0.351688	0.66798	0.707048
Ndufs6	0.979513	1.47582	1.28414	1.20991	0.8465	0.596449	0.645239	0.407219	0.692568	0.87165
Ly9	0.208631	0.0562321	0.0446793	0.0561531	0.0608035	5.72493	2.36652	1.96477	3.58432	0.392926
Zbtb20	0.295665	0.180104	0.0706972	0.17723	0.291775	2.65806	2.40057	1.00966	2.68034	0.19726
Znhit3	2.17551	1.47381	1.71005	0.885687	0.982742	0.433845	0.573884	0.346177	0.681327	0.618981
Coro1c	0.425019	1.63231	1.43164	2.05945	1.68747	0.548441	0.58055	0.425401	0.717368	1.00904
Pola2	0.630777	1.37963	1.15232	1.21562	1.72696	0.683043	0.676053	0.565098	0.85814	0.91627
1110059G10Rik	1.44816	1.15596	1.12271	0.954412	1.10381	0.520103	0.412276	0.673875	0.648823	1.06288
Txnrd3	0.371969	2.27073	1.2008	1.69667	1.71432	0.369897	0.874584	0.404757	0.989006	1.11889
Slbp	0.775152	2.03628	0.822102	1.27152	1.73293	0.676844	0.783405	0.381762	0.748651	0.565939
Ppp2r5d	0.412595	1.11415	1.27194	1.87536	1.73293	0.468126	0.500087	0.454062	0.637855	1.0697
Fundc2	1.25002	1.4339	0.943983	1.2549	0.940678	0.599964	0.859339	0.528532	0.760833	1.02893
Rint1	0.771343	1.19824	0.881214	1.78445	1.72005	0.73585	0.605168	0.574315	0.768881	1.08
Actn4	0.667836	0.38847	0.787441	0.502777	0.479865	1.51783	1.43214	0.893244	2.23006	1.00252
Helz	0.980315	0.845157	0.608072	0.828712	0.460708	1.89155	1.69801	0.840805	1.08394	0.687311
Hspe1	1.36292	1.52081	2.42846	1.09313	1.07052	0.23085	0.352023	0.274181	0.675051	0.760001
Naa20	1.15208	1.87199	1.90693	1.47127	1.34734	0.371882	0.514946	0.248959	0.633255	1.39989
Prr12	1.01242	0.396814	0.213765	0.444775	0.520675	1.6223	1.57553	1.55537	2.15095	0.480505
Ccdc84	1.4834	1.9153	1.10788	1.44127	1.1662	0.750021	0.502673	0.420082	1.44255	0.492533
Dynlrb1	0.642116	1.09846	1.20794	2.16865	2.19613	0.51123	0.470161	0.522085	0.438142	1.27374
Cwc22	0.413669	1.77286	1.2804	1.58631	1.43137	0.490184	0.620599	0.463718	0.8502	0.88112
Taf5l	0.428909	0.994745	1.73642	1.39703	1.97014	0.326288	0.545082	0.471705	0.924407	0.90678
Orc5	0.763735	1.70121	1.981	1.91533	1.12386	0.432631	0.409475	0.251898	0.473236	0.981107
Stt3b	1.00338	0.929593	0.790084	1.04127	1.32659	0.74916	0.806911	0.560854	0.95122	0.789909
Tfb1m	1.30107	1.35278	1.62183	1.08661	1.05403	0.723132	0.569375	0.453806	0.87962	0.882025
Dnajc17	0.765027	1.57015	2.64602	1.53047	1.4502	0.478718	0.527702	0.511136	0.611775	0.892398
Dusp15	0.84642	0.0162953	0.0129475	0.0162725	0.292071	1.86639	1.37157	0.284682	2.42361	3.61521
Mat2a	1.44831	1.49896	1.65298	1.00246	1.25296	0.277022	0.590222	0.217126	1.06948	0.651907
Dut	1.41922	1.39229	2.2535	0.89451	1.4153	0.708624	0.592583	0.450802	0.758716	0.661677
Tgfb1	1.01473	0.138144	0.0963885	0.330878	0.297727	3.90928	3.12791	1.77356	0.517089	1.15921
Ttpal	0.583883	1.37499	1.7022	1.71759	1.97301	0.647574	0.75185	0.219175	0.738907	1.01392
Rbx1	0.623618	1.52909	1.43192	1.06346	1.14442	0.577751	0.819778	0.327774	0.594758	0.738494
Hibadh	0.774239	0.873183	1.05193	1.19755	1.95587	0.534569	0.347741	1.02376	0.527788	1.66635
Mpi	0.711147	1.5285	1.40909	1.35456	1.54674	0.773635	0.531249	0.606459	0.659936	1.11912
Dsn1	0.78368	2.01591	0.640079	1.5527	1.80698	0.634947	0.658004	0.391456	0.728414	0.678737
Psmb2	0.84143	1.07993	2.4149	1.39156	1.69765	0.324335	0.439946	0.327556	0.623004	1.11315
Rnf115	0.660651	2.01523	1.04809	1.18958	1.99616	0.666183	0.782052	0.37625	0.730181	0.979443
Gatad2b	1.02726	0.326577	0.398754	0.403982	0.621831	1.91114	1.50992	1.87322	1.70539	0.421892
Pop4	1.24772	1.77976	1.0071	1.2669	0.957773	0.442558	0.52168	0.475843	0.552026	0.994286
4933427D14Rik	0.546272	1.9348	1.2587	1.43106	1.83143	0.553305	0.447113	0.620363	0.706639	0.940163
BC005624	0.68437	1.56823	0.535367	1.77012	1.83051	0.416222	0.622295	0.461921	0.674944	1.19128
Chchd6	2.03836	1.3333	1.37531	0.937538	1.48878	0.500897	0.79755	0.467964	0.67077	1.1302
Ddi2	0.624042	0.300858	0.652416	0.376247	0.703603	1.54357	1.41088	0.948333	1.55436	0.746909
Irf7	0.143568	0.0152095	0.194847	0.0433987	0.0287353	4.5113	0.892455	1.73015	1.58861	5.25253
Chst1	0.0118933	0.679299	0.140262	0.289487	0.918495	0.647617	2.36649	1.58206	1.59632	0.839275
Pdcd6	1.12313	1.3594	1.39186	1.39451	1.17929	0.443641	0.511377	0.470935	0.579017	1.34099
Cenpo	0.949838	1.36828	0.487519	1.56611	1.73877	0.655925	0.675367	0.524432	0.899557	0.945396
Tnfaip8l3	0.889433	0.119864	0.0952382	0.119696	0.716132	1.5254	0.840744	1.04702	1.27339	3.55963
Snapc4	0.848997	1.22252	1.20062	1.39078	1.21351	0.414629	0.435654	0.321718	1.40187	0.832793
Wdhd1	1.01989	1.6684	1.11527	0.988376	0.828794	0.52253	0.934773	0.495435	0.914912	0.70116
Coq5	0.532493	2.31184	1.80459	1.55909	1.39422	0.420252	0.489979	0.379431	0.739422	0.838907
1700010I14Rik	1.38027	0.504834	0.303551	1.88327	1.44809	0.143466	0.316293	0.0492369	1.37728	0.580956
Kifc1	1.2825	0.510781	0.217157	0.522786	0.589995	2.03297	1.61296	1.07701	1.59443	0.418807
Mgat5	0.691473	0.309557	0.189382	0.468484	0.626991	3.0231	1.4152	1.77923	0.59003	1.33041
Otop1	0.161819	1.32533	0.822073	2.90969	2.34521	0.069381	0.0764802	0.0952448	0.579183	0.209524
Stub1	0.635144	1.52431	1.17528	1.54379	1.54843	0.67397	0.876698	0.588913	0.967822	1.29505
Ranbp3	0.555281	1.61897	1.40103	1.51424	1.26744	0.506168	0.62845	0.410566	1.02946	0.919929
Trrap	1.07665	0.751498	0.393769	0.792891	0.877784	1.30005	1.44254	0.810838	1.49461	0.897895
Sumo3	0.623634	1.57514	1.01404	1.26607	1.27005	0.661394	0.845654	0.482603	0.711293	0.986047
Pigx	1.66918	0.820637	0.542221	1.6778	1.98302	0.392123	0.421048	0.510407	0.325643	1.11473
Atn1	0.901976	0.283368	0.146421	0.430435	0.648062	2.04954	2.24119	1.4025	2.28363	0.434434
Pbx1	0.67126	0.247748	0.205271	0.522145	0.969829	1.79577	1.86781	1.35745	1.34986	0.817181
Snrnp35	0.58171	1.39882	1.05543	1.46234	1.9102	0.44014	0.528303	0.832473	0.840989	0.718295
Cited1	1.2841	2.71911	0.740536	0.523125	3.10415	0.0991543	0.189837	0.0143281	0.108911	0.110319
Tmx2	0.864617	2.11793	0.890583	1.48846	1.3774	0.442492	0.447471	0.429706	0.534688	1.03081
Fa2h	0.0489127	4.43829	5.39176	2.22617	2.31043	0.0279622	0.18494	0.383859	0.163397	0.034545
Cpne1	0.439651	1.34017	1.45941	1.43025	1.52651	0.528338	0.602281	0.72046	0.700685	1.13726
Rbm12	0.721964	1.40068	0.672181	1.28129	1.4287	0.691775	0.817579	0.486848	0.932746	0.789721
Osgin2	1.30307	0.883498	1.93096	0.869949	1.62261	0.398104	0.693166	0.416092	0.354991	1.17988
St6galnac2	1.86474	0.00719126	0.026905	0.223285	1.26759	2.53049	2.2007	0.846631	2.45741	1.5858
Parp12	1.01244	1.04875	0.479248	1.19306	0.866987	2.30679	1.3343	0.672307	1.87922	2.27003
Uck1	0.54915	1.60346	2.31294	2.8353	1.45879	0.408448	0.372651	0.277632	0.552001	0.84985
Lenep	0.194401	3.03354	1.36383	3.06927	2.64002	0.0333404	0.0367518	0.0457689	0.0278321	1.49196
Ehhadh	2.00374	1.77294	0.00376412	2.85728	1.70767	1.20578	0.332289	0.0413817	0.603941	0.264825
Drg1	1.6622	1.61117	1.26476	1.1994	0.965657	0.500721	0.722609	0.268974	0.595188	1.09815
Intu	0.998868	1.21472	0.639419	1.30859	2.46222	0.625936	0.48662	0.470338	0.434519	0.900817
Exosc2	0.705467	1.68451	2.73783	2.28673	0.97609	0.188652	0.467489	0.17639	0.81718	0.637203
Nxn	1.77067	1.68721	0.537207	3.06151	1.54525	0.549266	0.855224	0.387378	0.708413	0.571603
44260	1.11866	1.03853	1.45148	0.893803	1.42177	0.620487	0.567152	0.529727	0.778851	1.23396
Odf3l2	0.450514	0.121426	0.0964797	0.121256	0.131298	3.09058	1.70341	1.06067	1.28999	0.212119
Pygo1	1.05811	0.594416	0.110646	0.512947	0.274819	2.27128	1.69063	0.0642879	2.44334	1.03818
Mapk8ip1	0.641559	1.31397	0.202582	1.38043	2.13955	0.366303	0.396166	0.17078	0.523873	1.00412
Brd9	0.737318	1.3247	0.671263	1.23355	1.44773	0.613921	0.710788	0.43199	1.13296	0.974693
Hdlbp	0.602195	0.539203	0.834877	0.746723	0.902804	1.38305	1.41353	1.04048	0.92362	1.18126
Ugt1a1	0.333432	0.215596	0.011901	0.292463	0.268464	3.62168	2.31131	1.30836	3.5007	0.156993
Mapk8ip3	0.714694	0.742489	1.04155	0.804829	0.661265	1.51441	0.670633	1.48591	1.25501	1.24965
Katnb1	0.588626	1.60005	0.68521	1.38798	1.70725	0.478008	0.692413	0.490372	0.893145	1.26943
Atad2	1.16002	2.70629	0.75556	1.16739	1.33968	0.936162	1.16285	0.225248	0.752103	0.50483
Dzip1	0.975217	0.764179	0.217986	0.188343	0.374935	1.7076	0.906125	0.803453	0.717315	1.9095
Arid3b	1.85509	0.635025	1.87225	1.52653	1.27511	1.52598	0.698239	1.30433	1.17773	0.820091
Qsox1	0.58983	0.195995	0.459589	0.584592	1.26414	1.67789	1.16847	1.00493	0.473631	2.49402
Isg15	0.0993161	0.0116759	0.205313	0.0448764	0.0226163	3.64403	1.2119	0.552678	5.28254	2.98567
Mmgt1	0.710128	1.85176	1.10163	1.04403	1.51451	0.39441	0.646221	0.219036	1.02316	0.665184
Acox1	0.736095	1.30237	0.961154	1.46666	1.60002	0.577255	0.42862	0.451481	0.443991	1.43641
Zfp808	0.427262	1.77004	1.04558	1.41884	2.61087	0.331674	0.365611	0.550613	0.399217	0.70516
Nrxn2	0.0184929	0.0911754	0.0771713	0.13765	0.168956	1.04398	1.83546	1.0286	0.778834	0.164166
Zfp618	1.44211	0.0498399	0.127138	0.000565807	0.0620618	3.30969	2.36864	0.455337	0.270871	1.63019
Tmem231	0.573848	0.485057	0.556064	0.463972	1.25447	1.30306	1.19396	1.30576	0.610439	1.30416
Dusp7	0.568629	0.784746	1.55905	1.16872	0.706775	0.889038	0.82588	2.02201	1.25822	1.16653
Ddx11	1.0912	1.82922	0.837742	1.34392	1.79904	0.604736	0.441567	0.460733	1.16717	0.67895
Pno1	1.67728	1.52674	2.04736	1.0819	0.874629	0.328254	0.49644	0.161091	0.726091	0.684917
Gemin6	0.82926	2.3628	0.489411	1.71828	1.26064	0.357269	0.76493	0.249942	1.0037	0.707333
Lrrc9	0.0545545	1.10527	1.10859	2.99868	2.31337	0.0935625	0.103136	0.128441	2.18693	0.462355
Rab33b	0.296518	1.8749	1.74069	1.23462	1.34694	0.298183	0.267736	0.18904	0.304133	0.782156
Recql	0.817885	1.99021	0.656242	1.07609	1.47484	0.743779	1.08126	0.304943	0.747992	1.04975
Frmd4a	0.424909	0.740762	0.513958	0.956879	1.2217	1.47805	1.31705	0.862497	1.22589	1.38866
Ap4e1	0.65671	1.17295	1.0684	1.573	1.47785	0.717953	0.642092	0.595074	0.995126	1.20547
Mcm8	0.691195	1.60344	0.887094	1.20349	1.39032	0.645742	0.856242	0.702316	0.796865	0.749372
Ttc14	1.28069	1.4543	1.36148	0.830719	1.38018	0.362947	0.482683	0.413062	0.991048	0.773674
Fgfr1op	0.707153	1.31581	0.881278	1.21971	1.23127	0.793209	0.673107	0.534491	0.67831	0.627403
Zfp280c	0.538532	1.21704	1.51895	1.27554	1.37723	0.282181	0.403174	0.351614	1.07361	0.99056
R3hdm2	0.50034	0.803837	0.660848	0.707197	0.803516	1.40468	1.32281	1.69927	1.22887	0.743068
Slc38a9	0.522431	2.06108	1.17121	1.52747	2.27824	0.589903	0.570514	0.23683	0.627168	1.66075
Puf60	0.510079	1.57369	1.19794	1.57887	1.3102	0.626408	0.888882	0.285536	0.595642	0.77884
Hist4h4	0.852691	1.96835	1.22083	0.985377	0.98429	0.679062	0.614455	0.179834	0.437056	0.683568
Rbbp9	1.20412	0.660317	0.973544	1.29434	1.55603	0.46569	0.329246	0.859734	0.442372	1.34947
Clk4	1.4492	1.2162	1.45777	1.15531	1.04432	0.832188	0.701598	0.408471	0.955045	0.91321
Fads1	0.627263	1.63036	1.103	1.0262	1.66443	0.594889	0.73477	0.626007	0.498281	1.40112
Car3	0.00469175	0.00345211	0.00383553	0.0046356	0.00408153	0.00249719	0.000611713	0.000190449	0.00185299	0.00460856
Tbce	0.87506	1.53256	1.17522	2.17594	1.34965	0.428441	0.723096	0.770915	0.856759	1.21311
Adamtsl5	0.405238	0.192707	0.1665	0.853823	0.224425	2.62554	2.12808	1.09037	0.663054	2.07459
Gm8234	0.0559881	2.17814	0.609496	1.62059	3.20813	0.0480107	0.0264616	0.032954	0.0200393	1.58827
Atp5g2	0.19558	2.41104	1.88064	1.97572	1.62322	0.0790149	0.167795	0.0478544	0.0931207	1.18368
Paxip1	0.726966	1.77806	0.788947	1.33774	1.66321	0.53534	0.801554	0.359358	1.15562	0.654569
Ran	1.37394	1.35993	1.83212	1.15841	0.836514	0.352127	0.633016	0.265502	0.722036	0.746726
Prap1	0.551177	0.148558	0.118037	0.14835	0.160635	1.89057	1.04201	1.29767	3.15644	0.519031
Hars2	1.19464	1.26537	0.930701	1.20446	1.08463	0.578012	0.5632	0.446334	0.766856	1.18695
Dand5	0.548724	1.09069	1.3004	2.05296	2.90993	0.296265	0.883687	0.334935	0.974724	1.24157
Zfyve21	0.852502	0.924376	1.31225	1.63529	1.73488	0.546616	0.681522	0.717599	0.739838	1.62778
Gm7102	0.0747237	1.75548	0.84186	1.94442	2.16304	0.0366152	0.0100904	0.0502646	0.183395	1.46511
Gstm5	0.504614	0.752937	1.08708	0.658054	1.6218	0.413722	0.435685	0.225488	0.263954	0.568191
Phf5a	0.585309	1.59402	1.27715	1.18705	1.01842	0.529634	0.975174	0.251066	0.765439	0.686239
Dcun1d1	1.10011	1.07008	1.13804	0.772894	1.34776	0.628606	0.714642	0.603564	0.81927	1.10613
Ggn	0.60665	0.585415	0.100062	0.649014	0.747473	1.20594	1.3554	1.33089	2.58585	0.873132
Serpina11	0.237106	0.102208	0.0507774	0.0638172	0.0691023	0.406644	0.448252	0.558232	1.35784	0.669832
Fam83a	1.3213	2.65023	1.5819	1.83698	1.00596	0.0693696	0.0509784	0.031743	0.733511	1.05697
Rbm3	1.85472	2.02056	1.04089	0.670314	0.920034	0.457173	0.920575	0.29564	0.553303	0.633384
Egln2	0.865605	1.13644	0.598971	1.28558	1.16786	0.605535	0.977318	0.455856	0.939419	1.17457
Gnpat	0.741054	0.967801	0.980158	1.18374	1.50142	0.610523	0.892949	0.357968	0.550352	1.17281
Morn2	0.735316	2.13842	0.268078	1.02044	2.90463	0.19538	0.450322	0.0731491	0.518956	1.60429
Zfp64	0.409949	1.27727	1.75576	1.57815	1.36969	0.417301	0.591806	0.446472	0.724663	0.912742
Bdh1	2.26503	1.00673	0.763768	2.55287	1.84831	0.433326	0.697475	0.59486	0.59222	0.332678
Cdc5l	0.570288	1.30283	1.56765	1.34836	1.3568	0.602281	0.673771	0.521032	0.826691	0.90515
Zc3hc1	0.739141	1.58219	1.25778	1.23815	1.30592	0.493576	0.489672	0.545362	0.782858	1.18468
Psmd13	1.60475	1.65528	1.18786	0.996199	0.836772	0.546691	0.79608	0.371521	0.647725	0.884011
Ube3c	0.464763	1.43876	1.28183	1.68232	1.42426	0.572859	0.562712	0.408666	0.729618	0.988153
Rhbdd2	1.11884	1.07291	0.912785	0.786712	0.845319	1.54907	1.77092	0.888339	1.17008	1.12629
Lman2l	2.38789	0.246514	0.5429	0.230227	0.19073	2.48824	1.24302	1.07526	1.43174	0.492175
Atp5g1	0.642857	2.69758	2.16258	1.53664	1.25513	0.217493	0.395516	0.168684	0.439797	0.960545
Tapt1	0.830114	1.56757	1.40582	1.15387	1.22639	0.58849	0.650344	0.385573	0.780315	1.07514
Gm15645	0.415123	1.77826	1.28041	1.38061	1.54585	0.177987	0.490498	0.610842	0.668615	1.39262
Bcs1l	0.7826	1.59676	0.948199	1.44127	1.54185	0.528625	0.524857	0.705098	0.722962	1.29328
Sec24b	0.552261	0.834224	0.814978	0.770872	1.09806	1.4335	1.02997	1.06197	1.31178	1.2752
Polr2k	2.51969	2.0306	0.793486	1.04801	1.01686	0.421594	0.472838	0.326391	0.46448	0.596212
Itga5	1.02753	0.223473	0.546371	0.833688	0.442839	2.88716	1.4211	2.13689	0.524759	1.83771
E2f7	0.830196	0.982861	0.237439	0.728959	0.68009	1.28166	1.13671	0.684567	1.20176	0.659121
Hnrnpa0	0.547166	0.656628	0.713386	0.442737	0.585315	1.04112	1.47097	1.16637	1.7241	0.637344
Acp1	0.764224	1.55276	1.55188	1.30241	1.2966	0.49744	0.5596	0.393263	0.522036	1.26189
Ube2g1	0.951454	0.94363	1.54649	1.16026	1.06645	0.741066	0.67649	0.756876	0.662501	0.9714
Ndufa9	1.46142	1.87249	1.26578	1.0811	0.9328	0.389287	0.640666	0.30847	0.607356	1.02714
Tmem59l	0.134473	0.00604071	0.00479966	0.0262111	0.0065318	2.84437	1.01689	0.0527661	1.79687	1.11856
Ssx2ip	0.75422	1.96427	0.728224	1.3034	1.62204	0.433695	0.302709	0.18719	0.773095	1.07237
Farp1	0.959212	0.407764	0.9834	0.688816	0.486511	1.46382	1.8739	0.945761	1.66386	1.35976
Cfp	1.24881	1.11673	1.02416	1.09278	1.43573	0.394933	0.468832	0.604712	1.17926	0.487907
Zfp605	0.354203	1.7056	1.24838	1.17621	1.58206	0.434612	0.430085	0.555947	0.494738	0.905047
Tlk1	0.582884	1.30008	0.88385	1.55345	1.34897	0.679707	0.753731	0.540677	0.986357	0.758457
Tmem200b	0.0233987	0.843217	0.713221	0.99745	0.882948	1.30019	1.13243	0.870403	1.55438	2.08772
Eif4g3	0.888099	0.518137	0.869089	0.377351	0.442276	1.07085	1.55288	1.14559	2.09818	1.49725
Gm3219	0.015791	2.5594	1.37522	1.87447	2.67846	0.027082	0.0298531	0.520486	0.0226077	1.39778
Ptpmt1	1.04334	1.47612	1.25048	1.58347	0.802067	0.31577	0.485418	0.468868	0.8966	0.972762
Cry1	0.814302	1.08695	1.48519	0.922968	0.971931	0.406722	0.462064	0.524156	0.796847	0.788458
Pias2	0.655956	1.39384	1.01997	2.45447	2.37031	0.604787	0.539171	0.404455	0.59902	0.694951
Zfp748	0.811045	1.58158	1.32866	1.00639	1.24946	0.579569	0.629745	0.674383	0.511463	1.2013
Capn10	1.03121	1.46232	0.815345	0.854706	1.37916	0.563654	0.945828	0.494964	0.798188	1.30123
Ndel1	0.909328	1.18758	1.08104	1.47955	1.57556	0.882491	0.670096	0.623192	0.494939	1.23359
Zfp449	0.829428	1.10605	0.350778	1.1724	1.93539	0.486104	0.411753	0.442534	0.474137	1.28747
Sftpc	0.552257	0.148849	0.118268	0.14864	0.16095	1.89428	2.0881	1.30021	3.16263	0.140006
Cyc1	0.834041	2.5664	0.680156	1.60454	1.11692	0.60963	0.999379	0.276955	0.986961	0.447527
Atp13a3	0.408344	1.08335	1.65041	1.49137	2.27237	0.371676	0.360518	0.305067	1.0164	0.781891
Pxdn	0.841878	0.205186	0.316263	0.775421	0.883637	1.94951	1.60599	0.936247	0.684266	1.64073
Aqr	0.470163	1.36847	1.19075	1.29907	1.38891	0.461639	0.582292	0.800535	0.860715	1.11718
Ctbp2	0.621707	1.32537	1.52434	1.06867	1.31512	0.533945	0.760198	0.629889	0.780714	1.03966
Eif3f	0.706035	0.722101	1.22763	0.450644	0.410971	0.831397	0.952446	1.34221	0.984768	1.06242
Ecsit	1.03186	1.76401	1.66963	1.30251	0.962809	0.353934	0.322399	0.381134	0.750149	0.973717
Paip1	0.801248	1.0725	1.11398	1.14406	1.36636	0.603887	0.951778	0.552081	0.868796	1.26617
Hprt	1.57591	1.3125	1.6318	1.03919	0.913293	0.432807	0.645901	0.316084	0.731669	0.822656
Tars2	1.10113	2.12718	0.943894	1.43449	1.38463	0.560208	0.655118	0.639753	1.12101	0.789718
Dcun1d2	0.396659	1.8315	0.797976	1.54949	2.26023	0.558441	0.740563	0.199785	0.621571	1.12708
Med13l	0.333316	0.598519	1.18235	1.09378	0.986	1.63251	1.34877	1.51563	1.44453	1.21672
Txnl4a	0.711141	1.42687	1.84908	1.59828	1.47771	0.378242	0.339608	0.198903	0.352249	1.40249
Spata5	1.46301	1.84546	1.9252	0.787373	1.6122	0.384745	0.537877	0.160944	0.90013	0.91154
Ppp1r3e	0.518164	0.841142	0.153913	0.513946	0.584436	1.82233	2.81479	1.03464	2.32884	0.403017
Urb2	0.451382	1.2739	1.51445	1.33732	1.90921	0.392318	0.640179	0.474108	1.04904	0.72799
Zbtb7a	0.404464	1.06797	0.568952	0.874543	0.642207	1.76989	1.53374	1.86654	1.15428	0.914385
Ndufb2	1.82343	1.57537	0.707631	1.0383	1.06567	0.428303	0.729652	0.219432	0.66034	0.917332
Sstr1	1.01809	0.274404	0.218029	0.274019	0.296712	1.74605	1.92471	2.39694	1.45758	0.258102
Nlrp1b	0.77704	0.209435	0.166407	0.209141	0.226461	1.33265	1.46901	1.82943	1.11247	0.196992
Dmrtb1	0.55023	0.148303	0.117834	0.148095	0.160359	0.94366	1.04022	1.29544	0.787754	0.139492
Apol7b	0.936028	0.252286	0.200455	0.251932	0.272796	1.60531	1.76957	2.20374	1.34009	0.237298
Il20ra	0.39202	0.105661	0.0839528	0.105512	0.11425	0.672325	0.741119	0.922954	0.561248	0.0993834
Nr0b1	0.462408	0.124632	0.0990269	0.124457	0.134764	0.793044	0.874189	1.08867	0.662022	0.117228
BC035044	0.737847	0.198871	0.158013	0.198592	0.215039	1.26543	1.39491	1.73715	1.05636	0.187056
4930455H04Rik	0.891198	0.240203	0.190854	0.239866	0.259731	1.52843	1.68482	2.0982	1.27591	0.225933
Neurog1	0.517969	0.139608	0.110925	0.139412	0.150957	0.888332	0.979228	1.21948	0.741567	0.131314
Fabp6	0.418049	0.112676	0.0895272	0.112518	0.121837	0.716967	0.790328	0.984237	0.598514	0.105982
Scrg1	0.237888	0.0641177	0.0509449	0.0640277	0.0693303	0.407985	0.449731	0.560073	0.34058	0.0603086
Kcna5	0.509151	0.137231	0.109037	0.137038	0.148387	0.873208	0.962557	1.19872	0.728942	0.129078
Gtf2a1l	0.456532	0.123048	0.0977684	0.122876	0.133052	0.782965	0.86308	1.07484	0.653608	0.115738
Lonrf3	0.00941682	1.84024	1.97594	2.46382	2.54313	0.389622	0.337137	0.286831	0.406985	1.04042
Zfp472	1.15442	1.50111	1.23533	0.7683	0.80202	0.469697	0.583297	0.408095	0.540994	0.799812
Ino80d	0.50943	0.712796	0.487056	0.877139	0.86559	1.43153	1.23867	0.990526	1.60648	0.761957
Mreg	2.30261	1.47662	0.549404	1.31326	0.624759	0.789809	0.405496	0.23764	0.65029	0.467822
Eml1	0.284511	1.41887	0.0775583	1.05029	0.701945	0.976693	1.27512	0.971103	1.56959	1.49517
Kifc5b	1.43927	0.439301	0.377915	0.439104	0.433663	2.17325	1.31823	0.968156	1.57423	0.296214
Hdhd2	0.865662	0.952196	1.4854	1.46599	1.25014	0.556416	0.606234	0.331409	0.672484	1.09676
Olr1	0.583718	0.12034	0.00271752	0.363591	0.00369824	4.39611	2.83079	0.179254	1.19905	2.1987
Chtf8	0.474621	1.30873	0.859479	1.34265	1.83076	0.524771	0.763732	0.585844	0.684604	1.06971
Zbtb45	0.86062	1.26337	0.251547	0.560469	0.513846	0.966469	1.96579	0.860444	1.69123	0.718837
Trim15	1.98275	0.0167002	0.0132692	0.217391	0.0180579	2.97541	0.937103	1.45878	2.83866	0.145868
Sox5	0.34069	0.214425	0.526559	0.207002	0.32336	2.16168	2.23751	0.583476	0.958584	1.12426
Nfat5	0.577758	0.362256	0.441387	0.580587	0.555938	1.24247	0.866618	1.17305	1.46115	0.418493
Kcnd2	0.0184998	0.00797459	0.00396181	0.00497922	0.00539158	0.0317277	0.0349741	0.043555	0.0264858	0.00469
Bcl2l10	0.541979	0.233628	0.116067	0.145874	0.157955	0.92951	1.02462	1.27601	0.775942	0.137401
Prkd2	0.741741	0.360664	0.409836	0.672289	0.702327	3.33292	1.99123	0.943014	1.31255	1.30406
Tomm22	0.439211	2.31151	0.882004	1.58926	1.42806	0.38939	0.556279	0.229414	0.502705	0.768485
Fzr1	0.921523	1.11126	0.284011	0.542251	0.496283	1.61914	1.30056	0.953415	1.3918	0.505677
Ppif	0.596192	1.79999	2.1298	1.50375	1.01977	0.283398	0.789864	0.347043	1.04981	0.541306
Cnr2	0.32358	1.65831	1.53948	1.30348	1.39915	0.123322	0.135941	0.253941	1.02948	0.727914
Sub1	1.69556	1.42648	1.69243	0.842317	0.837633	0.479639	0.703112	0.321873	0.405422	0.839842
Pex16	0.834008	1.37785	1.74732	1.75568	1.31698	0.691889	0.726018	0.666694	0.733082	1.17714
Cpsf2	0.463694	1.49025	1.6152	1.24566	1.23622	0.460602	0.671004	0.57095	0.779183	0.872895
Nacad	0.711363	0.0721513	0.00149355	0.611723	0.535322	3.42081	1.45032	0.361232	4.75275	1.7732
Eif4e	0.935252	1.33489	2.02217	0.929351	1.37043	0.460021	0.47997	0.357206	0.658082	0.927068
Anapc2	1.09091	0.391541	0.310487	0.917456	0.637778	1.61017	1.36696	1.47881	1.1103	0.801723
Tcp1	0.810331	1.347	1.17079	1.25024	0.931538	0.49516	0.651809	0.464046	0.701563	1.0108
Zadh2	0.620551	0.257742	0.257175	0.536952	0.567122	2.11904	2.70949	1.78658	1.34417	0.500067
Sema4d	0.330353	0.217654	0.990063	0.42709	0.42566	1.25933	0.923486	0.914153	1.11179	0.776977
Crispld1	0.29349	0.623528	0.0202856	0.208394	1.72165	3.52341	2.8535	0.296134	0.720316	3.66194
Traf6	0.433621	1.33429	1.77718	1.18924	1.56695	0.553543	0.594265	1.30668	0.656972	0.756867
Lef1	0.141939	0.781779	0.734361	0.778494	1.32718	1.66669	1.55126	0.736646	1.29195	2.18613
4930415O20Rik	2.2817	0.122945	0.0689972	0.0383826	0.153094	3.91319	1.6176	0.671493	0.816669	0.134289
Arhgap33	1.46075	0.30869	0.842033	0.255253	0.194491	1.72235	1.39158	1.63896	1.31525	0.202841
Csrp2	0.454889	1.0801	0.399296	0.569391	1.08945	0.856575	1.4322	1.65415	0.711743	1.79914
Zmynd11	0.693971	1.44605	1.2512	1.25829	1.29967	0.664839	0.766239	0.765182	1.01039	1.07289
Gmps	0.756858	1.73872	1.60197	0.995307	1.55779	0.508423	0.680792	0.329371	0.861036	0.984211
Brd4	0.670147	0.441307	0.470536	0.63618	0.624672	1.65022	1.4005	1.28639	2.04642	0.422206
BC055324	0.798681	1.02513	0.676364	1.9478	1.682	0.583385	0.582907	0.440238	0.736198	0.528952
Cenpk	1.5875	2.20483	0.989639	1.0421	0.991411	0.445042	0.668534	0.371358	0.717533	0.826514
Chkb	1.31785	0.413271	0.134474	0.449223	0.346987	2.08342	1.61765	1.43371	2.14606	0.153654
Acot8	1.60489	1.16731	1.05671	1.48525	1.08928	0.606597	1.01971	0.676587	0.981108	0.881585
Ccdc93	0.623964	1.16411	1.55918	1.16671	1.38595	0.673169	0.677106	0.446808	0.513577	0.845431
Gm8615	0.479627	1.2405	0.232057	2.15022	1.5447	0.274191	0.151124	0.188202	1.37335	0.564567
Taco1	1.15076	2.01156	0.482465	1.61916	1.19119	0.564975	0.812144	0.492602	0.75525	0.797017
Ndufb5	1.42837	2.46373	1.30299	0.918119	1.2171	0.445122	0.515788	0.312826	0.549764	1.00014
Tmem181c-ps	0.158853	1.42821	2.55278	3.05652	2.06469	0.116759	0.128706	0.00890468	0.303236	1.17534
Eps15l1	0.607269	1.0099	1.02868	1.25911	1.36652	0.661785	0.802365	0.699564	0.906632	0.91433
Zbed3	0.728373	0.668999	0.341153	0.468	0.802617	1.60075	1.42647	1.05766	1.95655	0.704374
Clvs1	0.314029	0.0615303	0.131218	0.367258	0.275828	2.54596	2.10485	0.940972	1.06267	0.443571
Zbtb26	1.03682	1.46022	0.447554	1.35777	1.39558	0.811039	0.766843	0.30746	0.722369	1.26516
Zfp882	0.564621	1.57608	0.31871	0.899226	1.47347	0.488107	0.64219	0.151305	0.381177	0.902362
Txnl4b	0.554868	0.859459	1.9062	1.35063	1.8369	0.38702	0.466774	0.343778	0.53213	1.24689
Cfdp1	0.423286	1.19937	2.43164	1.50794	1.67598	0.308136	0.431367	0.314948	0.380236	0.948004
Ap1b1	0.465711	2.11701	1.18208	2.64359	2.28998	0.634634	0.615408	0.414792	0.652737	0.912703
Znrd1	1.09246	1.12019	1.30366	1.19838	1.11864	0.569769	0.662747	0.599821	0.77619	1.22547
Lrwd1	0.634059	1.47733	1.1863	1.58444	1.14239	0.519215	0.826832	0.50838	0.978568	1.11125
Nkiras2	0.52009	1.42574	1.87676	1.36054	1.62269	0.523689	0.667968	0.882054	0.602878	1.39039
Gucy1b2	0.701037	0.18895	0.15013	0.188685	0.204311	1.2023	1.32532	1.65049	2.00733	0.177724
Pdyn	0.859352	0.23162	0.184034	0.231295	0.25045	1.47381	1.62462	2.02322	2.46064	0.21786
Slc6a11	0.0127645	0.0034404	0.00273358	0.00343557	0.00372009	0.0218915	0.0241315	0.0300522	0.0365494	0.00323601
Cd177	0.165259	0.0445421	0.035391	0.0444796	0.0481633	0.283424	0.312425	0.389079	0.473198	0.0418959
Serpina1b	0.230374	0.0620924	0.0493356	0.0620052	0.0671402	0.395098	0.435525	0.542382	0.659644	0.0584035
Helt	0.470975	0.126941	0.100861	0.126763	0.137261	0.807735	0.890385	1.10884	1.34857	0.1194
Cnpy1	0.379618	0.102318	0.081297	0.102174	0.110636	0.651056	0.717674	0.893756	1.08699	0.0962394
Slc35c1	0.883204	0.859526	0.569592	1.25468	0.72506	1.12624	1.21398	1.11552	1.20794	1.04989
Acot13	0.886841	1.24899	1.02154	2.01477	2.26397	0.487998	0.473044	0.896693	0.264714	0.988641
Srsf1	0.813743	1.82299	1.15075	0.982362	1.14267	0.390145	0.758855	0.217608	0.934501	0.807635
Pms2	1.21502	1.09744	1.07524	1.1058	1.24408	0.380413	0.638355	0.482308	0.950667	1.18806
Prpf6	0.475136	1.49172	1.12523	1.84365	1.85342	0.627317	0.72508	0.546482	0.743584	1.05548
Acvr1	1.96255	0.612568	0.386981	0.706073	0.580003	2.07085	1.05369	1.16471	1.57379	0.71104
Cyp2d40	0.358117	0.0965229	0.173267	0.0963874	0.10437	0.614181	0.677025	0.843135	1.02542	0.0907885
Tctn1	1.64822	0.807443	0.389152	0.729164	1.22373	1.61087	1.09536	0.97436	1.42202	1.56734
Psmb4	1.87804	1.46288	1.2971	0.849015	1.10948	0.786972	0.883351	0.328944	0.762292	0.902728
Ilkap	1.28152	1.38338	1.21866	0.991515	1.17657	0.672955	0.759175	0.518911	1.02315	0.976429
Rab8b	1.85736	1.10844	0.718577	1.39619	1.07138	0.605321	0.481175	0.460737	0.81217	0.935944
Lpcat3	0.911792	1.56769	0.654072	2.24719	1.93142	0.364649	0.4487	0.305006	0.427581	1.59104
Kdm6b	1.15025	0.31743	0.613223	0.495623	0.443661	2.05448	1.74812	2.69431	1.73221	0.261889
Ngdn	1.07803	1.61809	2.13423	1.49403	0.851036	0.442191	0.787111	0.388685	0.840912	0.761833
Isg20l2	0.533385	1.59654	1.66485	1.13289	1.76446	0.462926	0.643974	0.4031	0.933736	0.846198
Cluap1	0.914669	1.45675	2.875	1.2293	1.67992	0.292773	0.52593	0.47634	0.829762	0.851896
Trim43c	0.395717	0.0142149	0.0159549	0.0385661	0.00961066	3.73266	1.24685	1.39749	2.07732	0.0155266
Gtf3c2	0.591076	1.70765	0.87658	1.45468	1.33645	0.595515	0.740042	0.489128	1.0017	0.869348
B3galnt2	0.56332	1.4772	1.83816	1.73124	1.23103	0.567005	0.867749	0.729251	0.777774	0.914335
Ube2s	0.853595	1.55982	1.17861	0.975655	1.19333	0.721005	0.739434	0.549819	0.775802	0.973023
Snx2	1.07695	1.42256	0.828622	2.05978	1.43527	0.620356	0.503028	0.427292	0.442399	1.18564
Nsun6	0.72191	1.57517	0.995452	1.83879	1.2571	0.619049	0.586054	0.739841	0.687004	0.765782
Park7	0.826379	1.08266	0.871527	1.25459	1.06537	0.46314	0.652741	0.930112	1.00801	0.819462
Fgf2	0.17693	0.00331601	0.200363	0.00524799	0.0123875	3.10917	1.83242	6.0129	2.19166	0.396003
Tsen54	1.56067	1.19302	1.28896	0.980997	1.09295	0.621471	0.90979	0.365632	0.845444	0.82555
Gimap1	0.583295	2.20008	0.305733	2.61497	2.03512	0.083364	0.091894	0.228881	0.835093	0.938346
Gpx1	1.71585	1.02203	1.07858	1.41444	1.2209	0.467254	0.457753	0.524477	0.475741	1.29112
Usp20	0.873254	1.62201	0.805701	1.55621	2.40028	0.855195	0.809034	0.330003	0.94477	0.989358
Melk	0.888036	1.46002	0.411599	1.47466	1.77533	0.527799	0.862722	0.460927	0.642246	0.723673
Arf1	0.992154	1.40263	0.851676	1.31717	1.2337	0.859414	0.909583	0.54567	0.646337	1.17754
Atpaf1	1.27264	1.3185	1.2702	1.22322	0.992972	0.346343	0.543859	0.497879	1.07466	0.953979
Dhx58	0.220035	0.183189	0.192044	0.282561	0.363588	4.04004	0.823801	1.90964	1.11801	4.87229
Nrf1	0.761392	1.51295	1.68245	1.18811	1.36662	0.594804	0.825009	0.465046	1.00951	0.789577
Znrd1as	0.720753	1.44577	1.19477	1.82713	1.19361	0.604009	0.278712	0.520642	0.797369	1.02964
Abcf2	0.505654	1.66245	2.27566	1.67877	1.25441	0.368987	0.609969	0.219053	0.736487	0.733977
Commd2	2.15457	1.0293	1.5757	0.91211	1.20665	0.682531	0.775358	0.377388	0.580846	0.799487
Msrb2	0.828097	0.989195	0.808291	1.54786	1.31691	0.360352	0.607519	0.611079	0.424682	1.0601
Zfp212	0.87667	0.734539	0.626474	0.574912	1.02839	1.38816	1.53443	1.12965	1.33857	0.894159
Trappc2	1.0553	1.07461	0.7172	1.24987	2.47224	0.651862	0.532581	0.305306	0.877066	0.926382
Hax1	1.1358	1.23154	1.61467	1.04318	1.55242	0.528428	0.451966	0.413506	0.497963	1.64142
Cyp2e1	1.20284	1.14502	0.581967	1.58256	1.12988	0.343817	0.0947492	0.471984	1.43507	0.566342
Hmgcl	1.08453	0.77272	1.31949	0.849519	1.54435	0.563066	0.701368	1.26251	0.477873	0.966397
Mapre1	0.555424	1.4625	1.22932	1.74525	1.56838	0.709327	0.717293	0.372201	0.583945	0.980062
Cox4i1	1.44688	1.42722	1.2111	1.4016	0.667277	0.502966	0.711867	0.371196	0.662027	0.877112
Trim14	0.849862	0.198696	0.0418157	0.543286	0.653344	3.45857	1.52498	0.881743	0.6393	3.6149
Tmed2	1.01034	1.41462	1.30173	1.28953	1.14483	0.582036	0.519603	0.294417	0.575074	1.26149
Oxnad1	0.485303	2.0901	1.46206	1.78277	1.07319	0.357645	0.406958	0.352954	0.543457	0.844316
Pes1	0.750294	1.5825	1.57906	1.28196	0.892874	0.385006	0.673383	0.399333	0.826778	0.85301
Ndufa7	0.941827	0.964796	1.76992	1.51508	1.20312	0.478305	0.490512	0.375845	0.376373	1.13625
Atp6ap2	0.662835	2.575	1.02116	1.45348	1.95738	0.780982	0.791947	0.322808	0.38946	0.883297
Rbm5	0.823562	1.14098	1.3208	1.08742	1.41848	0.734619	0.656413	0.557243	0.816778	1.25248
Ptcd2	0.791362	1.69302	0.777401	2.05457	1.26873	0.518142	0.790532	0.546392	0.820175	0.961535
Atxn1	0.351024	0.214106	0.965038	1.14681	0.55763	2.11803	1.1714	1.74321	1.00308	2.22487
Gfm2	0.789646	1.54041	1.64034	1.74153	1.28311	0.649086	0.770268	0.327819	0.829495	1.12771
Rac3	1.1611	0.634572	0.185586	0.98206	0.361703	1.99132	2.97903	0.878669	1.12801	1.78162
Dbil5	1.68994	2.18542	0.020106	2.63519	2.21738	0.966098	0.177492	0.22104	0.806485	0.309434
Polm	0.492091	0.861219	0.332643	0.717735	0.861096	2.33413	1.21737	1.48295	1.18762	1.24586
Ahnak	0.371829	0.768943	0.762742	0.780293	0.413176	1.04301	0.838714	3.0767	2.60057	1.37143
Plekhg6	0.895858	0.205679	0.028268	0.233457	0.219528	1.53642	1.87772	0.412663	2.48152	0.678556
Spatc1	0.395651	0.341102	0.0847304	0.10649	0.115309	4.07131	1.49597	1.863	3.39868	0.100304
Gpr75	1.09425	0.294808	0.0073231	0.179963	1.02788	1.29021	1.29294	0.805081	2.44785	1.75496
Hyal2	0.740178	0.920317	0.8095	1.61234	1.67574	0.497444	0.669118	0.71227	0.754826	0.934359
Slc35b4	1.06636	1.19411	0.605071	0.976521	1.6279	0.989486	1.05463	0.414061	0.968424	1.33184
Vps16	0.682504	1.14186	1.70429	1.50528	1.18333	0.493246	0.427007	0.75325	0.68392	1.17743
Zhx3	1.09917	0.63563	0.304451	0.363615	0.543975	1.20656	1.35044	0.371961	1.09422	0.983882
Uchl3	1.05899	1.10022	1.70423	1.16199	0.74024	0.425671	0.965824	0.557569	0.644061	0.545844
Ndufb4	0.659755	1.01513	2.47667	1.46846	1.6408	0.197794	0.189176	0.142419	0.223392	1.30391
Lfng	1.81242	0.527975	0.211012	1.51642	1.31209	0.00447889	0.108618	0.20905	0.381369	0.0688587
Nudt5	1.00493	1.13683	1.93492	1.35316	1.04468	0.480448	0.836957	0.401941	0.586053	0.796154
Lrrc2	0.141304	1.8859	2.00368	2.85384	1.06187	0.0372831	0.082196	0.409452	0.248987	0.585987
Iqck	1.6171	0.74176	0.815838	0.391982	0.534162	2.323	0.705498	1.30162	1.58303	1.04448
Dnttip2	0.934769	1.44005	2.10469	1.01085	1.51099	0.41351	0.560928	0.422522	0.983201	0.722986
Plekhh1	0.404872	1.70067	1.33011	2.36491	1.714	0.580328	0.519589	0.654029	0.643113	0.455354
Crk	1.3288	1.3004	0.939256	1.14643	0.983495	0.816748	0.797398	0.442017	0.877757	1.07634
Pacsin2	0.602589	2.34003	1.16411	2.46414	1.44911	0.590806	0.775656	0.362858	0.581609	0.846983
Bcl2l13	0.737569	1.14702	1.17226	1.0371	1.37733	0.699462	0.783271	0.411517	0.819315	1.03888
Syt14	2.43872	0.456934	0.901705	1.0351	1.53031	0.130703	0.0785871	0.375163	0.436435	0.00489309
Vps11	0.641037	1.20106	0.959264	1.69703	1.82991	0.719072	0.582354	0.671515	1.00862	1.01375
1810030O07Rik	0.795421	1.61617	0.64557	1.63547	1.67388	0.839799	0.848215	0.372334	0.768138	1.13816
Arid5b	0.423437	0.446626	0.432162	0.531151	0.862426	1.7397	1.13186	2.69862	1.52167	0.904653
Mkln1	0.879448	1.28443	1.00912	1.42234	1.4384	0.651204	0.558384	0.490115	0.809997	1.48936
Lix1l	0.716005	0.578599	0.428286	0.643318	1.22316	1.30903	0.845061	1.35427	0.604689	1.89525
Nme2	1.57814	1.45071	1.99816	0.97445	0.797621	0.327796	0.631618	0.372866	0.624353	0.733028
Zfp668	0.955369	0.760325	0.451689	0.693331	0.807377	1.1931	1.44778	1.22729	1.43563	0.749262
Cenpq	1.27767	1.20371	2.95279	1.20878	1.16039	0.258377	0.376102	0.293306	0.503276	0.710478
Foxc2	0.034224	0.0263442	1.91527	0.347838	0.897089	0.486331	0.536094	3.21151	1.72659	0.95648
Dbf4	0.582091	1.6644	0.789659	1.65503	1.58894	0.661085	0.509074	0.446635	0.727289	0.640653
Chic2	0.897835	0.988874	1.91037	1.69757	0.925947	0.819708	0.744825	1.08463	1.01687	0.685836
Pdcd10	1.6833	1.18843	1.76064	0.730505	1.33322	0.461046	0.488635	0.344059	0.44889	1.24495
Nol8	0.505598	1.36231	1.64549	1.43195	1.62293	0.382341	0.555385	0.449654	1.28763	0.946335
Tor1b	0.696703	1.46097	1.02612	1.30848	1.86578	0.830991	0.753667	0.448972	0.866673	1.01879
Aurka	0.753285	1.99811	0.96744	1.72724	1.48671	0.857321	0.589136	0.500159	0.630547	0.554842
Caml	1.51479	1.12544	1.06491	1.169	1.08203	0.883134	0.914626	0.832671	0.732451	1.07035
Pde5a	1.68839	4.09345	0.519985	1.68424	1.92277	0.128055	0.23291	0.318621	0.307333	0.376607
Hist2h2be	0.556865	1.53493	0.33963	1.28875	1.99132	0.43044	0.593105	0.240053	0.41547	0.788427
Epc2	0.443978	1.38559	0.796087	1.6922	2.12516	0.441882	0.709088	0.460381	0.93296	0.870324
Gm12070	0.00967604	2.59257	1.70007	1.95972	2.46001	0.0118534	0.0313589	0.0260352	0.00989501	1.90663
Atg5	1.01445	1.52775	1.29198	0.91964	0.970068	0.47797	0.669539	0.415897	0.546327	1.05865
Zfp512	0.727452	1.43606	0.818877	1.36733	1.33652	0.686033	0.605963	0.657002	0.795335	0.91018
Jmjd8	0.419993	0.608918	0.284132	0.98808	1.88871	0.992507	1.33873	1.26476	0.80406	2.68686
Tmem18	0.866807	1.31908	1.06155	1.55176	1.49699	0.943786	0.920083	0.299563	0.437193	0.846955
Ube2t	1.434	1.02655	0.867831	0.744304	1.02505	0.862511	0.55633	0.828459	0.677658	0.606273
Nup205	0.504127	1.71354	1.46007	1.24808	1.45816	0.513818	0.624069	0.422623	0.855565	0.988348
Cdca7	0.486746	1.52944	2.20604	1.20363	1.19674	0.25762	0.549287	0.263838	0.714421	0.566371
Mapk8	0.725313	1.0546	1.27469	1.53476	1.08191	0.575624	0.567307	0.684732	0.625087	1.01816
Fancm	0.751988	1.27911	0.642194	1.17307	1.46397	0.571932	0.971577	0.213521	1.13071	0.728592
Med18	0.899725	1.14766	1.59813	0.91824	1.13537	0.525743	0.843227	0.613469	0.761461	0.86421
Taf9	0.0615886	1.75282	2.52222	1.73223	1.92783	0.0359484	0.0308208	0.041429	0.0403828	1.437
Gabbr1	0.752334	0.570562	0.793202	1.0539	0.89819	1.97086	0.80649	1.16008	1.28306	1.49204
Tbc1d25	0.699757	1.51413	1.10957	1.62512	1.82228	0.707484	0.906967	0.805752	0.831212	0.674052
Psmc6	0.988415	1.60403	2.00519	1.53703	0.894697	0.416821	0.6471	0.37092	0.574407	0.984378
N4bp2l2	0.805335	1.41214	1.59766	1.04766	1.15523	0.545215	0.6128	0.484826	0.655657	1.05838
Ufsp1	0.597077	2.50566	0.980504	1.77447	1.32533	0.45779	0.796788	0.214994	0.854825	0.972369
Dnm1	0.833946	0.0666563	0.940611	0.179908	0.0486562	2.01368	3.19652	1.27421	0.795455	2.52865
Sumf1	1.32096	1.16432	0.70617	0.873591	1.35151	0.646567	0.778684	0.426684	0.863037	1.13896
Slc18a2	1.78182	0.00138004	0.00247729	0.0013781	0.00149223	2.248	1.76172	1.7841	2.37507	0.00129805
Islr2	1.70323	0.215941	0.323165	0.507747	0.286821	4.12388	1.51528	2.12294	1.09971	0.290902
Trmt5	0.763972	2.3886	1.02522	1.46722	1.11693	0.401712	0.615308	0.538636	0.658988	0.746024
Aplf	1.32484	1.45246	0.445836	1.95196	2.02034	0.888565	0.830359	0.443181	0.556963	1.20368
Rrn3	0.512144	1.44093	1.57259	1.37665	1.58165	0.233831	0.345227	0.303036	0.795593	1.51229
Dusp19	1.43338	1.4953	0.435307	1.65735	1.11278	0.792052	0.497988	0.346329	0.58283	0.966433
Yipf4	1.13696	1.48741	1.22881	1.23675	1.2829	0.578884	0.531364	0.594516	0.556821	1.44586
Map2k4	0.701111	1.53196	1.55028	1.53189	1.31672	0.653951	0.708035	0.376467	0.779696	1.12533
Hhipl1	0.872445	0.0415747	0.82111	0.0610542	0.0337216	3.72094	3.29539	1.01244	0.595395	1.88434
Kpnb1	0.52365	1.63957	1.25961	1.40431	1.32116	0.616202	0.951336	0.615656	1.12997	0.733576
Zfx	0.869622	1.2017	0.824167	1.31926	1.3574	0.76047	0.929072	0.460735	1.22611	0.680975
Oasl2	0.165155	0.0730991	0.191205	0.349221	0.138516	4.59767	0.538034	1.38522	2.05837	4.99615
Gmpr	0.725891	0.635236	0.543737	1.21075	1.21468	0.614963	0.198406	0.442694	0.60101	1.0346
Gm6682	0.0400442	2.66692	0.781439	2.36241	2.27961	0.0381538	0.0336463	0.0314261	0.0254802	1.02023
Vps37b	0.208717	1.82888	2.63341	1.76219	1.14767	0.408045	0.57504	1.22261	0.871462	0.47023
Utp3	0.82741	1.4662	1.51272	1.25049	1.07222	0.706021	0.824496	0.689323	1.11651	0.781552
Zfp932	0.796714	2.37361	1.51828	0.717171	1.4018	0.197334	0.316401	0.233956	0.501683	0.863524
Bmi1	0.813521	1.98046	0.835866	1.34701	1.06406	0.441588	0.762358	0.413964	0.857392	0.941791
4932438A13Rik	0.8343	0.877284	0.393673	0.741081	0.974672	1.63007	0.949531	0.8041	0.88172	1.37118
Ddx47	0.999418	1.06898	1.5256	1.13029	1.2924	0.598223	0.877473	0.562938	0.963105	0.955983
Fam114a2	0.678492	1.18703	1.41089	1.35493	1.2215	0.549196	0.638666	0.769966	0.630791	1.21595
Mst1r	0.8354	0.0102347	0.00813204	0.0102204	0.163061	3.77721	1.00503	0.0894013	3.58808	1.66275
Plekha8	0.881994	1.27151	0.513762	1.05378	1.78874	0.893749	0.811465	0.250661	0.399519	1.55531
Ube2q1	0.73052	1.28061	1.2305	1.01271	1.66211	0.770946	0.80258	0.479152	0.688047	1.34548
Wdr27	1.56506	0.16866	0.0167582	0.640621	0.0420038	2.68412	2.66289	0.736941	2.91287	0.073689
Phka1	1.09788	1.22384	0.150503	1.165	1.54871	0.597507	0.50367	0.224016	0.86974	0.748508
Cycs	0.506967	3.13341	1.4167	1.34131	1.92758	0.222298	0.249394	0.121886	0.370594	1.10508
Ndufa10	0.793469	1.9019	1.89008	1.42314	1.06639	0.497908	0.640674	0.381587	0.639486	1.00343
Dcps	0.397888	2.01759	1.6819	1.42503	1.15703	0.398165	0.365755	0.331737	0.692987	0.668928
Elof1	1.87066	1.38335	0.755961	1.03253	1.34526	0.575197	0.628262	0.412837	0.558002	1.26529
Ddx6	0.783411	0.777463	0.726036	0.593522	0.857056	1.5059	1.04968	1.0179	1.16221	0.835554
Atp6v0b	1.43347	1.2498	2.13642	1.13973	1.30518	0.569747	0.647277	0.366776	0.725285	1.09444
Chuk	0.669595	1.26632	1.99952	0.977592	1.67785	0.497665	0.401117	0.549485	0.703127	1.15178
Pdk3	0.658808	1.7763	0.418694	1.20766	2.19135	0.336775	0.806753	0.490337	0.52576	1.17333
Arpc4	1.67526	1.22855	1.60341	1.05439	1.00226	0.784018	0.939488	0.532874	0.71653	0.913031
Gtdc1	0.400187	0.989728	1.26529	1.91059	1.85374	0.36923	0.536296	0.572466	0.504043	1.26709
Cdk8	0.783506	1.22774	1.8696	1.40281	1.22158	0.493774	0.622825	0.519647	1.11648	0.879505
Spag7	0.875399	1.49948	0.682938	1.29994	1.08029	0.697989	0.851232	0.522646	0.696607	0.984085
Cyyr1	0.768978	0.00323847	0.00257313	0.0562078	0.593349	0.947902	0.499731	0.905224	2.20186	1.61232
Rnf26	0.857676	0.800683	0.298087	0.587394	0.731244	1.75148	1.19758	1.31	1.55253	0.592062
Slc25a13	1.06227	1.28327	1.81061	1.06351	1.1448	0.330201	0.535073	0.491901	0.619118	1.20465
Trnt1	0.841657	1.45931	1.64647	0.948953	1.11419	0.269496	0.519265	0.267587	0.639166	1.03956
Lypd6	0.578806	3.74544	0.130253	3.84111	2.85036	0.0461707	0.0254475	0.0158455	0.905752	0.0126756
Drg2	0.68123	1.64297	1.60261	1.46895	1.19279	0.522218	0.696069	0.416052	0.686161	1.1325
Leng9	1.16142	0.45545	0.249747	0.77347	1.20787	1.0236	1.64676	1.44316	1.68588	1.65192
Slc9a6	0.800823	0.481319	0.344554	0.76921	0.774609	1.48866	1.44284	0.354307	0.950306	1.39625
Ggps1	0.770804	1.15943	1.60144	1.53451	1.49753	0.714257	0.84237	0.510027	0.747719	1.14056
Zfp300	1.58066	1.05211	0.258672	0.700018	1.06056	0.67772	0.834956	0.109454	0.499192	0.388535
Bhlhe40	0.506825	0.304443	0.744417	0.538877	0.484528	3.06083	1.3968	2.14536	0.281742	2.90234
Rad21	1.18088	1.4139	0.661961	1.05927	1.15202	1.09576	1.09102	0.586476	0.703061	0.503581
Thumpd3	0.672166	1.57323	1.74003	0.912122	1.64209	0.505631	0.584631	0.431939	0.700813	1.15672
Pqlc3	0.492146	0.465252	0.0182712	0.819898	0.418486	2.20621	1.72264	1.42254	0.694132	3.57046
Pla2g4b	0.708034	1.68752	2.03947	1.30466	1.6108	0.0705988	0.155645	0.251983	1.46159	0.540757
Cdc23	0.796941	1.15947	1.5085	1.25844	1.11516	0.582802	0.585344	0.343524	0.71043	1.00633
Rpf1	1.25631	1.54549	2.04023	1.07487	1.10856	0.352411	0.516321	0.347833	0.952572	0.848213
Mul1	1.00797	1.315	1.5307	1.28926	1.22178	0.601211	0.545236	0.587562	1.21925	1.04291
Glce	0.398451	2.38524	3.27762	1.46037	1.84896	0.315042	0.262668	0.18872	0.532201	0.739495
Cspp1	0.859967	0.963106	0.992279	1.44248	1.35258	0.696892	0.63775	0.550541	1.45805	0.748745
Agrn	0.358085	0.0520693	0.463538	0.265862	0.173449	3.89823	1.45826	0.502371	1.30975	2.71421
Rabif	0.698453	1.20105	0.953376	1.56857	1.50399	0.591516	0.735846	0.669472	0.787896	1.37754
Utp18	0.887534	1.45623	1.87529	1.21607	0.99556	0.402438	0.647016	0.329972	0.872555	0.796989
Rab28	0.708228	1.51886	1.51339	0.944639	1.28808	0.440822	0.546016	0.463624	0.55001	1.2177
Zfp580	1.16748	0.603004	0.343496	0.313667	0.462944	1.13642	1.82934	0.916221	1.27995	0.839399
Mospd3	1.31131	0.21662	0.0594795	0.186653	0.260478	1.80506	2.01422	1.03586	1.56242	0.204112
Poc5	0.932005	1.4556	1.21472	1.04113	1.18973	0.730589	0.649615	0.493157	0.842383	1.06548
Gipc1	0.483294	1.27094	1.2721	1.39425	2.47601	0.686339	0.691941	0.487053	0.445531	1.74384
Npm1	0.96062	1.73544	1.83295	0.908215	0.98294	0.259702	0.575657	0.468673	0.903425	0.655965
Higd1a	1.32822	1.70361	1.25172	1.057	0.848186	0.566946	0.588195	1.0072	0.642739	0.765499
Arhgap12	0.414668	1.15219	0.93526	1.73472	1.71036	0.553962	0.34894	0.391978	0.392806	0.839539
Smg5	0.547221	1.7625	1.45308	1.33518	2.39835	0.453013	0.66376	0.265265	1.19274	0.944488
Vps36	1.24598	0.920778	0.992467	0.831795	1.15234	0.519452	0.804351	0.416058	0.799367	0.745062
Chka	0.639241	1.86611	2.74652	1.34958	1.72297	0.313482	0.290626	0.49	1.23396	0.380997
Fxr1	0.569507	1.60465	0.912377	1.18249	2.24582	0.577055	0.509417	0.55385	0.709935	1.19534
Peli2	0.795299	1.46653	0.532291	1.9726	2.0313	0.295525	0.233882	0.509713	1.30941	0.32245
Gad1	3.72415	0.0138791	0.111642	0.266722	0.0432064	4.67523	1.74492	0.530627	1.30606	0.040426
Klhl6	0.107613	0.0145024	0.0115229	0.0314635	0.0156814	0.0922798	0.101722	0.12668	0.0770339	0.101337
44443	1.70524	2.14459	1.74791	5.56141	0.415199	0.15075	0.033235	0.289724	0.906075	0.0869114
Thap11	0.57091	1.12926	1.09895	1.4148	1.89382	0.638284	0.842906	0.432854	0.780063	0.937318
Serf2	0.867693	0.980633	0.742753	1.67372	1.77175	0.525457	0.710824	0.621368	0.522486	1.01541
Med27	0.719524	1.70372	1.61546	1.5296	1.06672	0.410516	0.582586	0.246341	0.679229	1.09564
Slc25a38	1.22531	1.18842	0.81636	0.943687	1.65163	0.469834	0.871029	0.281445	1.04827	0.908771
Srl	0.229941	3.12611	0.533309	3.81543	3.26808	0.143576	0.314424	0.123515	1.16659	0.150836
Fam171a1	0.48338	0.566185	0.752288	0.771553	0.85666	0.724284	1.12099	0.806174	1.25663	1.91789
Bckdk	0.606886	1.55334	0.81791	1.27411	1.29005	0.480822	0.717211	0.513382	0.774097	1.17101
Pcsk6	0.147351	1.59567	0.764952	2.03941	1.98643	0.00341502	0.0075289	0.534439	0.886602	0.0239075
Zranb2	1.23199	1.53682	1.9273	0.965968	1.38538	0.49962	0.501293	0.332199	0.93069	1.00981
Cd46	0.90965	0.0898603	0.421777	0.0554084	0.122068	1.56008	1.14647	0.89235	2.44187	0.606756
Eif3h	1.75703	0.899488	1.55785	1.09354	0.871434	0.62174	0.887142	0.580486	0.498229	0.622325
Fzd4	0.545463	0.337144	0.727501	0.779683	1.51429	0.425671	0.163684	0.441661	0.537148	0.767758
Thoc3	0.752352	1.39967	1.82117	1.0108	1.234	0.463801	0.584574	0.516174	0.820247	0.898738
Xrcc4	0.674657	1.43315	1.1065	1.3323	1.36108	0.627556	0.551254	0.471131	0.499319	1.25783
Olfr1344	1.09365	0.530362	0.0146381	0.0183972	0.0199208	2.34455	1.03378	1.93113	2.34864	0.0321832
Mad2l1	1.85602	1.66709	0.598536	0.736347	1.33224	0.701275	0.723207	0.361951	0.715761	0.730245
Arl10	1.1176	0.814786	0.80701	0.707798	0.590333	1.46327	0.992611	0.785838	1.03359	1.18662
Trpv3	0.638172	0.298018	0.00569448	0.186587	0.014273	1.64173	4.02158	0.125207	1.59891	2.36625
Bcap31	1.94064	1.50394	1.18232	1.07588	1.09066	0.827281	0.969435	0.34673	0.933021	0.985814
Socs5	0.54608	0.648661	0.583021	1.00435	0.981457	1.11468	1.25028	1.38472	2.14716	0.830984
Rassf9	0.215048	0.0728353	0.00328954	0.0041343	0.156657	0.263438	0.174236	0.0723284	0.131949	0.144647
Setmar	1.67964	1.25449	0.29346	0.801427	2.01603	0.260057	0.573333	0.192231	0.400785	1.52951
Setdb1	0.735577	1.18977	0.784148	1.58512	1.93422	0.730242	0.810004	0.531576	1.07411	1.05063
Plaa	0.467011	1.12731	1.07372	1.22922	1.68604	0.408252	0.626346	0.367037	1.13254	1.34341
Nlrp12	1.47655	0.0117051	0.0210117	0.228551	0.0126566	1.78752	0.985212	2.04489	2.61134	0.32716
Mcm3ap	0.62699	1.07907	0.50139	0.800691	0.731838	0.936765	1.01308	0.66897	1.13702	1.015
4930578I06Rik	0.398663	0.515548	0.0853755	0.1073	0.116187	4.10231	1.50736	1.87719	2.28303	0.101068
Cbr2	0.264934	2.87057	1.59142	2.62577	1.78002	0.00385059	0.568774	0.5286	0.186436	1.39647
Pip4k2a	0.370803	0.464957	0.725994	1.01717	0.624531	1.09947	1.49549	0.950603	0.990962	1.30282
Zfp661	0.449386	1.19185	1.30456	1.53795	2.25093	0.275833	0.268285	1.24734	0.440206	0.871966
Grem2	0.690155	0.186017	0.1478	0.185756	0.201139	1.18364	1.30475	1.62487	1.97617	4.54933
0610009B22Rik	1.47614	1.87134	0.367494	1.4071	1.58062	0.71527	0.611652	0.56534	0.553672	0.924714
Plxdc1	0.0448683	0.162465	0.0108543	0.41979	0.12042	5.75589	3.54565	2.66202	0.501049	1.5295
Pdss1	0.821713	2.5244	1.75257	1.74384	0.990812	0.221261	0.604124	0.200937	1.63678	0.44577
Nap1l4	0.879645	1.28342	1.6811	1.29557	0.908641	0.523515	0.742336	0.610893	0.860768	0.905546
Xylt1	0.0967299	0.0273635	0.501854	0.133327	0.341895	1.62636	2.72181	0.520541	1.65689	0.939146
Ccm2	0.949991	1.12972	1.01921	1.44637	1.61686	0.922315	1.02198	0.400063	0.625573	1.05416
Tmem177	0.788681	1.19692	0.52687	1.80877	1.88755	0.688714	0.588198	0.289598	0.445441	1.07399
Sarnp	0.92355	1.44353	1.83038	0.86672	0.996409	0.37391	0.403467	0.382262	0.504448	0.94436
Ing5	0.663734	1.57336	1.36989	1.15039	1.62793	0.54336	0.757341	0.350037	1.11835	0.783501
Zic4	1.26002	0.260414	1.25267	0.227096	0.884803	1.74654	1.01157	1.82869	2.49588	1.47504
Aplnr	0.278049	0.119857	2.95962	0.16259	0.0810346	0.476861	0.525655	3.92775	0.796154	0.130916
Surf2	0.690569	1.44691	1.89369	1.27525	1.45717	0.268733	0.535331	0.374181	1.15052	1.03367
9330182L06Rik	0.156423	0.0324807	0.110754	0.0803141	0.882638	2.94116	1.3632	0.714095	0.133823	3.20692
Timm9	1.46996	1.5218	2.0016	1.01438	1.00133	0.281352	0.52816	0.214149	0.844131	0.826713
Ndufs1	0.908644	1.88505	1.22598	1.25898	0.981919	0.426024	0.575544	0.483699	0.631058	1.05538
Ptpn22	0.939888	0.493779	0.135002	0.944629	0.149775	1.20895	0.6108	1.93623	1.89228	1.81163
Dot1l	0.863158	0.494977	0.525267	0.39803	0.367703	1.11578	0.799135	1.39656	1.84792	0.697578
Gm5434	1.16008	1.70477	1.50525	0.709192	1.44352	0.904347	0.398753	0.248294	0.754936	0.297932
Dhx35	0.534201	1.49807	0.656924	1.89942	1.71528	0.643864	0.597533	0.275995	0.673454	0.903385
Olfr613	0.12655	2.3116	1.05619	1.84076	1.66636	0.0678239	0.059811	0.0931071	0.21515	1.15073
Gla	1.53355	1.78379	0.660902	1.6317	1.64391	0.869837	0.69703	0.481307	0.279808	1.53584
Rgma	0.22616	0.284492	0.742417	0.67767	0.50177	1.21768	1.40965	0.8713	1.89368	0.550495
Rae1	0.430905	1.37458	1.89287	1.9162	1.37799	0.486275	0.63163	0.387773	0.719825	0.946833
Rsph3a	1.12847	0.408817	0.678931	0.838492	0.64081	1.47782	1.78034	1.50741	1.3788	0.683312
Acyp1	1.02949	1.36303	0.688797	1.20313	1.38071	0.438879	0.772946	0.886413	0.336892	0.679998
Zfp428	0.914737	0.626165	0.832043	1.49878	1.09199	0.376512	0.643308	0.111988	1.06341	0.934605
Gpank1	0.720011	1.16464	1.22603	1.47496	1.25825	0.763283	0.59029	0.636371	0.633842	1.05213
Pdcl3	1.11135	1.32021	1.02391	1.29715	1.21927	0.803745	0.852636	0.863863	0.630546	1.21639
Avpi1	1.14679	2.28765	2.19416	1.20042	0.938276	0.386994	0.283421	1.24627	0.196932	1.02879
Tax1bp1	0.568498	1.20477	1.16632	1.18441	1.90389	0.72659	0.629358	0.71284	0.726035	1.28761
Ppih	1.93756	1.12512	0.941453	1.12519	1.37904	0.247724	0.495703	0.309745	1.13145	0.543425
Dcun1d4	0.701857	0.974487	0.782061	1.46702	1.57164	0.601853	0.519356	0.563325	0.763777	0.39597
Dync1h1	0.42443	0.850611	0.642606	1.04677	0.980597	1.59988	1.45247	0.769793	1.47025	1.21139
Camk2n2	0.955081	0.277326	0.436424	0.527459	0.847311	1.35362	1.54228	1.24922	1.46233	0.732306
Macrod1	0.39415	0.409836	2.6943	0.906348	1.39806	0.895215	0.815633	2.93439	1.01421	1.40565
Sfxn4	1.76734	1.57843	0.443578	0.997931	2.09297	0.776703	0.647353	0.494112	0.743266	0.863336
Angel2	0.753942	1.14997	0.621629	1.22572	1.56437	0.592257	1.00564	0.494892	1.0011	0.946795
Nudt18	0.424632	0.191072	0.109933	0.555418	0.103968	3.75627	1.97172	3.36752	0.490616	0.976866
Thoc1	1.15268	1.23561	2.36132	1.18471	1.08388	0.351998	0.500696	0.240387	0.776903	0.716842
Stxbp5l	0.345342	1.71194	0.584803	1.46406	3.19762	0.148068	0.163219	0.203264	0.49442	0.853652
Vkorc1l1	1.3061	0.458321	0.530565	0.458191	0.434025	1.58702	1.58059	0.764714	1.51027	0.631597
Cstf1	0.576688	1.80391	1.03742	1.85914	1.29607	0.751167	0.871553	0.564508	0.970341	0.649206
Mnt	0.591353	0.589804	0.617789	0.920721	0.892719	1.39742	1.05007	2.28473	1.42704	1.03914
Tmem117	0.202972	0.186654	0.0818366	0.462886	0.167056	1.22997	1.22791	1.33803	0.116237	1.20733
Usp7	0.432483	1.78423	2.2211	1.73493	1.72792	0.531818	0.563423	0.757125	1.33214	0.0222297
Gfm1	0.638052	2.54599	0.87589	1.27382	1.75293	0.378315	0.575277	0.344254	0.830163	0.677297
Ctdspl2	0.62153	1.24485	1.33067	1.33791	1.14158	0.739407	0.699165	0.670045	0.727851	0.853163
Atp10a	0.114471	0.635806	0.70409	1.06375	0.630635	1.13282	1.21218	0.573607	1.661	1.95159
Ccdc69	3.78974	0.0664846	1.01274	3.0793	1.86864	0.755758	0.249927	0.207498	0.630896	0.0103742
Tet3	0.642769	0.376633	0.515597	0.657428	0.833063	1.15415	1.74471	0.881817	1.76782	0.864136
Ddx43	0.12465	0.591055	0.0266944	4.00893	0.0363281	1.28267	1.88522	0.586942	3.92611	2.11285
Cenpp	1.48029	1.77997	0.332974	1.2407	1.35496	0.659183	0.844464	0.599199	0.520532	0.489108
3425401B19Rik	0.117104	0.100959	0.0250785	0.616294	0.0628582	0.80335	0.221388	0.275705	1.34125	0.165412
Rmnd5b	0.823389	1.48773	0.999707	1.40286	2.27945	0.71734	0.820111	0.765291	0.889684	1.02154
Bzw1	1.52993	1.14246	1.41467	1.06429	1.07344	0.350696	0.428847	0.49236	0.829639	1.0915
Robo4	2.05435	0.0922846	0.0733249	0.0921551	0.099787	3.52328	0.647298	0.806113	1.96079	0.086802
Fnbp4	0.561796	1.33158	1.17453	1.3431	1.46263	0.63936	0.579541	0.805068	0.864288	1.13634
Tmem64	3.37111	1.33894	0.598221	1.14673	2.59698	0.246167	0.371682	0.214667	0.413543	1.18964
Uspl1	0.720976	1.84233	0.91616	1.57186	1.13911	0.553818	0.639701	0.495556	0.868948	0.963194
Gm12191	5.2382e-05	2.3805	2.26717	1.95524	1.72181	8.98367e-05	9.90289e-05	0.000123326	7.49944e-05	1.37568
Cd2ap	0.440384	1.50472	1.06201	1.391	1.83046	0.527204	0.43983	0.402358	0.796838	1.46216
Prss41	0.644956	0.0869171	0.0690602	1.13142	0.0939832	2.21224	1.2193	0.759228	3.69349	0.0817535
Mynn	0.801456	1.38422	1.32875	0.847482	1.63571	0.839985	0.680141	0.637357	0.698658	0.953245
Stxbp4	0.976089	1.16938	0.17401	0.958895	1.46944	0.728843	0.905621	0.169703	0.715924	0.833962
Cbl	0.739634	0.400888	0.329877	0.488702	0.616619	2.72405	1.15162	1.06885	2.06245	0.532741
Pgd	0.744156	0.631901	0.255613	0.895584	0.483773	0.703608	1.72319	0.780607	1.96429	0.826414
Fetub	0.101918	3.4394	1.40671	2.21992	4.705	0.268458	0.160971	0.104283	0.171773	0.283467
Slc22a4	0.157946	0.690731	0.106	1.38986	0.414331	2.04472	0.934325	2.18318	1.48807	1.74642
Psmg1	1.09665	0.912965	2.38249	1.73573	1.35249	0.346032	0.60357	0.237512	0.960043	0.867839
Pemt	1.2578	1.32859	1.539	1.20963	0.993193	0.499177	0.943293	0.416051	1.1013	0.785548
Gm9958	0.907941	2.01561	0.307502	2.25641	1.24276	0.311429	1.11571	0.427523	0.77993	0.555742
Dpf3	0.420525	2.80681	0.426614	2.52249	3.36039	0.0930596	0.0256454	0.0958127	0.835112	0.041516
Rprd1b	0.452188	1.53175	1.52098	1.53059	1.4879	0.610944	0.899599	0.471957	0.939091	0.923889
Bahcc1	0.656454	0.358683	0.266274	0.673179	0.695943	1.34144	1.51461	0.92408	2.31197	0.576488
Fam184a	0.280741	0.0368314	0.398634	0.0321191	2.15557	1.1095	1.17687	0.373589	1.2058	2.37931
Ankle2	0.715135	1.48072	0.897086	1.48387	1.35498	0.730246	0.757343	0.505764	0.755863	1.16845
Rabgap1	0.49307	1.13781	0.991967	2.09275	1.98233	0.507557	0.566392	0.476377	0.539426	1.04925
Camkk1	1.18023	3.13464	0.0945382	2.86736	2.98678	0.740946	0.39353	0.124833	0.174313	0.781768
Thoc2	0.682133	1.14623	1.30926	1.0899	1.24011	0.663397	0.867714	0.553812	0.79589	0.951794
Wdr5	0.598621	1.39083	2.15954	1.58588	1.33679	0.415102	0.677891	0.389276	0.882703	0.949831
Alyref2	0.924247	0.89373	0.806733	0.449163	0.687177	1.19954	1.72369	0.85276	1.18018	0.902687
D6Ertd527e	1.50629	0.0541091	0.516225	0.660607	0.134756	3.87501	0.711918	0.886588	1.07827	1.5071
Pkd1	0.44373	0.734339	0.302797	0.857468	1.08809	2.0372	1.02304	0.681956	1.14077	2.34058
Brip1	0.521361	2.35269	0.924419	1.3669	1.28082	0.573805	0.694605	0.310895	0.569124	0.553773
Sncb	0.203578	0.05487	0.0435971	0.054793	0.109274	1.39657	5.38813	2.87576	3.4975	0.0516103
Bckdhb	1.21236	0.789771	0.613837	0.661216	1.02307	0.972976	0.235076	0.210415	0.467309	1.05475
Ttc33	1.38365	1.40789	0.498998	1.33619	1.24469	0.852836	0.906018	0.580072	0.550621	0.980396
Cant1	0.757966	0.870207	0.377468	0.794107	1.00891	1.83621	1.49797	1.38551	0.756572	1.26881
Snai1	1.48979	0.0516759	0.685605	0.359487	0.128146	1.28279	2.25472	2.61976	0.974036	1.73819
Irf2	0.840326	0.69572	1.10453	0.995245	0.587096	1.91243	1.20031	1.23416	1.35776	0.802306
Nup54	0.349063	1.48254	2.59972	1.77389	1.46164	0.441227	0.511848	0.454033	0.756554	0.626681
Cyp20a1	1.57435	1.04863	1.67467	1.04388	0.819702	0.669672	0.785313	0.57457	0.630399	0.779405
Atp6v1d	0.597947	1.70847	1.93743	1.39335	1.74022	0.786415	0.82876	0.291051	0.430546	1.00912
Foxd2	1.32321	0.408892	0.12727	0.825023	0.0727374	1.69517	2.7728	0.675608	3.97142	1.07339
Cenpa	1.67513	1.27061	0.800424	0.869374	0.96791	0.908179	0.682311	0.648426	0.879572	0.525468
Sntg2	0.399278	0.107617	0.386364	0.107466	0.21432	0.684773	0.754841	0.940042	0.571639	0.101223
Nanos3	0.452456	0.707011	0.109456	0.760653	0.728595	1.16396	1.71075	0.798932	1.78138	0.479326
Sptlc1	1.17621	1.22381	1.70455	1.07304	1.0311	0.716721	0.749271	0.609529	0.791644	0.974615
Smc1a	0.447286	1.59894	1.37194	1.61007	1.9312	0.691217	0.940647	0.549768	0.806041	0.82934
Slc25a17	0.71756	1.57982	0.55506	1.28917	1.15181	0.603197	0.707359	0.378792	0.446996	0.882612
Efcab5	0.447519	0.973315	0.974352	2.50982	1.62691	0.348867	0.846041	0.574701	1.74738	0.660861
Pgap2	0.642833	0.597069	0.465074	0.884536	1.09447	1.07492	0.949442	1.19185	0.767903	1.82123
Npcd	0.00863388	0.00232708	0.0501279	0.0151461	0.0370753	4.88643	3.52566	3.49628	0.766381	0.0284562
Fzd3	0.619059	1.65086	0.323359	2.07822	1.87316	0.0778002	1.12524	0.317645	0.447907	0.566659
Golgb1	0.322485	0.534519	0.352098	1.25629	1.25536	1.33435	0.91517	1.1985	1.22625	1.60287
Eif2s3x	0.679215	1.29862	1.43665	0.960785	1.26292	0.368505	0.888579	0.231553	0.799308	0.859119
9530053A07Rik	0.574419	0.0530596	0.00439338	0.00552161	0.00597889	1.12588	0.620542	0.676193	2.40842	0.695465
Gm16523	0.619755	1.61535	0.857727	1.82887	1.47766	0.51909	0.599452	0.407197	0.660311	1.2758
Slc9a9	0.227606	4.85863	1.15705	2.94931	2.5495	0.189754	0.155384	0.00372129	0.32586	0.407082
Birc5	1.31447	2.23461	0.468769	1.2718	1.16434	0.771294	0.842607	0.47019	0.779265	0.534227
Cul4a	0.574451	1.18981	1.63725	1.23297	1.71942	0.638805	0.686241	0.451771	0.61444	1.24582
Slc25a41	1.50376	0.101327	0.0805092	0.101184	0.109564	3.86848	0.710719	1.77019	3.22936	0.0953068
Cacna1b	0.032698	0.40477	0.0705032	0.321303	1.39686	2.15778	2.13131	0.398302	0.909803	1.75408
Tomm34	0.376092	1.29953	1.83802	2.0233	1.57268	0.54584	0.663125	0.425288	0.857269	0.910932
Ino80c	0.668735	1.73569	0.870133	1.91117	1.3062	0.358701	0.433124	0.78398	0.616608	0.830735
Dbp	0.269815	0.747557	0.0831693	0.393165	0.306009	3.53026	1.24231	1.7008	0.691582	1.80928
Art5	1.63086	0.703004	0.00425922	3.73319	2.93578	0.0682188	0.150398	0.0468246	0.968117	0.908335
Dtx3l	0.456482	1.02778	0.098581	0.500063	0.258697	2.79552	0.65187	1.72048	1.59598	2.99702
Clcn3	0.396216	1.83123	1.69951	1.24937	1.73686	0.571625	0.382118	0.807825	0.733983	0.446112
Cxcr2	0.145889	2.2048	1.9405	1.48713	0.837509	0.0678521	0.0420721	0.0640378	0.152225	0.575719
E2f8	0.356373	1.01228	0.438964	0.832422	0.818622	1.91163	1.22462	1.97025	1.77293	0.879911
Dnaja3	0.494827	1.84406	2.86828	1.52373	1.43289	0.386453	0.419573	0.442539	0.783817	0.740936
Cd5	0.355609	0.0159745	0.0126926	0.0159521	0.0172731	1.62635	1.56866	3.06984	4.58207	0.111623
Eps8l2	0.0170216	0.0012229	0.000607543	0.0812864	0.193393	0.184886	0.504148	0.347316	0.113725	0.303213
Zbtb9	0.625017	1.16422	1.6657	1.37249	1.4505	0.544789	0.56717	0.412024	0.821134	1.20102
Pold3	0.801804	1.63264	1.02752	0.859571	1.14505	0.537984	0.610318	0.52161	0.773341	0.837996
Axin1	0.630269	1.1714	1.28037	1.63522	1.39645	0.713623	0.855329	0.468214	1.03813	1.00245
Iqsec1	0.618906	1.01523	0.282198	1.1806	1.2909	1.81721	1.43729	1.48751	1.06822	1.95867
Med22	0.5196	1.61131	0.914929	1.2462	1.49939	0.472026	0.859053	0.325751	0.8857	1.39911
Sult6b1	1.28515	0.123107	0.01529	0.0192165	0.020808	2.69386	3.77936	1.00856	2.8621	0.0181003
Trim8	0.632437	0.914024	0.750151	0.993723	1.26042	1.60379	1.19816	1.23441	1.85956	1.20837
Nisch	0.484954	0.559814	0.839534	0.971072	0.812863	1.42455	1.36711	1.59988	0.94659	0.960743
Nedd8	1.02742	1.19432	1.34111	1.23908	0.891205	0.63244	0.909877	0.438226	0.62481	0.933993
Ppp2ca	0.82536	1.46284	1.9913	1.29981	1.10488	0.555305	0.575011	0.352944	0.560653	0.993436
Olfr288	0.695243	0.046847	0.0372224	0.0467812	0.0506555	1.19236	1.97155	0.818424	1.49305	0.0440638
Hspd1	0.569385	1.78827	1.53914	1.3035	1.10598	0.328165	0.604166	0.339691	1.01931	0.882685
Itch	0.497593	1.56157	1.03643	1.60158	1.53323	0.598609	0.623426	0.523682	0.616591	1.16336
Nxf1	0.876957	1.16188	1.91399	1.09996	1.60859	0.600223	0.783319	0.546609	0.940408	0.776429
Commd6	1.31369	1.17535	1.08357	1.30387	0.784669	0.668717	0.752994	0.539613	0.636268	0.96038
Ctf1	1.00573	2.62252	0.0757819	2.40061	3.06207	0.735182	0.685729	0.0194085	0.56651	0.547282
Slc38a7	0.535041	1.07184	1.81074	1.90509	2.55655	0.621225	0.786724	0.566366	0.841224	1.1844
Zfp488	0.320454	2.40273	1.01406	1.44515	1.54201	0.138785	0.177463	0.106692	0.370738	1.12628
Nr1d1	0.213137	0.36444	0.835	0.618661	0.436648	3.81173	1.3297	2.48112	1.97496	0.596265
Sds	0.21376	0.0288073	0.0228889	0.0287669	0.0311492	1.46642	1.61647	0.503268	2.4483	0.0270959
Gm1821	0.583244	0.945763	1.42673	1.08065	1.15713	0.551208	0.480726	0.258164	0.404653	0.883927
Kat2b	0.797181	1.65136	0.508055	2.05134	2.32194	0.706711	0.4878	0.392899	0.521952	0.759451
Ilvbl	1.63072	1.44387	0.705128	0.846301	0.971071	0.958667	0.84923	0.414875	0.64312	0.995971
Cmpk2	0.119376	0.438316	0.174303	0.695559	0.403915	3.0198	1.12841	0.170639	2.42933	3.85417
Zfp758	0.682534	1.89365	0.476268	1.11545	2.29671	0.405734	0.282744	0.396931	0.416564	1.26177
Asf1b	0.583512	2.13099	0.691408	1.9591	2.47748	0.686262	0.822731	0.285887	0.46904	0.548137
Rbmx	1.00908	1.68488	1.28056	1.0569	1.39303	0.424861	0.695632	0.587906	1.28674	0.567726
Tex10	0.653325	0.883466	1.63329	1.28742	1.38452	0.434733	0.66843	0.436937	0.605568	1.11394
Npnt	0.248965	1.29074	0.625071	1.96291	2.43887	0.412557	0.416608	0.102973	0.433507	1.3536
Srsf11	1.04593	1.07564	1.01497	0.953712	1.26857	0.588535	0.594474	0.631704	1.07445	0.983666
Ddx27	0.584519	1.34978	2.30103	1.66464	1.49985	0.379975	0.569297	0.325508	1.10691	0.918639
Furin	0.488013	0.75871	0.916129	0.898204	0.988712	0.988909	1.03195	2.2749	1.20694	1.31618
Ccdc134	0.670698	2.57867	2.09492	1.12935	1.4384	0.375239	0.645579	0.211825	0.922169	0.67635
Kifc3	0.424387	0.641218	0.767629	0.510485	0.855698	0.370737	0.87885	0.931071	0.94088	1.21746
Haus3	1.20004	1.56138	0.812732	1.06072	1.197	0.57641	0.529065	0.350973	0.715948	1.25528
Arhgap23	0.92438	0.625349	0.418491	0.864854	0.963753	1.76976	1.45867	1.80101	1.14246	0.937307
Clpp	0.855786	1.7116	2.63773	1.29643	1.15255	0.389029	0.559435	0.280376	0.716677	0.757692
Eif3l	0.412842	2.0436	1.05297	1.64199	1.17053	0.458461	0.79437	0.324148	0.579405	0.905986
Fignl1	0.945679	2.48506	0.36445	1.36237	1.48482	0.617131	0.780695	0.240301	0.655335	0.674146
Tgm4	1.18075	0.0391524	0.00972555	0.0122231	0.0132354	1.86926	1.20197	1.28304	2.60072	0.0213825
Ldhb	0.721623	2.02793	0.0672842	0.850055	2.09197	0.220574	0.214397	0.0492235	0.173247	0.417923
Bbox1	0.206624	0.0556911	0.399883	0.055613	0.0602186	0.354366	0.390626	0.486466	0.29582	0.0523826
Serpinb7	0.849006	0.228832	1.6431	0.22851	0.247435	1.45607	1.60506	1.99886	1.21551	0.215237
Tbc1d14	0.893649	0.451393	0.393248	0.484894	0.774337	1.14242	1.33965	1.2456	1.46584	0.671158
Ribc1	0.491102	1.49539	1.10969	2.31266	2.49587	0.537609	0.414833	0.688816	0.703101	0.472299
Ubac2	0.746265	1.3222	1.60177	1.67011	0.909802	0.639933	0.984737	0.815597	0.632205	0.735559
Tmem60	1.06546	1.17846	1.00985	1.87448	1.35504	0.714344	0.578614	0.725995	0.352523	0.999529
Pik3c2a	0.761487	1.32934	0.920998	1.33112	1.096	0.681543	0.50545	0.406948	0.687453	1.06046
Extl2	1.03948	1.46717	0.872547	0.967932	1.39002	0.780383	0.802885	0.304723	0.823726	1.36878
Sipa1l1	0.359492	0.911855	0.435865	0.653977	0.914862	0.627335	1.03198	0.700281	1.34672	2.02978
Slc6a8	0.47835	0.992569	1.02963	0.860319	0.303361	1.19289	1.18489	0.990519	1.91942	1.21474
Elovl5	0.82303	1.1656	0.833344	1.0398	1.26373	0.743709	0.625263	0.439685	0.464416	1.26349
Camp	0.377644	0.050893	0.0404372	0.0508216	0.0550304	3.88603	2.14183	0.889109	4.32533	0.0478695
Mnat1	1.03672	1.5357	1.74599	1.30918	0.987752	0.614457	0.776767	0.595844	0.595884	1.13579
Zgpat	1.18702	1.30363	1.28947	1.17452	1.30244	0.575749	0.67483	0.376846	1.33643	0.885361
Cox16	1.30518	1.58566	1.80746	1.13235	1.09448	0.342616	0.745275	0.533047	0.957183	1.09487
Ring1	0.984615	0.984508	0.983875	0.521347	0.518523	0.98069	1.10662	1.46576	1.16745	1.30874
Mybl2	0.532146	1.46909	0.617213	1.63048	1.16365	0.460383	0.989919	0.475953	1.42477	0.447054
Prss56	0.529879	2.74973	2.29748	2.40728	2.10035	0.419426	0.5394	0.191927	2.27585	0.239892
Rnf185	0.519638	1.80017	2.39247	1.32591	1.63019	0.588242	0.684373	0.335692	0.51714	0.925514
Prmt5	0.683593	1.34412	1.65524	1.66873	0.983097	0.387067	0.659294	0.469951	0.946768	1.04417
Hspa4	0.636209	1.50964	1.30956	1.30765	1.14878	0.628297	0.780784	0.307669	0.909456	0.915168
Dusp12	1.431	1.1489	1.58267	1.40914	1.1774	0.416309	0.529223	0.359492	0.863217	1.35492
Trib1	0.49854	0.924873	0.814738	0.609106	0.942468	1.27839	1.46289	1.1542	1.03216	0.829071
Tspan12	0.324562	1.29371	0.0094995	1.50612	1.01905	0.0659714	0.040906	0.0584893	0.105555	0.118669
Rcbtb2	1.14678	2.0321	0.268033	1.7693	1.49983	0.350234	0.972265	0.367605	0.48118	1.17823
Nhp2	1.34922	1.5695	2.01599	1.12034	0.737087	0.28098	0.758985	0.269887	1.00541	0.505049
Fau	1.50049	0.879388	1.94529	0.815236	1.11347	0.585358	0.57932	0.928968	0.662156	0.959796
Kif1b	0.417024	0.586477	0.78774	0.887836	0.87829	0.799936	0.852486	0.692179	1.26309	1.48175
Dnajb9	0.956509	0.454653	0.846239	0.602269	1.06673	1.49397	1.27226	0.719824	0.921911	1.64744
Oasl1	0.0507415	0.481608	0.150938	2.15611	0.108442	1.61476	0.508061	3.73434	3.9417	1.01803
Mcts2	0.683926	2.46972	0.688714	1.7637	1.0664	0.474864	0.702411	0.245152	0.931732	0.626767
Ms4a6d	0.780988	0.105249	0.0836262	0.105102	0.113806	1.33942	1.47647	0.919362	2.23625	0.0989967
Acacb	1.00982	3.04709	0.692969	2.16437	0.524767	0.206997	0.0760593	0.0189441	0.558715	0.224472
Rpa1	0.813874	2.03159	0.409474	1.5042	1.24402	0.782354	1.25327	0.317917	0.644834	0.721317
Nfkb2	0.737534	0.865191	0.983953	0.802308	0.747025	2.57349	1.73154	1.35502	1.62661	0.829841
Cic	0.472314	0.850578	0.310359	0.780647	1.03962	1.15565	1.07463	1.47124	1.38007	1.0412
Syt10	0.110144	0.047479	0.159872	0.0296452	0.0591218	0.1889	0.208228	0.259317	0.157691	0.0279232
Anapc5	0.629417	1.64359	0.646373	1.18493	1.37865	0.565426	0.758768	0.49264	0.800409	0.960667
Rbm41	0.90936	1.42816	0.597266	1.47517	1.26585	0.400292	0.246413	0.199823	0.429632	1.3455
Dnajb3	0.30325	0.0204337	0.0162356	1.15262	0.0220949	4.42071	1.1466	2.85583	2.60495	0.0192197
Utp14a	0.647786	1.64989	1.38793	0.972582	1.17032	0.424372	0.596879	0.420438	0.971707	0.684471
Ubqln4	0.551788	1.50359	1.40781	1.25842	1.77111	0.575003	0.806392	0.41879	1.1111	0.871646
Sf3b3	0.534041	1.14051	0.715282	1.13544	1.41517	0.581382	0.848593	0.371443	0.971043	1.26364
Trhr2	1.02722	0.492	0.0276112	0.93438	0.245059	1.37023	0.863104	0.268717	2.61451	1.26288
Laptm4b	1.49568	1.21067	1.20467	0.728431	1.12728	0.805141	1.10114	0.227761	0.530738	0.880337
Gucy2f	0.175292	0.0472463	0.0375396	0.04718	0.0510872	4.20883	1.98835	0.8254	3.51348	0.0444394
Fars2	0.833619	1.79464	1.05037	1.8181	1.16314	0.576841	0.663246	0.655475	0.670468	1.08847
Tbc1d19	0.962098	1.74024	0.892129	0.796926	1.57104	0.529506	0.527676	0.411173	0.567041	1.42139
Rnaseh2b	0.997719	1.43186	0.773608	1.14215	0.533625	0.439441	0.890331	0.293202	0.647604	0.720486
Cul3	0.518619	1.23724	1.6661	1.24586	1.70556	0.675506	0.670364	0.619464	0.790883	0.9872
Fbxw17	0.849405	0.655773	0.433798	0.94608	0.594646	1.37968	0.909111	1.42843	0.965142	1.85895
Naa10	1.11111	1.40466	1.1552	1.21831	1.05596	0.327964	0.766675	0.494209	1.3154	0.842943
Ccdc85b	0.689774	0.559063	0.284539	0.228023	0.905159	1.46634	1.16205	2.0184	1.95853	0.784186
Rtp4	0.0547082	0.122967	0.242006	0.18966	0.13739	2.93542	0.472808	1.23282	2.48401	5.71568
Polr1b	0.448463	1.70321	1.60422	1.26087	1.17863	0.269934	0.495924	0.365484	1.02225	0.850452
Slc7a14	0.0608427	2.15999	2.14431	1.79008	0.920037	0.0536641	0.0295776	0.0204636	0.057242	0.696943
Aasdh	0.631348	1.53402	1.05492	1.56366	1.35359	0.661	0.610665	0.553086	0.825063	1.16745
Wdr77	1.04885	1.79364	1.37615	1.04287	1.6502	0.330737	0.739573	0.330792	1.35455	0.767625
Upp2	2.61314	0.00690507	0.00548644	0.0299616	0.220025	3.77862	2.51853	1.80949	0.806923	0.0361873
Il1rl2	0.618446	0.00945964	0.0897666	0.0419967	0.237728	5.49486	4.10345	0.00939381	1.2453	2.28724
Eri2	0.929995	1.48627	1.15713	0.757297	1.15534	0.492585	0.518455	0.574372	0.800113	0.879828
Tra2a	1.36166	1.92552	1.09671	0.840541	1.23527	0.54824	0.807138	0.449396	1.07859	0.573103
Eef1d	0.587282	1.73306	1.76373	1.20876	1.17897	0.457284	0.824189	0.386811	0.789625	0.932864
Psmg4	1.72249	1.52008	2.0753	1.07725	0.899859	0.605568	0.986785	0.484329	0.839602	0.742345
Mapk1	0.630282	0.811505	1.64154	1.3399	1.48596	0.473698	0.485206	0.633508	0.76217	1.37151
Gm2027	0.23134	1.99444	1.90279	3.51719	1.49011	0.396754	0.437351	0.544655	0.331205	0.326771
Ncbp2	0.959371	1.00331	0.361472	1.27318	1.9208	0.312515	0.657328	0.329297	0.929308	0.757099
BC005537	0.942049	0.872747	0.428353	0.680015	0.957256	1.33662	1.49323	1.18275	1.63215	0.788745
Cfl1	0.605403	1.1792	1.17167	1.17317	1.90367	0.612954	0.700733	0.815657	0.748466	0.819208
4930579G24Rik	1.07229	1.90919	0.239788	1.13137	1.85837	0.695277	0.674449	0.319744	0.589113	0.90429
Prps1l3	0.667786	1.19043	2.37555	1.10534	1.54848	0.333783	0.625604	0.263435	0.512965	0.907389
Stx18	1.27181	1.2758	1.33234	1.19677	1.10044	0.627304	0.725801	0.322109	0.575631	1.30051
E2f4	0.401469	0.98999	2.00701	1.74436	2.20879	0.456562	0.609699	0.515396	1.05665	0.86553
Lgals1	0.279748	2.70225	0.908523	2.16539	2.15924	0.509892	0.736494	0.324947	0.531145	0.925763
Eif1ad	0.747063	1.5976	2.29077	1.03735	1.5314	0.444884	0.589664	0.379216	0.808378	0.916237
Mbd6	1.0595	0.624999	0.713482	0.479472	0.515235	1.48525	1.3346	1.26891	1.69823	0.419415
BC021767	0.951705	0.128256	0.101906	0.128076	0.138683	3.2644	1.79921	4.4813	1.36254	0.120636
Nup153	0.720981	1.38341	1.50999	1.23717	1.36381	0.591429	0.636506	0.549611	1.12024	1.0591
Ppp1r13l	0.207783	0.385017	1.49331	0.399943	0.434509	1.46501	0.911117	4.14457	2.13194	0.416467
Pold2	0.464203	1.58624	2.05382	1.37401	1.06941	0.410849	0.636443	0.39443	0.657323	0.766023
Acsl1	0.25117	2.0486	1.7663	4.50691	2.25456	0.373751	0.35613	0.15529	0.348263	0.569563
Eftud2	0.717194	1.23899	1.2009	1.29636	1.18114	0.65255	1.16221	0.658447	1.11585	0.692178
Coq4	0.717016	2.1914	2.57901	1.12905	1.24173	0.244237	0.472713	0.284601	0.808429	0.767979
Fam174b	0.0552375	0.0190487	0.00267255	0.00148672	1.05257	0.776818	0.125313	0.0130049	0.442862	1.82836
Spast	0.577376	1.49423	0.864841	1.32541	1.39773	0.557193	0.58085	0.42972	0.709899	1.25484
Gnb1l	0.968334	0.849561	2.36459	1.45056	1.3774	0.380989	0.193834	0.22798	0.676864	1.17067
Morc4	0.45611	1.54823	1.45148	1.26275	1.71994	0.383989	0.472966	0.95009	1.14502	1.00344
Isoc2a	1.28066	1.78537	0.00140823	2.71806	1.57013	0.778714	0.671308	0.00685257	0.350032	0.238453
Cadm1	0.356859	2.47889	1.28712	1.57333	2.29931	0.611043	0.678431	0.20735	0.808939	0.172803
Wdfy2	0.715915	0.592136	0.899146	0.80238	0.51838	2.07705	1.2181	0.723368	1.43281	1.33112
Dus1l	1.58554	1.22283	1.63051	1.06825	1.03052	0.466644	0.680849	0.363162	1.02363	0.814954
Ldlrad2	0.423657	1.0653	0.785747	1.73414	1.74345	0.121097	0.266976	0.33248	1.81963	0.797896
Zcchc9	0.741442	1.21065	2.24997	1.13332	1.19395	0.400455	0.431548	0.467686	0.715989	0.871518
[truncated: 12,979 more rows]

## Sheet: Table 2
Table 2. RNA-seq DE analysis G34R vs. WT mouse pHGG
	Discovery?	P value	Mean1	Mean2	Difference	SE of difference	t ratio	df	q value	Fc	ranked value	log Fc
Krt2	Yes	9.06309e-06	0.002773	3.196	-3.193	0.7193	4.439	119816	0.0106152	1152.54	958.115	10.1706
H2-Q6	Yes	9.54233e-06	0.002855	3.188	-3.185	0.7193	4.427	119816	0.0106152	1116.64	953.814	10.1249
C3	Yes	1.45765e-05	0.001868	3.12	-3.118	0.7193	4.335	119816	0.0106152	1670.24	1008.54	10.7058
Atp6v0d2	Yes	1.56071e-05	0.01101	3.119	-3.108	0.7193	4.32	119816	0.0106152	283.288	767.4	8.14613
Kcne4	Yes	2.09496e-05	0.05165	3.112	-3.06	0.7193	4.255	119816	0.0106152	60.2517	557.024	5.91293
Nos2	Yes	1.60364e-05	0.009124	3.112	-3.103	0.7193	4.314	119816	0.0106152	341.078	792.632	8.41396
Lcn2	Yes	1.8243e-05	0.009292	3.092	-3.083	0.7193	4.286	119816	0.0106152	332.759	789.276	8.37834
Rsc1a1	Yes	2.83806e-05	0.04583	3.057	-3.011	0.7193	4.186	119816	0.0106152	66.703	570.848	6.05968
Tgtp1	Yes	4.42704e-05	0.1185	3.056	-2.938	0.7193	4.084	119816	0.0106152	25.789	441.695	4.68869
Krt79	Yes	2.61212e-05	0.03081	3.056	-3.025	0.7193	4.205	119816	0.0106152	99.1886	624.773	6.6321
Prl8a9	Yes	3.17587e-05	0.06162	3.054	-2.993	0.7193	4.161	119816	0.0106152	49.5618	530.48	5.63116
Morc1	Yes	2.70398e-05	0.02628	3.045	-3.019	0.7193	4.197	119816	0.0106152	115.868	645.896	6.85633
Cybb	Yes	3.67261e-05	0.0642	3.033	-2.969	0.7193	4.127	119816	0.0106152	47.243	523.967	5.56203
Slc15a3	Yes	3.49216e-05	0.05242	3.03	-2.977	0.7193	4.139	119816	0.0106152	57.8024	551.383	5.85306
Kcnh5	Yes	5.8381e-05	0.1382	3.029	-2.891	0.7193	4.019	119816	0.0114691	21.9175	388.35	4.45401
Oas2	Yes	4.98949e-05	0.1106	3.028	-2.918	0.7193	4.056	119816	0.0106152	27.3779	449.82	4.77494
Lars2	Yes	3.33983e-05	0.02663	3.011	-2.985	0.7193	4.149	119816	0.0106152	113.068	642.572	6.82105
Sprr1a	Yes	7.62154e-05	0.1575	3.003	-2.846	0.7193	3.956	119816	0.0123402	19.0667	344.644	4.25298
Kcnk12	Yes	7.33968e-05	0.1487	3.001	-2.852	0.7193	3.965	119816	0.0121285	20.1816	357.42	4.33497
Mndal	Yes	7.18779e-05	0.1417	2.998	-2.856	0.7193	3.97	119816	0.0120957	21.1574	364.022	4.40309
Tnf	Yes	4.45802e-05	0.05868	2.995	-2.937	0.7193	4.083	119816	0.0106152	51.0395	534.472	5.67354
Rspo4	Yes	7.66268e-05	0.1487	2.994	-2.845	0.7193	3.955	119816	0.0123402	20.1345	351.015	4.3316
Prl2c3	Yes	4.97648e-05	0.07491	2.993	-2.918	0.7193	4.057	119816	0.0106152	39.9546	501.194	5.32029
Egflam	Yes	4.34249e-05	0.0521	2.993	-2.941	0.7193	4.089	119816	0.0106152	57.4472	550.546	5.84417
Hgf	Yes	3.73402e-05	0.02272	2.989	-2.966	0.7193	4.124	119816	0.0106152	131.558	663.157	7.03956
Ltbp2	Yes	6.81457e-05	0.1186	2.983	-2.865	0.7193	3.983	119816	0.0120957	25.1518	384.649	4.65259
Il1rl1	Yes	5.8965e-05	0.09041	2.98	-2.89	0.7193	4.017	119816	0.0114691	32.961	439.677	5.04269
Ifi203	Yes	6.41924e-05	0.09944	2.975	-2.875	0.7193	3.997	119816	0.0119721	29.9175	409.529	4.90292
Fgf3	Yes	0.000109543	0.1899	2.973	-2.783	0.7193	3.869	119816	0.0137867	15.6556	287.857	3.96861
Dcn	Yes	5.12007e-05	0.05956	2.973	-2.913	0.7193	4.05	119816	0.0106505	49.9161	529.689	5.64143
Saa3	Yes	7.79496e-05	0.1233	2.965	-2.842	0.7193	3.951	119816	0.0124025	24.047	369.909	4.58779
Ctsk	Yes	7.14045e-05	0.1066	2.964	-2.857	0.7193	3.972	119816	0.0120957	27.8049	396.61	4.79727
Tgm3	Yes	6.23964e-05	0.08019	2.96	-2.88	0.7193	4.004	119816	0.0118293	36.9123	440.098	5.20603
Myh15	Yes	5.26654e-05	0.04488	2.954	-2.909	0.7193	4.044	119816	0.0106591	65.82	566.697	6.04045
Tgtp2	Yes	0.000158363	0.2283	2.946	-2.717	0.7193	3.778	119816	0.0159182	12.9041	231.795	3.68975
Col10a1	Yes	6.63472e-05	0.07395	2.943	-2.869	0.7193	3.989	119816	0.0119721	39.7972	443.916	5.31459
Slfn2	Yes	9.52846e-05	0.1315	2.939	-2.807	0.7193	3.902	119816	0.0127962	22.3498	350.275	4.48219
Btn1a1	Yes	0.000124431	0.1729	2.933	-2.76	0.7193	3.837	119816	0.0149088	16.9636	273.957	4.08437
Slc39a4	Yes	8.4987e-05	0.1053	2.932	-2.827	0.7193	3.93	119816	0.0124025	27.8443	386.964	4.79931
Mmp12	Yes	8.76517e-05	0.1074	2.929	-2.822	0.7193	3.923	119816	0.0125296	27.2719	380.645	4.76934
Cxcl16	Yes	8.32513e-05	0.09689	2.927	-2.831	0.7193	3.935	119816	0.0124025	30.2095	396.448	4.91693
Ifit3	Yes	7.05248e-05	0.0629	2.922	-2.859	0.7193	3.975	119816	0.0120957	46.4547	457.829	5.53775
D630003M21Rik	Yes	8.78422e-05	0.09425	2.915	-2.821	0.7193	3.922	119816	0.0125296	30.9284	395.132	4.95086
Rspo3	Yes	9.52461e-05	0.1065	2.914	-2.807	0.7193	3.903	119816	0.0127962	27.3615	373.085	4.77408
Krt20	Yes	6.56169e-05	0.03263	2.904	-2.871	0.7193	3.992	119816	0.0119721	88.9979	540.9	6.4757
Pcdha9	Yes	0.000133496	0.1497	2.898	-2.748	0.7193	3.82	119816	0.0150539	19.3587	283.973	4.27491
Il1f6	Yes	8.17701e-05	0.06224	2.896	-2.834	0.7193	3.939	119816	0.0124025	46.5296	446.691	5.54008
Madcam1	Yes	0.00017225	0.1883	2.891	-2.702	0.7193	3.757	119816	0.0167518	15.3532	235.226	3.94046
Cxcl2	Yes	0.000189826	0.1963	2.881	-2.685	0.7193	3.732	119816	0.0177689	14.6765	218.102	3.87544
Blk	Yes	8.1079e-05	0.03981	2.875	-2.835	0.7193	3.941	119816	0.0124025	72.218	497.827	6.17429
Dsp	Yes	8.28286e-05	0.03836	2.87	-2.831	0.7193	3.936	119816	0.0124025	74.8175	501.941	6.2253
Pgr	Yes	0.000115664	0.0951	2.868	-2.773	0.7193	3.855	119816	0.0141992	30.1577	346.108	4.91446
Gja4	Yes	0.000208737	0.1991	2.867	-2.667	0.7193	3.708	119816	0.0184181	14.3998	208.923	3.84798
Prss46	Yes	8.98697e-05	0.03901	2.856	-2.817	0.7193	3.917	119816	0.01256	73.212	493.153	6.19401
Klhdc7b	Yes	0.000174371	0.1508	2.851	-2.7	0.7193	3.754	119816	0.0168487	18.9058	251.696	4.24076
Abcb1a	Yes	0.000114521	0.0662	2.841	-2.775	0.7193	3.858	119816	0.0141751	42.9154	382.603	5.42342
Serpina3f	Yes	0.000185183	0.1475	2.837	-2.689	0.7193	3.739	119816	0.0175537	19.2339	243.002	4.26558
Prl2c2	Yes	0.000269833	0.2131	2.833	-2.62	0.7193	3.643	119816	0.0207245	13.2942	180.111	3.73273
Itgb3	Yes	0.000133551	0.08549	2.833	-2.748	0.7193	3.82	119816	0.0150539	33.1384	335.489	5.05043
Mslnl	Yes	0.00029605	0.225	2.828	-2.603	0.7193	3.619	119816	0.0221697	12.5689	164.719	3.65179
Dmp1	Yes	0.000502065	0.3221	2.825	-2.503	0.7193	3.48	119816	0.0309442	8.77057	101.236	3.13267
Cldn19	Yes	0.000142238	0.08224	2.819	-2.737	0.7193	3.804	119816	0.0154535	34.2777	329.97	5.0992
Fat4	Yes	0.000204113	0.1448	2.816	-2.672	0.7193	3.714	119816	0.0182085	19.4475	235.138	4.28151
Ly9	Yes	0.000154849	0.0853	2.807	-2.721	0.7193	3.783	119816	0.0157767	32.9074	319.48	5.04034
Plxdc1	Yes	0.000233281	0.1517	2.799	-2.647	0.7193	3.68	119816	0.0194102	18.4509	216.67	4.20562
Irf7	Yes	0.000165137	0.08515	2.795	-2.71	0.7193	3.767	119816	0.0162715	32.8244	309.542	5.0367
Kcns3	Yes	0.000156189	0.0737	2.794	-2.72	0.7193	3.781	119816	0.0158057	37.9104	331.811	5.24452
Cfh	Yes	0.000857246	0.3929	2.791	-2.398	0.7193	3.334	119816	0.0407586	7.10359	69.3975	2.82855
Tslp	Yes	0.000444549	0.2651	2.791	-2.526	0.7193	3.512	119816	0.0283319	10.5281	119.871	3.39617
B3gnt3	Yes	0.000197071	0.1106	2.789	-2.678	0.7193	3.723	119816	0.0181722	25.217	256.233	4.65632
Ccl7	Yes	0.000686111	0.3385	2.781	-2.442	0.7193	3.395	119816	0.0360557	8.21566	84.2689	3.03838
Nr5a1	Yes	0.00027635	0.1552	2.771	-2.616	0.7193	3.637	119816	0.0209104	17.8544	198.858	4.15821
Ly6g6f	Yes	0.000228459	0.1181	2.769	-2.651	0.7193	3.685	119816	0.0194102	23.4462	234.478	4.55128
Gpr152	Yes	0.000468371	0.2449	2.761	-2.516	0.7193	3.498	119816	0.0294739	11.274	118.577	3.49493
Bcl2a1b	Yes	0.000265775	0.1343	2.757	-2.623	0.7193	3.647	119816	0.0207245	20.5287	210.358	4.35957
Ifi44	Yes	0.000365973	0.1907	2.754	-2.563	0.7193	3.564	119816	0.0259771	14.4415	148.29	3.85215
Muc5ac	Yes	0.000398131	0.2035	2.751	-2.547	0.7193	3.541	119816	0.0267391	13.5184	140.501	3.75686
Cyp7b1	Yes	0.000339657	0.1741	2.751	-2.577	0.7193	3.583	119816	0.0246944	15.8013	161.25	3.98197
Usp18	Yes	0.000269366	0.1297	2.75	-2.621	0.7193	3.643	119816	0.0207245	21.2028	212.607	4.40618
Tarm1	Yes	0.00041279	0.2068	2.747	-2.541	0.7193	3.532	119816	0.0272892	13.2834	136.741	3.73155
Hspa1a	Yes	0.000660458	0.2963	2.746	-2.45	0.7193	3.406	119816	0.0357101	9.26763	89.9523	3.2122
Ccl8	Yes	0.000210289	0.07948	2.746	-2.666	0.7193	3.706	119816	0.0184181	34.5496	277.477	5.1106
Slc9a4	Yes	0.000319417	0.1552	2.744	-2.589	0.7193	3.599	119816	0.0234505	17.6804	176.716	4.14408
Cdcp2	Yes	0.000613371	0.2746	2.739	-2.464	0.7193	3.426	119816	0.0341504	9.97451	97.1656	3.31825
Isg15	Yes	0.000219126	0.07676	2.735	-2.659	0.7193	3.696	119816	0.0188612	35.6305	273.315	5.15504
Hes3	Yes	0.000210006	0.06081	2.727	-2.666	0.7193	3.707	119816	0.0184181	44.8446	297.906	5.48686
Apol9a	Yes	0.000276441	0.1093	2.725	-2.616	0.7193	3.637	119816	0.0209104	24.9314	221.894	4.63989
Odf3l1	Yes	0.000231058	0.07315	2.722	-2.649	0.7193	3.683	119816	0.0194102	37.2112	268.81	5.21767
Susd2	Yes	0.000611693	0.253	2.718	-2.465	0.7193	3.426	119816	0.0341504	10.7431	100.301	3.42534
F12	Yes	0.000390392	0.1672	2.718	-2.551	0.7193	3.547	119816	0.0266795	16.256	150.786	4.0229
Oasl2	Yes	0.000432518	0.1834	2.715	-2.532	0.7193	3.52	119816	0.0278842	14.8037	139.43	3.88789
Klk12	Yes	0.000254894	0.07837	2.709	-2.631	0.7193	3.657	119816	0.0203061	34.5668	251.714	5.11132
Fgf2	Yes	0.000257759	0.07965	2.708	-2.629	0.7193	3.655	119816	0.0204257	33.9987	249.069	5.08741
Dlk1	Yes	0.000230502	0.05738	2.707	-2.649	0.7193	3.683	119816	0.0194102	47.1767	286.447	5.56
Htr2a	Yes	0.00147046	0.4177	2.706	-2.288	0.7193	3.181	119816	0.0549431	6.47833	49.0621	2.69562
Hapln1	Yes	0.000246623	0.06785	2.705	-2.637	0.7193	3.666	119816	0.0199777	39.8674	266.154	5.31714
Tnip3	Yes	0.000391158	0.1525	2.703	-2.551	0.7193	3.546	119816	0.0266795	17.7246	155.463	4.14768
Tbx10	Yes	0.000917846	0.3157	2.7	-2.384	0.7193	3.315	119816	0.0419103	8.55242	73.88	3.09633
Mx2	Yes	0.000495591	0.1933	2.699	-2.506	0.7193	3.483	119816	0.0306713	13.9628	124.009	3.80351
Sohlh1	Yes	0.000272641	0.07644	2.695	-2.618	0.7193	3.64	119816	0.0208334	35.2564	246.711	5.13981
Matn1	Yes	0.000566839	0.2126	2.692	-2.48	0.7193	3.447	119816	0.0330333	12.6623	110.872	3.66246
Ttc21a	Yes	0.000590785	0.2197	2.691	-2.472	0.7193	3.436	119816	0.033257	12.2485	108.685	3.61454
Prss57	Yes	0.000392336	0.1398	2.69	-2.55	0.7193	3.545	119816	0.0266795	19.2418	159.905	4.26617
Nox1	Yes	0.000460687	0.1688	2.688	-2.52	0.7193	3.503	119816	0.0292361	15.9242	136.583	3.99315
Parp14	Yes	0.000506959	0.1844	2.686	-2.501	0.7193	3.477	119816	0.0309907	14.5662	124.7	3.86455
Hmx3	Yes	0.0021891	0.4763	2.68	-2.204	0.7193	3.063	119816	0.0706599	5.62671	35.2716	2.49229
Zbp1	Yes	0.00144024	0.3873	2.679	-2.292	0.7193	3.187	119816	0.0547476	6.91712	50.9643	2.79017
Lrg1	Yes	0.00037457	0.1115	2.671	-2.559	0.7193	3.557	119816	0.0263377	23.9552	173.981	4.58226
Ctss	Yes	0.00117145	0.3356	2.67	-2.335	0.7193	3.246	119816	0.0485633	7.9559	61.6108	2.99203
Prkch	Yes	0.00142633	0.3726	2.667	-2.294	0.7193	3.189	119816	0.0544953	7.15781	52.1057	2.83952
Pcdha11	Yes	0.00109256	0.3184	2.667	-2.349	0.7193	3.266	119816	0.0466948	8.37626	65.6669	3.06631
Tmem150c	Yes	0.00159409	0.3858	2.657	-2.271	0.7193	3.157	119816	0.0580892	6.88699	47.9241	2.78387
Odf3	Yes	0.000565254	0.1746	2.655	-2.48	0.7193	3.448	119816	0.0330333	15.2062	118.868	3.92659
Csf3	Yes	0.00113551	0.3132	2.654	-2.341	0.7193	3.255	119816	0.0475042	8.47382	64.8997	3.08301
1700023F06Rik	Yes	0.00132078	0.3433	2.653	-2.31	0.7193	3.212	119816	0.0516482	7.72793	57.1188	2.95008
Ccl2	Yes	0.0013279	0.3426	2.652	-2.309	0.7193	3.21	119816	0.0517915	7.74081	57.0071	2.95248
Cldn5	Yes	0.000586838	0.1791	2.652	-2.473	0.7193	3.438	119816	0.033257	14.8074	116.915	3.88824
Irf5	Yes	0.00099886	0.2808	2.648	-2.367	0.7193	3.291	119816	0.0443915	9.4302	72.9259	3.23729
H2-T22	Yes	0.000658536	0.1979	2.648	-2.45	0.7193	3.406	119816	0.0357101	13.3805	104.79	3.74206
Spdef	Yes	0.000505099	0.1461	2.648	-2.502	0.7193	3.478	119816	0.0309907	18.1246	134.875	4.17988
Smoc2	Yes	0.000913491	0.2612	2.646	-2.385	0.7193	3.316	119816	0.0419103	10.1302	79.708	3.34059
Ifi205	Yes	0.00269739	0.4858	2.644	-2.158	0.7193	3	119816	0.0812854	5.44257	30.0704	2.44429
Pkp1	Yes	0.00172658	0.3891	2.643	-2.254	0.7193	3.134	119816	0.0603092	6.7926	45.8299	2.76396
Adamts2	Yes	0.000622337	0.1811	2.642	-2.461	0.7193	3.422	119816	0.0343939	14.5886	112.426	3.86677
Sncb	Yes	0.000395463	0.09322	2.642	-2.549	0.7193	3.543	119816	0.0266795	28.3416	180.845	4.82485
Trim30a	Yes	0.000493968	0.1353	2.641	-2.506	0.7193	3.484	119816	0.0306713	19.5196	139.767	4.28685
Lelp1	Yes	0.000756462	0.2173	2.64	-2.423	0.7193	3.368	119816	0.0380185	12.1491	94.7637	3.60278
Mmp9	Yes	0.00306676	0.5088	2.639	-2.13	0.7193	2.961	119816	0.086826	5.18671	27.3515	2.37482
Pcdha6	Yes	0.00180783	0.395	2.639	-2.244	0.7193	3.12	119816	0.0622346	6.68101	44.028	2.74007
P2ry14	Yes	0.00108295	0.2849	2.636	-2.351	0.7193	3.268	119816	0.0466948	9.25237	68.7404	3.20982
Tsks	Yes	0.000419618	0.0976	2.635	-2.537	0.7193	3.528	119816	0.0275474	26.998	172.604	4.75478
Fbln7	Yes	0.00196285	0.4065	2.633	-2.227	0.7193	3.096	119816	0.0653279	6.47724	41.2593	2.69538
Inhbb	Yes	0.000380222	0.07561	2.632	-2.556	0.7193	3.554	119816	0.0266057	34.8102	192.494	5.12144
Il1rl2	Yes	0.000735185	0.1995	2.628	-2.429	0.7193	3.376	119816	0.0377084	13.1729	98.6386	3.7195
Il13	Yes	0.000421203	0.09072	2.627	-2.537	0.7193	3.527	119816	0.0275474	28.9572	176.273	4.85585
Cck	Yes	0.00207518	0.4063	2.621	-2.215	0.7193	3.079	119816	0.0680087	6.4509	39.5464	2.6895
Asb16	Yes	0.000565323	0.1408	2.621	-2.48	0.7193	3.448	119816	0.0330333	18.6151	127.702	4.2184
Pdgfra	Yes	0.00111866	0.2753	2.62	-2.344	0.7193	3.259	119816	0.0473281	9.51689	68.6799	3.25049
Rgs5	Yes	0.00239298	0.4274	2.612	-2.184	0.7193	3.037	119816	0.0751355	6.11137	34.7572	2.6115
Wnt11	Yes	0.0014559	0.3185	2.608	-2.29	0.7193	3.183	119816	0.0549431	8.18838	55.2131	3.03358
Nt5e	Yes	0.000679235	0.1629	2.607	-2.444	0.7193	3.398	119816	0.0360432	16.0037	110.987	4.00033
44266	Yes	0.00168228	0.3464	2.606	-2.26	0.7193	3.141	119816	0.0595398	7.52309	48.8972	2.91133
Plch2	Yes	0.000539561	0.1134	2.602	-2.489	0.7193	3.46	119816	0.0319408	22.9453	141.516	4.52013
Alx3	Yes	0.000804334	0.1899	2.601	-2.411	0.7193	3.351	119816	0.0393677	13.6967	95.91	3.77575
Apol9b	Yes	0.00089441	0.2101	2.6	-2.389	0.7193	3.322	119816	0.0417327	12.3751	86.9669	3.62936
Ccr1	Yes	0.0017763	0.3499	2.598	-2.248	0.7193	3.125	119816	0.0617253	7.42498	46.859	2.89239
Sparcl1	Yes	0.000906441	0.2089	2.596	-2.387	0.7193	3.318	119816	0.0417716	12.427	87.0306	3.63541
Hoxd13	Yes	0.000382166	0.04026	2.595	-2.555	0.7193	3.552	119816	0.0266057	64.456	225.901	6.01024
H2-T23	Yes	0.00179582	0.3485	2.594	-2.246	0.7193	3.122	119816	0.0621156	7.44333	46.6219	2.89595
Atp1a4	Yes	0.00052206	0.09737	2.593	-2.496	0.7193	3.469	119816	0.0314535	26.6304	150.54	4.735
Gpr176	Yes	0.000748254	0.1657	2.591	-2.425	0.7193	3.371	119816	0.0378602	15.6367	104.777	3.96686
Dmrt1	Yes	0.00324546	0.4662	2.584	-2.117	0.7193	2.944	119816	0.0900135	5.54269	27.4468	2.47059
Tmem95	Yes	0.000656199	0.1321	2.583	-2.451	0.7193	3.407	119816	0.0357101	19.5534	120.116	4.28935
Mafa	Yes	0.000745721	0.1555	2.581	-2.426	0.7193	3.372	119816	0.0378599	16.5981	107.051	4.05294
Batf2	Yes	0.00277688	0.422	2.574	-2.152	0.7193	2.991	119816	0.0820304	6.09953	31.8016	2.6087
Oxct2b	Yes	0.00128018	0.257	2.574	-2.317	0.7193	3.22	119816	0.0503573	10.0156	66.0117	3.32417
Cyba	No	0.00524118	0.5644	2.573	-2.008	0.7193	2.792	119816	0.115618	4.55882	18.9302	2.18866
Insrr	Yes	0.00104016	0.2142	2.573	-2.359	0.7193	3.28	119816	0.0456396	12.0121	78.5813	3.58642
Guca2b	Yes	0.000751687	0.1479	2.572	-2.424	0.7193	3.37	119816	0.0379058	17.3901	108.696	4.1202
Elane	Yes	0.00076985	0.1511	2.571	-2.419	0.7193	3.363	119816	0.0384277	17.0152	106.401	4.08875
Ccl4	Yes	0.00104402	0.2104	2.569	-2.358	0.7193	3.278	119816	0.0456396	12.2101	79.0979	3.61
Tas1r2	Yes	0.0019569	0.3409	2.568	-2.228	0.7193	3.097	119816	0.065275	7.533	44.63	2.91322
Col9a2	Yes	0.000900739	0.1804	2.568	-2.388	0.7193	3.32	119816	0.0417327	14.235	91.8075	3.83137
Rtp4	Yes	0.000772299	0.1493	2.568	-2.419	0.7193	3.363	119816	0.0384277	17.2003	106.807	4.10436
Gpr84	Yes	0.00372982	0.4779	2.564	-2.086	0.7193	2.9	119816	0.0974897	5.36514	24.8602	2.42362
Ctrb1	Yes	0.0012352	0.2401	2.564	-2.324	0.7193	3.231	119816	0.0498642	10.6789	68.5198	3.41669
Spata18	Yes	0.000617101	0.1011	2.564	-2.463	0.7193	3.424	119816	0.0342308	25.361	136.267	4.66454
Trpc6	Yes	0.000481957	0.05279	2.564	-2.511	0.7193	3.491	119816	0.0300761	48.5698	186.26	5.60199
Edn2	Yes	0.000523404	0.06593	2.561	-2.495	0.7193	3.469	119816	0.0314535	38.8442	167.855	5.27963
Trp73	Yes	0.00164654	0.2937	2.558	-2.264	0.7193	3.148	119816	0.0592057	8.70957	52.7415	3.1226
Lrrc43	Yes	0.000583941	0.08231	2.556	-2.474	0.7193	3.439	119816	0.033257	31.0533	149.042	4.95668
Dhx58	Yes	0.00135719	0.2483	2.553	-2.304	0.7193	3.204	119816	0.0525237	10.2819	64.01	3.36204
Krt16	Yes	0.0012693	0.2337	2.552	-2.318	0.7193	3.223	119816	0.0502917	10.92	68.5778	3.4489
Pcdhga7	Yes	0.00363586	0.4592	2.551	-2.092	0.7193	2.908	119816	0.0960394	5.55531	25.7589	2.47387
Rbfox3	Yes	0.000702329	0.1096	2.547	-2.438	0.7193	3.389	119816	0.0366276	23.2391	123.909	4.53848
Vegfc	Yes	0.00185187	0.3072	2.546	-2.239	0.7193	3.113	119816	0.062956	8.28776	48.4622	3.05098
Col6a2	Yes	0.0011983	0.2161	2.546	-2.33	0.7193	3.239	119816	0.0490352	11.7816	72.5695	3.55846
Mmp10	Yes	0.00170389	0.288	2.545	-2.257	0.7193	3.138	119816	0.0600451	8.83681	52.3527	3.14352
Adamts13	Yes	0.000674576	0.09966	2.545	-2.446	0.7193	3.4	119816	0.0360432	25.5368	129.692	4.67451
Klhl34	No	0.00684491	0.5985	2.544	-1.945	0.7193	2.704	119816	0.137606	4.25063	15.1714	2.08768
Slc6a7	Yes	0.000878847	0.1505	2.543	-2.393	0.7193	3.327	119816	0.0413915	16.897	98.5395	4.0787
Upk3b	Yes	0.00109871	0.1937	2.542	-2.348	0.7193	3.264	119816	0.0466948	13.1234	79.5392	3.71407
Npcd	Yes	0.000464558	0.02266	2.541	-2.518	0.7193	3.5	119816	0.0293574	112.136	231.939	6.8091
Zp1	Yes	0.00212592	0.3262	2.536	-2.21	0.7193	3.072	119816	0.0691698	7.77437	42.7748	2.95873
Lair1	Yes	0.000895164	0.1439	2.533	-2.389	0.7193	3.322	119816	0.0417327	17.6025	99.1478	4.13771
Hcn4	Yes	0.000725524	0.09992	2.531	-2.431	0.7193	3.38	119816	0.0373408	25.3303	124.871	4.66279
Krt73	Yes	0.000868807	0.1339	2.529	-2.395	0.7193	3.33	119816	0.0410477	18.8872	103.278	4.23934
Tnn	Yes	0.002474	0.3509	2.528	-2.177	0.7193	3.027	119816	0.0769063	7.20433	37.0433	2.84886
Prss38	Yes	0.00104523	0.1704	2.528	-2.358	0.7193	3.278	119816	0.0456396	14.8357	85.2548	3.891
Plekha6	No	0.00536048	0.5207	2.524	-2.003	0.7193	2.785	119816	0.116641	4.84732	19.5231	2.27719
Iigp1	Yes	0.0016684	0.2607	2.522	-2.261	0.7193	3.144	119816	0.0595398	9.67395	54.9902	3.27411
Igfbp7	No	0.00501846	0.5016	2.52	-2.018	0.7193	2.806	119816	0.113589	5.02392	20.5021	2.32881
Clcnkb	Yes	0.00164724	0.2555	2.52	-2.264	0.7193	3.147	119816	0.0592057	9.86301	55.7721	3.30203
Serpina3g	Yes	0.0033743	0.4104	2.519	-2.109	0.7193	2.931	119816	0.0926136	6.13791	28.2653	2.61775
Aldh3b2	No	0.00420305	0.4576	2.517	-2.059	0.7193	2.863	119816	0.103982	5.50044	23.6535	2.45955
Bcl2a1d	Yes	0.00113099	0.1752	2.517	-2.342	0.7193	3.256	119816	0.0475002	14.3664	80.9392	3.84463
Zscan10	Yes	0.00220506	0.3135	2.516	-2.202	0.7193	3.061	119816	0.0707177	8.02552	42.4871	3.00459
Inhba	Yes	0.00107991	0.1643	2.516	-2.351	0.7193	3.269	119816	0.0466948	15.3135	84.3076	3.93673
Oxct2a	Yes	0.00250326	0.3392	2.514	-2.175	0.7193	3.023	119816	0.0771723	7.41156	37.4458	2.88978
Lif	Yes	0.00222217	0.3138	2.514	-2.2	0.7193	3.059	119816	0.0711142	8.01147	42.2148	3.00207
Vmn1r88	Yes	0.00056313	0.03075	2.512	-2.481	0.7193	3.449	119816	0.0330333	81.6911	192.294	6.35211
Cyp21a1	No	0.00496071	0.4871	2.508	-2.021	0.7193	2.81	119816	0.113357	5.14884	20.8566	2.36425
Itih3	Yes	0.00199019	0.2808	2.505	-2.224	0.7193	3.092	119816	0.0659449	8.92094	47.8763	3.1572
Grm4	No	0.00458288	0.4649	2.504	-2.039	0.7193	2.835	119816	0.107713	5.3861	22.5529	2.42924
Irak3	No	0.00506123	0.4857	2.502	-2.016	0.7193	2.803	119816	0.114332	5.15133	20.6849	2.36494
Gcgr	Yes	0.00312678	0.3764	2.502	-2.126	0.7193	2.955	119816	0.0878608	6.64718	31.1031	2.73274
Nudt11	Yes	0.00118889	0.1678	2.5	-2.332	0.7193	3.242	119816	0.0487838	14.8987	79.8855	3.89711
Rtl1	Yes	0.000800791	0.08043	2.492	-2.412	0.7193	3.353	119816	0.0393228	30.9835	125.968	4.95343
Slc34a1	Yes	0.00190969	0.2581	2.491	-2.233	0.7193	3.104	119816	0.0639854	9.6513	51.1167	3.27072
Klk11	Yes	0.000822026	0.08266	2.489	-2.406	0.7193	3.345	119816	0.0398682	30.1113	123.212	4.91223
Itga2	Yes	0.000963071	0.1135	2.488	-2.375	0.7193	3.301	119816	0.0433151	21.9207	102.833	4.45422
Ehf	Yes	0.0018756	0.2494	2.486	-2.237	0.7193	3.109	119816	0.0633323	9.96792	52.3791	3.31729
Ccl5	Yes	0.000852471	0.08337	2.482	-2.399	0.7193	3.335	119816	0.0407586	29.7709	120.118	4.89583
Myo15	Yes	0.00190412	0.248	2.481	-2.233	0.7193	3.105	119816	0.0639419	10.004	51.9614	3.32251
Galnt5	Yes	0.00168196	0.2216	2.481	-2.26	0.7193	3.141	119816	0.0595398	11.1958	58.5305	3.48489
Tmem88	Yes	0.000952499	0.1043	2.481	-2.377	0.7193	3.304	119816	0.043229	23.7872	105.765	4.57211
H2-Oa	Yes	0.00271364	0.3227	2.48	-2.157	0.7193	2.999	119816	0.0816109	7.68516	36.05	2.94207
Plcb2	Yes	0.00377097	0.395	2.479	-2.084	0.7193	2.897	119816	0.098227	6.27595	26.9766	2.64983
Kcnq3	Yes	0.00145166	0.1864	2.477	-2.29	0.7193	3.184	119816	0.0549431	13.2886	67.927	3.73212
Ifnb1	Yes	0.00287412	0.3321	2.476	-2.144	0.7193	2.981	119816	0.0830997	7.45559	34.8777	2.89832
Gpr171	Yes	0.00117768	0.1424	2.476	-2.334	0.7193	3.244	119816	0.0485898	17.3876	84.7913	4.11999
Atp1a3	Yes	0.0028191	0.326	2.475	-2.149	0.7193	2.987	119816	0.0822071	7.59202	35.5746	2.92448
Cxcr5	Yes	0.00180523	0.2292	2.474	-2.245	0.7193	3.121	119816	0.0622346	10.7941	55.1489	3.43217
Prss53	Yes	0.00161161	0.2058	2.474	-2.269	0.7193	3.154	119816	0.0585851	12.0214	61.2362	3.58753
Gbp2	Yes	0.00212908	0.2626	2.472	-2.21	0.7193	3.072	119816	0.0691698	9.41356	46.7652	3.23474
Tlx2	Yes	0.000708464	0.03499	2.471	-2.436	0.7193	3.386	119816	0.0367151	70.6202	167.288	6.14201
Mmp13	No	0.00425163	0.4124	2.469	-2.056	0.7193	2.859	119816	0.104217	5.98691	24.7734	2.58181
Gbp6	No	0.00562384	0.4727	2.464	-1.992	0.7193	2.769	119816	0.119813	5.21261	19.8811	2.38201
Bpi	No	0.00497038	0.443	2.464	-2.021	0.7193	2.809	119816	0.113357	5.56208	21.8391	2.47562
Lrfn5	Yes	0.00163863	0.1987	2.464	-2.265	0.7193	3.149	119816	0.0592057	12.4006	61.3511	3.63234
Uba7	No	0.00530617	0.4543	2.46	-2.005	0.7193	2.788	119816	0.116015	5.41492	21.0053	2.43694
Oas3	Yes	0.00188789	0.2231	2.458	-2.235	0.7193	3.107	119816	0.0635392	11.0175	54.4817	3.46172
Fas	Yes	0.0035099	0.3574	2.457	-2.1	0.7193	2.919	119816	0.0941071	6.87465	29.5545	2.78129
Lat	No	0.0122937	0.6543	2.455	-1.801	0.7193	2.504	119816	0.198837	3.7521	9.59427	1.9077
Aff2	No	0.00440575	0.4056	2.454	-2.048	0.7193	2.848	119816	0.105539	6.0503	24.607	2.59701
Cav3	No	0.00717981	0.5189	2.453	-1.934	0.7193	2.688	119816	0.140623	4.72731	15.9364	2.24102
Pdzd2	Yes	0.00237795	0.2675	2.453	-2.186	0.7193	3.039	119816	0.0751355	9.17009	42.5489	3.19694
Csf2	No	0.0115514	0.6353	2.452	-1.817	0.7193	2.526	119816	0.191165	3.85959	10.1925	1.94845
Ly6g5c	Yes	0.00165679	0.1881	2.451	-2.263	0.7193	3.146	119816	0.0593631	13.0303	62.3923	3.7038
Sct	Yes	0.00126196	0.132	2.451	-2.319	0.7193	3.225	119816	0.0502917	18.5682	83.8062	4.21476
Psmb9	No	0.004268	0.3946	2.45	-2.056	0.7193	2.858	119816	0.104339	6.20882	25.2478	2.63432
Dclk3	Yes	0.00109251	0.1011	2.45	-2.349	0.7193	3.266	119816	0.0466948	24.2334	98.489	4.59893
Il9r	Yes	0.00278387	0.2973	2.449	-2.151	0.7193	2.991	119816	0.0820749	8.23747	37.0661	3.0422
Myo1g	Yes	0.00238838	0.2643	2.449	-2.185	0.7193	3.037	119816	0.0751355	9.26599	42.7487	3.21194
Fli1	Yes	0.00139502	0.1507	2.449	-2.299	0.7193	3.196	119816	0.0537099	16.2508	74.8919	4.02244
9930111J21Rik1	No	0.0126895	0.655	2.448	-1.793	0.7193	2.492	119816	0.202829	3.7374	9.37755	1.90204
Smarca1	No	0.007171	0.5131	2.447	-1.934	0.7193	2.689	119816	0.140623	4.76905	16.0266	2.2537
Klk7	Yes	0.00101747	0.07841	2.442	-2.363	0.7193	3.286	119816	0.0449273	31.144	110.42	4.96088
Fgf18	No	0.0052337	0.4322	2.441	-2.009	0.7193	2.792	119816	0.115618	5.64785	21.6031	2.4977
Fscn2	Yes	0.00273627	0.2849	2.44	-2.155	0.7193	2.996	119816	0.081679	8.56441	37.9333	3.09835
Sox18	Yes	0.00107128	0.08721	2.44	-2.353	0.7193	3.271	119816	0.0465059	27.9784	103.347	4.80624
Dcst1	Yes	0.00147285	0.1487	2.436	-2.287	0.7193	3.18	119816	0.0549431	16.382	73.4221	4.03404
Gabra5	No	0.00490408	0.4117	2.435	-2.024	0.7193	2.813	119816	0.112824	5.9145	22.728	2.56426
Osm	No	0.00410328	0.3695	2.434	-2.065	0.7193	2.87	119816	0.103112	6.58728	26.376	2.71968
Ucp3	Yes	0.00323013	0.3146	2.433	-2.118	0.7193	2.945	119816	0.0899213	7.73363	32.8192	2.95115
Mboat4	Yes	0.00272123	0.2759	2.432	-2.156	0.7193	2.998	119816	0.081675	8.81479	38.4441	3.13993
Prss50	Yes	0.00097911	0.05982	2.431	-2.371	0.7193	3.297	119816	0.0439046	40.6386	121.736	5.34478
Hes2	No	0.00529189	0.4235	2.429	-2.006	0.7193	2.789	119816	0.116015	5.73554	21.7206	2.51993
Glp1r	No	0.00474913	0.3954	2.427	-2.031	0.7193	2.824	119816	0.110447	6.13809	23.7018	2.61779
Snai3	Yes	0.00181692	0.1829	2.426	-2.243	0.7193	3.119	119816	0.0622699	13.2641	59.8917	3.72945
Hs6st3	Yes	0.00276612	0.269	2.422	-2.153	0.7193	2.993	119816	0.0818737	9.00372	38.7245	3.17052
Psmb8	No	0.00516783	0.4098	2.421	-2.012	0.7193	2.796	119816	0.11552	5.90776	22.1832	2.56261
Zfp804a	Yes	0.0033825	0.31	2.418	-2.108	0.7193	2.931	119816	0.0926136	7.8	31.9983	2.96347
Adam1b	Yes	0.0038202	0.3358	2.417	-2.081	0.7193	2.893	119816	0.098227	7.19774	28.9894	2.84754
Gbp7	Yes	0.00265133	0.2529	2.415	-2.162	0.7193	3.006	119816	0.0802202	9.54923	40.5806	3.25538
Nkpd1	Yes	0.00329838	0.3002	2.414	-2.114	0.7193	2.939	119816	0.0909756	8.04131	33.0575	3.00743
Pla2g4f	Yes	0.00339698	0.3051	2.412	-2.107	0.7193	2.929	119816	0.0926714	7.9056	32.1877	2.98288
Chrna4	Yes	0.00112507	0.06903	2.412	-2.343	0.7193	3.257	119816	0.0474652	34.9413	108.013	5.12686
Prss43	Yes	0.00168558	0.1512	2.41	-2.259	0.7193	3.141	119816	0.0595398	15.9392	67.0896	3.9945
Bmp6	Yes	0.00213933	0.2004	2.409	-2.208	0.7193	3.07	119816	0.0693524	12.021	51.7283	3.58748
Magee2	No	0.0191962	0.7203	2.405	-1.684	0.7193	2.342	119816	0.265464	3.33889	6.55217	1.73937
Ccdc154	Yes	0.00321102	0.2854	2.405	-2.12	0.7193	2.947	119816	0.089723	8.42677	34.2719	3.07498
Col8a1	Yes	0.000987857	0.03518	2.405	-2.369	0.7193	3.294	119816	0.0441646	68.3627	138.01	6.09514
Ccdc88b	No	0.0117741	0.5891	2.401	-1.812	0.7193	2.519	119816	0.193994	4.07571	10.449	2.02705
Pou2f2	Yes	0.00185356	0.162	2.401	-2.239	0.7193	3.113	119816	0.062956	14.821	61.7824	3.88957
Cma2	No	0.00615488	0.428	2.399	-1.971	0.7193	2.739	119816	0.128208	5.60514	19.3962	2.48675
Comp	Yes	0.00219815	0.1955	2.398	-2.203	0.7193	3.062	119816	0.0707177	12.266	51.1412	3.61659
Gm8801	Yes	0.00367306	0.3059	2.396	-2.09	0.7193	2.905	119816	0.0965113	7.83263	30.7684	2.9695
Tnfaip3	Yes	0.00306594	0.2664	2.396	-2.13	0.7193	2.961	119816	0.086826	8.99399	36.4979	3.16896
Gm2176	Yes	0.00251741	0.2209	2.394	-2.173	0.7193	3.021	119816	0.0772039	10.8375	44.5309	3.43796
Amn	Yes	0.00344918	0.2893	2.393	-2.104	0.7193	2.925	119816	0.0934148	8.27169	32.6306	3.04818
Enpp1	Yes	0.00134253	0.08634	2.393	-2.307	0.7193	3.207	119816	0.0522263	27.716	91.7669	4.79265
Olfr1320	No	0.0119965	0.5831	2.39	-1.807	0.7193	2.512	119816	0.195721	4.09878	10.3985	2.0352
Grip2	Yes	0.00197857	0.164	2.389	-2.225	0.7193	3.093	119816	0.0657052	14.5671	58.8178	3.86464
Cidec	Yes	0.00147474	0.1009	2.388	-2.287	0.7193	3.18	119816	0.0549431	23.667	83.0824	4.5648
Sh2d1b1	No	0.00427052	0.3307	2.386	-2.055	0.7193	2.858	119816	0.104339	7.215	27.3245	2.851
Pik3cd	Yes	0.00378505	0.3036	2.386	-2.083	0.7193	2.896	119816	0.098227	7.85903	30.2804	2.97435
Mab21l2	No	0.00498159	0.3654	2.385	-2.02	0.7193	2.808	119816	0.113388	6.52709	23.8688	2.70644
Kcnc4	Yes	0.0035368	0.2865	2.385	-2.098	0.7193	2.917	119816	0.0942538	8.32461	32.4378	3.05738
Pklr	Yes	0.00298034	0.2475	2.384	-2.136	0.7193	2.97	119816	0.0853471	9.63232	38.2893	3.26788
Gng4	Yes	0.0023268	0.1923	2.383	-2.19	0.7193	3.045	119816	0.0739883	12.3921	49.08	3.63135
Tfpi2	No	0.00592175	0.4006	2.38	-1.98	0.7193	2.752	119816	0.12439	5.94109	20.6667	2.57073
Ggt5	No	0.0175404	0.6701	2.379	-1.709	0.7193	2.375	119816	0.249349	3.55022	7.33071	1.82791
Cxcl1	No	0.00867606	0.4911	2.379	-1.888	0.7193	2.625	119816	0.158659	4.84423	14.3469	2.27627
Wdr95	Yes	0.00250618	0.2044	2.379	-2.174	0.7193	3.023	119816	0.0771723	11.6389	45.8829	3.54089
Tmem210	No	0.00422421	0.3178	2.376	-2.058	0.7193	2.861	119816	0.104033	7.4764	27.8983	2.90234
Gprc5d	Yes	0.00177295	0.1275	2.376	-2.249	0.7193	3.126	119816	0.0617253	18.6353	68.3668	4.21997
Mgl2	Yes	0.00153687	0.09775	2.376	-2.279	0.7193	3.168	119816	0.056416	24.3069	81.5955	4.60329
Hfm1	No	0.00524167	0.3652	2.373	-2.008	0.7193	2.792	119816	0.115618	6.49781	23.3524	2.69995
Panx2	Yes	0.00326249	0.2572	2.373	-2.116	0.7193	2.942	119816	0.0903186	9.22628	35.4938	3.20575
Loxl3	No	0.00525705	0.3646	2.372	-2.008	0.7193	2.791	119816	0.115746	6.50576	23.3417	2.70172
Syt7	Yes	0.00299332	0.234	2.369	-2.135	0.7193	2.968	119816	0.0853941	10.1239	39.1092	3.3397
Baiap3	No	0.00529211	0.3606	2.367	-2.006	0.7193	2.789	119816	0.116015	6.56406	23.3985	2.71459
Mybpc3	Yes	0.00357859	0.2709	2.366	-2.095	0.7193	2.913	119816	0.0948612	8.73385	32.9599	3.12662
Ptgir	No	0.00669152	0.4127	2.363	-1.951	0.7193	2.712	119816	0.13584	5.72571	18.5325	2.51745
Wnt6	No	0.00934157	0.4924	2.362	-1.87	0.7193	2.599	119816	0.166491	4.79691	13.5869	2.26211
Pde1b	No	0.00497268	0.3406	2.361	-2.02	0.7193	2.809	119816	0.113357	6.93188	24.6411	2.79325
Myo3b	No	0.00599924	0.3798	2.356	-1.977	0.7193	2.748	119816	0.125315	6.20326	21.0113	2.63303
Mgp	No	0.00526296	0.3486	2.356	-2.007	0.7193	2.791	119816	0.115746	6.75846	23.8167	2.7567
Lgals3bp	No	0.00494319	0.3339	2.356	-2.022	0.7193	2.811	119816	0.113357	7.056	24.8669	2.81885
Mpeg1	Yes	0.00254375	0.1834	2.354	-2.171	0.7193	3.018	119816	0.0775923	12.8353	47.4538	3.68205
Gjd3	No	0.0208484	0.6904	2.353	-1.662	0.7193	2.311	119816	0.280566	3.40817	6.30511	1.769
Trem1	Yes	0.00266575	0.1921	2.353	-2.161	0.7193	3.004	119816	0.0804939	12.2488	44.9049	3.61457
Nacad	No	0.00629428	0.3864	2.352	-1.965	0.7193	2.732	119816	0.13093	6.08696	19.9017	2.60572
Kbtbd13	No	0.0238945	0.7264	2.351	-1.625	0.7193	2.259	119816	0.304875	3.23651	5.55782	1.69444
Avp	No	0.00408195	0.285	2.351	-2.066	0.7193	2.872	119816	0.102748	8.24912	29.6281	3.04424
Trim34a	Yes	0.00248019	0.1741	2.351	-2.177	0.7193	3.026	119816	0.0769063	13.5037	48.8294	3.75529
Hp	Yes	0.00126272	0.03173	2.351	-2.319	0.7193	3.224	119816	0.0502917	74.0939	123.505	6.21128
Col5a3	No	0.00782215	0.4358	2.349	-1.913	0.7193	2.66	119816	0.148678	5.39009	16.3462	2.43031
Cpne4	No	0.00635692	0.3859	2.349	-1.963	0.7193	2.729	119816	0.131657	6.08707	19.7919	2.60575
Npr3	Yes	0.00387216	0.2717	2.349	-2.078	0.7193	2.888	119816	0.098796	8.64556	31.4988	3.11196
Mtnr1a	Yes	0.0034105	0.2423	2.349	-2.106	0.7193	2.928	119816	0.0928711	9.69459	35.2874	3.27718
Hspa1b	No	0.00581588	0.361	2.345	-1.984	0.7193	2.758	119816	0.123029	6.49584	21.9421	2.69952
Cd79b	No	0.0054763	0.3471	2.345	-1.998	0.7193	2.778	119816	0.118133	6.75598	23.331	2.75616
Fn1	Yes	0.00346461	0.2427	2.345	-2.103	0.7193	2.923	119816	0.0934945	9.66213	35.0004	3.27234
Ndrg1	No	0.0135762	0.5674	2.343	-1.776	0.7193	2.468	119816	0.211113	4.12936	9.69113	2.04592
Wfdc8	Yes	0.00207202	0.1274	2.343	-2.215	0.7193	3.08	119816	0.0680087	18.3909	61.7703	4.20092
Tns4	Yes	0.00312666	0.2162	2.342	-2.126	0.7193	2.955	119816	0.0878608	10.8326	39.1222	3.4373
Fam71a	Yes	0.00220118	0.1386	2.341	-2.202	0.7193	3.062	119816	0.0707177	16.8903	57.6677	4.07813
Ms4a8a	No	0.0292462	0.7709	2.339	-1.568	0.7193	2.18	119816	0.344828	3.03412	4.64369	1.60128
Ifit1	No	0.00458843	0.3003	2.339	-2.039	0.7193	2.835	119816	0.107713	7.78888	27.4936	2.96142
Otop2	No	0.0052187	0.3289	2.338	-2.009	0.7193	2.793	119816	0.115618	7.10854	24.4734	2.82955
Stra6	No	0.00668775	0.3848	2.336	-1.951	0.7193	2.712	119816	0.13584	6.07069	19.1539	2.60186
Hes5	Yes	0.00179175	0.08992	2.336	-2.246	0.7193	3.123	119816	0.0621156	25.9786	75.6534	4.69925
Zfp831	No	0.00911714	0.4593	2.335	-1.876	0.7193	2.608	119816	0.164563	5.08382	14.2554	2.34591
Tgm6	No	0.00768597	0.4177	2.335	-1.917	0.7193	2.666	119816	0.147203	5.59014	16.8671	2.48288
Pcdha12	No	0.00515232	0.3232	2.335	-2.012	0.7193	2.797	119816	0.115518	7.22463	24.6967	2.85292
Grm7	Yes	0.00345912	0.2276	2.331	-2.103	0.7193	2.924	119816	0.0934945	10.2417	35.8992	3.35638
Ina	Yes	0.00258229	0.1606	2.328	-2.168	0.7193	3.014	119816	0.078448	14.4956	49.1733	3.85755
Zdhhc15	No	0.00737409	0.3998	2.327	-1.927	0.7193	2.68	119816	0.143073	5.82041	17.7611	2.54112
Gbp3	Yes	0.00299338	0.1917	2.327	-2.135	0.7193	2.968	119816	0.0853941	12.1388	42.1756	3.60155
B4galnt1	No	0.0118642	0.5156	2.326	-1.81	0.7193	2.516	119816	0.195049	4.51125	11.1435	2.17353
Dnase2b	Yes	0.0038207	0.2441	2.325	-2.081	0.7193	2.893	119816	0.098227	9.52478	33.1038	3.25169
Hal	Yes	0.00315071	0.2004	2.324	-2.124	0.7193	2.953	119816	0.0882023	11.5968	40.0857	3.53566
Icam1	No	0.00843002	0.4274	2.322	-1.895	0.7193	2.634	119816	0.155488	5.43285	15.7035	2.44171
Epha3	No	0.0289559	0.7478	2.319	-1.571	0.7193	2.184	119816	0.342661	3.1011	4.765	1.63278
Crhr2	No	0.00519331	0.309	2.319	-2.01	0.7193	2.795	119816	0.115572	7.50485	25.1602	2.90782
Gast	Yes	0.00388646	0.2425	2.319	-2.077	0.7193	2.887	119816	0.0988242	9.56289	32.962	3.25745
Hoxb7	No	0.00411914	0.2545	2.318	-2.064	0.7193	2.869	119816	0.103337	9.10806	30.8421	3.18714
Prm2	Yes	0.00377748	0.2325	2.316	-2.083	0.7193	2.896	119816	0.098227	9.96129	33.7619	3.31633
Doc2a	No	0.00543213	0.3136	2.314	-2	0.7193	2.78	119816	0.117568	7.37883	24.5253	2.88339
Lrit3	Yes	0.00207982	0.09938	2.314	-2.215	0.7193	3.079	119816	0.0680119	23.2844	66.772	4.54129
Rtn4r	Yes	0.0035127	0.2123	2.312	-2.1	0.7193	2.919	119816	0.0941071	10.8902	36.6069	3.44497
Il6	No	0.0244281	0.6918	2.31	-1.619	0.7193	2.25	119816	0.306929	3.33912	5.66732	1.73947
Hgfac	No	0.00702214	0.3698	2.309	-1.939	0.7193	2.696	119816	0.138931	6.24392	19.0199	2.64245
Lcn12	Yes	0.00282129	0.1584	2.307	-2.148	0.7193	2.987	119816	0.0822071	14.5644	47.0078	3.86437
Siglec1	No	0.00753427	0.384	2.306	-1.922	0.7193	2.672	119816	0.145413	6.00521	17.7853	2.58621
Ddx60	Yes	0.00279114	0.1546	2.305	-2.151	0.7193	2.99	119816	0.0821274	14.9094	47.4647	3.89815
Csnka2ip	No	0.00709564	0.3675	2.304	-1.937	0.7193	2.692	119816	0.140015	6.26939	18.9146	2.64832
Dmbx1	No	0.00795774	0.3882	2.297	-1.909	0.7193	2.654	119816	0.150105	5.91705	17.0873	2.56488
4930447C04Rik	No	0.00477397	0.2666	2.296	-2.03	0.7193	2.822	119816	0.110852	8.61215	28.0227	3.10637
Gm12185	No	0.0278597	0.7118	2.294	-1.582	0.7193	2.199	119816	0.335025	3.22282	5.03939	1.68832
Samd9l	Yes	0.00274074	0.1389	2.294	-2.155	0.7193	2.995	119816	0.081679	16.5155	49.5323	4.04575
Klf2	No	0.010301	0.4477	2.293	-1.845	0.7193	2.566	119816	0.175425	5.12173	13.4338	2.35663
L3mbtl1	No	0.0049513	0.2716	2.293	-2.021	0.7193	2.81	119816	0.113357	8.44256	27.1502	3.07768
Pnp2	Yes	0.00392636	0.2185	2.293	-2.075	0.7193	2.884	119816	0.0995011	10.4943	34.0854	3.39153
Ankrd34b	Yes	0.0027478	0.1385	2.293	-2.154	0.7193	2.995	119816	0.081679	16.556	49.5755	4.04928
Ltb4r1	No	0.00877787	0.4065	2.292	-1.885	0.7193	2.621	119816	0.160129	5.63838	15.5829	2.49528
H2-Q4	No	0.00891027	0.4086	2.29	-1.881	0.7193	2.616	119816	0.16215	5.6045	15.3351	2.48659
Prss33	No	0.023258	0.653	2.285	-1.632	0.7193	2.269	119816	0.298488	3.49923	6.05397	1.80704
Clcnka	Yes	0.00328787	0.1701	2.285	-2.114	0.7193	2.94	119816	0.0908532	13.4333	41.2505	3.74774
Hs3st3a1	No	0.0180973	0.5835	2.284	-1.7	0.7193	2.364	119816	0.255483	3.91431	7.70604	1.96876
Fam20c	No	0.00924751	0.4113	2.284	-1.872	0.7193	2.603	119816	0.165354	5.55312	14.9576	2.4733
H2-T24	No	0.00448325	0.2382	2.283	-2.044	0.7193	2.842	119816	0.106075	9.58438	30.7393	3.26069
Cyp17a1	No	0.00729691	0.352	2.282	-1.93	0.7193	2.683	119816	0.142299	6.48295	18.9506	2.69665
Rdh8	No	0.00502076	0.2636	2.282	-2.018	0.7193	2.806	119816	0.113589	8.65706	27.4135	3.11388
Gsta1	Yes	0.00364353	0.1905	2.282	-2.091	0.7193	2.908	119816	0.0960725	11.979	37.2889	3.58244
Gbp5	No	0.00539833	0.2797	2.281	-2.001	0.7193	2.782	119816	0.117005	8.15517	25.8767	3.02771
Mmel1	Yes	0.00273535	0.126	2.281	-2.155	0.7193	2.996	119816	0.081679	18.1032	51.1536	4.17817
Olfr266	No	0.0209427	0.619	2.28	-1.661	0.7193	2.309	119816	0.280805	3.68336	6.69869	1.88102
Trpm5	No	0.0051241	0.2669	2.28	-2.014	0.7193	2.799	119816	0.115058	8.54253	26.8966	3.09466
Gsto2	No	0.00588586	0.2977	2.279	-1.981	0.7193	2.754	119816	0.124328	7.65536	23.6187	2.93647
Entpd8	No	0.00753312	0.3546	2.277	-1.922	0.7193	2.672	119816	0.145413	6.42132	18.45	2.68287
9930111J21Rik2	No	0.0419079	0.8123	2.276	-1.463	0.7193	2.034	119816	0.427982	2.80192	3.47308	1.48642
Cxcl10	No	0.00439805	0.2252	2.274	-2.049	0.7193	2.848	119816	0.105539	10.0977	31.6087	3.33595
Smtnl2	No	0.00655325	0.314	2.27	-1.956	0.7193	2.719	119816	0.134215	7.2293	21.2633	2.85386
Hoxd9	No	0.0454507	0.8265	2.265	-1.439	0.7193	2	119816	0.452002	2.74047	3.21774	1.45442
Ikzf3	No	0.00998738	0.4113	2.265	-1.853	0.7193	2.576	119816	0.172328	5.50693	14.2823	2.46125
Asb10	No	0.0130076	0.4777	2.264	-1.787	0.7193	2.484	119816	0.206154	4.73938	10.8885	2.2447
Irgc1	No	0.0067965	0.3171	2.264	-1.947	0.7193	2.707	119816	0.137091	7.1397	20.6859	2.83586
Nox3	No	0.00640596	0.3032	2.264	-1.961	0.7193	2.726	119816	0.13197	7.46702	21.9787	2.90053
Tbxa2r	No	0.00420303	0.2048	2.264	-2.059	0.7193	2.863	119816	0.103982	11.0547	33.3382	3.46659
Gm6034	No	0.00892485	0.3816	2.263	-1.881	0.7193	2.615	119816	0.162218	5.93029	15.8312	2.5681
Slc38a8	No	0.00786412	0.3474	2.259	-1.912	0.7193	2.658	119816	0.148949	6.50259	18.1338	2.70101
Ccl12	Yes	0.00286659	0.1145	2.259	-2.145	0.7193	2.982	119816	0.0830423	19.7293	51.8081	4.30226
Igfn1	No	0.00462915	0.2208	2.258	-2.037	0.7193	2.832	119816	0.108499	10.2264	30.9149	3.35423
Camp	Yes	0.0028897	0.115	2.258	-2.143	0.7193	2.979	119816	0.0833893	19.6348	51.5095	4.29534
Foxs1	No	0.0321229	0.7157	2.257	-1.541	0.7193	2.143	119816	0.364617	3.15356	4.54444	1.65698
Card9	No	0.0188895	0.5684	2.257	-1.689	0.7193	2.348	119816	0.26317	3.9708	7.55948	1.98943
Bcl3	No	0.0260071	0.655	2.256	-1.601	0.7193	2.226	119816	0.319794	3.44427	5.57922	1.7842
Ankrd37	No	0.00448224	0.2113	2.256	-2.044	0.7193	2.842	119816	0.106075	10.6768	32.2073	3.4164
Bmp2	No	0.00437426	0.2055	2.256	-2.05	0.7193	2.85	119816	0.105529	10.9781	32.7545	3.45656
Myl3	No	0.0104941	0.4122	2.253	-1.841	0.7193	2.559	119816	0.177052	5.46579	13.8402	2.45043
Zmynd15	Yes	0.00388287	0.1749	2.252	-2.077	0.7193	2.888	119816	0.0988242	12.8759	37.3047	3.6866
Itgbl1	No	0.0141913	0.4861	2.25	-1.764	0.7193	2.452	119816	0.216673	4.62868	10.2025	2.2106
Ankmy1	No	0.00640497	0.2891	2.25	-1.961	0.7193	2.726	119816	0.13197	7.78277	22.4315	2.96028
Hamp2	No	0.0104944	0.408	2.249	-1.841	0.7193	2.559	119816	0.177052	5.51225	13.9092	2.46264
Kcnk15	No	0.00547648	0.2504	2.248	-1.998	0.7193	2.778	119816	0.118133	8.97764	26.8031	3.16634
Prss22	Yes	0.00259026	0.07934	2.246	-2.167	0.7193	3.013	119816	0.0785309	28.3085	61.4174	4.82317
Gm3336	No	0.0102859	0.399	2.245	-1.846	0.7193	2.566	119816	0.175425	5.62657	14.2069	2.49225
Ano7	No	0.00511593	0.2308	2.245	-2.014	0.7193	2.8	119816	0.115047	9.72704	28.5275	3.282
Cfd	Yes	0.0025254	0.07277	2.245	-2.173	0.7193	3.02	119816	0.0772039	30.8506	64.08	4.94723
Emb	No	0.0210135	0.5844	2.244	-1.66	0.7193	2.308	119816	0.281502	3.83984	6.8953	1.94104
Ddx58	No	0.00718455	0.3089	2.243	-1.934	0.7193	2.688	119816	0.140623	7.26125	20.3397	2.86022
Kank1	No	0.00649996	0.2849	2.243	-1.958	0.7193	2.721	119816	0.133539	7.87294	22.2924	2.9769
Oas1b	No	0.00516237	0.231	2.243	-2.012	0.7193	2.797	119816	0.11552	9.70996	28.3886	3.27946
Wnt10a	No	0.0230645	0.6077	2.242	-1.635	0.7193	2.272	119816	0.297902	3.68932	6.32207	1.88336
Ctsw	No	0.0198185	0.5658	2.242	-1.676	0.7193	2.33	119816	0.271317	3.96253	7.3214	1.98642
Tmem151a	No	0.0181046	0.5384	2.239	-1.7	0.7193	2.364	119816	0.255483	4.15862	8.04792	2.0561
Isg20	No	0.00929183	0.3677	2.239	-1.871	0.7193	2.601	119816	0.165869	6.0892	15.7128	2.60625
Rab32	No	0.00530286	0.2306	2.236	-2.006	0.7193	2.788	119816	0.116015	9.69644	28.2502	3.27746
Syt1	Yes	0.00343948	0.1247	2.229	-2.104	0.7193	2.926	119816	0.0933759	17.8749	44.5496	4.15986
Pitx2	Yes	0.00279875	0.07814	2.228	-2.15	0.7193	2.989	119816	0.0821901	28.5129	58.8094	4.83354
Tgfbi	No	0.0149575	0.477	2.227	-1.75	0.7193	2.433	119816	0.224917	4.66876	9.88381	2.22304
Tnfsf4	No	0.0569119	0.8551	2.225	-1.37	0.7193	1.904	119816	0.510707	2.60203	2.70143	1.37964
Lhx3	No	0.0147036	0.4704	2.225	-1.755	0.7193	2.44	119816	0.222197	4.73002	10.0894	2.24185
Emilin2	No	0.0136487	0.4476	2.222	-1.774	0.7193	2.466	119816	0.211611	4.96425	10.9237	2.31158
Kcnk9	No	0.0094982	0.3531	2.219	-1.866	0.7193	2.594	119816	0.168529	6.28434	15.7347	2.65176
Pcdh20	No	0.0778826	0.9497	2.218	-1.268	0.7193	1.763	119816	0.612952	2.33547	1.99643	1.22372
Sirt5	No	0.0118956	0.4087	2.218	-1.809	0.7193	2.515	119816	0.195186	5.42696	12.5017	2.44015
Slc11a1	No	0.0274424	0.6305	2.217	-1.586	0.7193	2.205	119816	0.332419	3.51626	5.45709	1.81404
Mybphl	No	0.0151084	0.4687	2.217	-1.748	0.7193	2.43	119816	0.226358	4.7301	9.90408	2.24187
Cyp19a1	No	0.0138101	0.4449	2.216	-1.771	0.7193	2.462	119816	0.212792	4.98089	10.8858	2.3164
Odf3b	No	0.00405303	0.1477	2.215	-2.067	0.7193	2.874	119816	0.102192	14.9966	38.2276	3.90656
Cd33	No	0.013488	0.4355	2.213	-1.777	0.7193	2.471	119816	0.210208	5.08152	11.1568	2.34526
Cabp4	No	0.0131152	0.4289	2.213	-1.784	0.7193	2.481	119816	0.20758	5.15971	11.4042	2.36729
Epm2a	No	0.0060212	0.2369	2.213	-1.976	0.7193	2.747	119816	0.125598	9.34149	25.6664	3.22365
Crispld1	No	0.0228132	0.5735	2.211	-1.638	0.7193	2.277	119816	0.295821	3.85527	6.58111	1.94683
Dnajb3	No	0.00803917	0.3029	2.209	-1.907	0.7193	2.65	119816	0.150833	7.29284	19.0043	2.86648
Nxnl1	No	0.00982604	0.3501	2.207	-1.857	0.7193	2.582	119816	0.171122	6.30391	15.5226	2.65625
Nckap1l	No	0.00699361	0.2668	2.207	-1.94	0.7193	2.697	119816	0.138682	8.27211	21.9801	3.04826
Mmp21	No	0.00508238	0.1919	2.207	-2.015	0.7193	2.802	119816	0.114464	11.5008	30.7839	3.52366
Wdr86	No	0.0164922	0.4816	2.206	-1.725	0.7193	2.398	119816	0.23981	4.58056	9.15529	2.19553
BC021767	No	0.00773479	0.2897	2.206	-1.916	0.7193	2.663	119816	0.147949	7.61477	19.796	2.9288
Gpr17	No	0.00536592	0.2034	2.206	-2.003	0.7193	2.784	119816	0.116641	10.8456	29.4841	3.43904
Gabrd	No	0.0153954	0.4613	2.204	-1.743	0.7193	2.423	119816	0.22943	4.7778	9.83457	2.25635
Tnnt2	No	0.00854876	0.3127	2.204	-1.892	0.7193	2.63	119816	0.157291	7.04829	17.9112	2.81727
Orm1	No	0.00518073	0.1926	2.204	-2.011	0.7193	2.796	119816	0.115572	11.4434	30.4263	3.51644
Ugt1a7c	No	0.0132301	0.4204	2.203	-1.782	0.7193	2.478	119816	0.20758	5.24025	11.5119	2.38963
Cd109	No	0.00797913	0.2931	2.201	-1.908	0.7193	2.653	119816	0.150319	7.50938	19.3502	2.90869
Cspg4	No	0.00719126	0.2677	2.201	-1.933	0.7193	2.688	119816	0.140623	8.22189	21.6144	3.03947
Cpt1b	No	0.00454266	0.16	2.201	-2.041	0.7193	2.838	119816	0.107311	13.7562	35.2434	3.78202
Rora	No	0.00548191	0.2027	2.2	-1.998	0.7193	2.777	119816	0.118133	10.8535	29.1204	3.44009
Igfals	No	0.00488428	0.175	2.2	-2.025	0.7193	2.815	119816	0.112541	12.5714	32.451	3.65208
Duox2	No	0.0243767	0.5783	2.198	-1.619	0.7193	2.251	119816	0.30654	3.8008	6.284	1.9263
Eng	No	0.0411702	0.7285	2.197	-1.469	0.7193	2.042	119816	0.422623	3.01579	3.76822	1.59253
St6galnac1	No	0.00482215	0.169	2.197	-2.028	0.7193	2.819	119816	0.111556	13	33.1711	3.70044
C5ar1	No	0.00989174	0.3403	2.196	-1.856	0.7193	2.58	119816	0.171468	6.45313	15.688	2.69
Sod3	Yes	0.00290295	0.05339	2.195	-2.142	0.7193	2.978	119816	0.0834801	41.1126	64.225	5.36151
Lcp2	No	0.0325023	0.6562	2.194	-1.538	0.7193	2.138	119816	0.367109	3.34349	4.74343	1.74136
Bglap	No	0.00693272	0.2518	2.194	-1.942	0.7193	2.7	119816	0.13789	8.71326	22.65	3.12321
Cd5	Yes	0.00338118	0.0835	2.192	-2.108	0.7193	2.931	119816	0.0926136	26.2515	50.9032	4.71433
Fam167b	No	0.00712158	0.2539	2.19	-1.936	0.7193	2.691	119816	0.140164	8.62544	22.1783	3.1086
H2afy3	No	0.0103074	0.3434	2.189	-1.845	0.7193	2.565	119816	0.175425	6.37449	15.2333	2.67231
Clec4e	No	0.0102379	0.3419	2.189	-1.847	0.7193	2.568	119816	0.175425	6.40246	15.2693	2.67863
Trim29	No	0.0276091	0.6037	2.188	-1.585	0.7193	2.203	119816	0.333182	3.62432	5.57566	1.85771
Pde11a	No	0.0267133	0.5928	2.187	-1.594	0.7193	2.216	119816	0.325538	3.68927	5.78531	1.88334
Kncn	No	0.0277222	0.6024	2.186	-1.583	0.7193	2.201	119816	0.334027	3.62882	5.56691	1.8595
Spatc1	No	0.00598411	0.2087	2.186	-1.977	0.7193	2.749	119816	0.125173	10.4744	27.0728	3.38879
Tmem221	No	0.0315124	0.6376	2.185	-1.547	0.7193	2.151	119816	0.360001	3.42691	4.93585	1.77691
Trim12a	No	0.0129952	0.3979	2.185	-1.787	0.7193	2.484	119816	0.206154	5.49133	11.919	2.45716
Kif5a	No	0.00884916	0.3003	2.183	-1.883	0.7193	2.618	119816	0.161233	7.2694	17.7496	2.86184
Tnni3k	No	0.0134657	0.404	2.182	-1.778	0.7193	2.471	119816	0.210079	5.40099	11.5824	2.43322
Klk8	Yes	0.00344151	0.07704	2.181	-2.104	0.7193	2.925	119816	0.0933759	28.31	51.654	4.82324
Ugt1a1	No	0.00655977	0.2244	2.18	-1.955	0.7193	2.718	119816	0.134215	9.7148	24.4397	3.28018
Egr3	No	0.0225235	0.5375	2.179	-1.641	0.7193	2.281	119816	0.29359	4.05395	6.87806	2.01933
Kcne1	No	0.015954	0.4458	2.179	-1.734	0.7193	2.41	119816	0.235614	4.88784	9.71588	2.2892
Gsdmc2	No	0.0123553	0.3785	2.178	-1.8	0.7193	2.502	119816	0.199309	5.75429	12.667	2.52464
BC080695	No	0.00404139	0.1103	2.178	-2.068	0.7193	2.875	119816	0.102071	19.7461	42.162	4.3035
Ass1	No	0.00518935	0.1644	2.175	-2.011	0.7193	2.795	119816	0.115572	13.2299	32.2372	3.72573
Kazald1	No	0.00737435	0.2448	2.172	-1.927	0.7193	2.679	119816	0.143073	8.87255	22.0122	3.14935
Tcstv3	No	0.00686172	0.227	2.172	-1.945	0.7193	2.704	119816	0.137759	9.56828	23.6519	3.25826
Pck1	No	0.0132197	0.3883	2.171	-1.782	0.7193	2.478	119816	0.20758	5.59104	11.9622	2.48312
Xaf1	No	0.011332	0.3482	2.17	-1.822	0.7193	2.532	119816	0.188368	6.23205	14.0135	2.63971
Kif17	No	0.0231404	0.5349	2.169	-1.634	0.7193	2.271	119816	0.298117	4.05496	6.77482	2.01969
Pcdhgb2	No	0.0424103	0.7082	2.168	-1.46	0.7193	2.029	119816	0.430922	3.06128	3.74577	1.61414
Cdhr5	Yes	0.00324475	0.0503	2.168	-2.117	0.7193	2.944	119816	0.0900135	43.1014	60.3205	5.42966
Clec3b	No	0.00793512	0.257	2.167	-1.91	0.7193	2.655	119816	0.149867	8.43191	20.524	3.07586
Prtn3	No	0.00791297	0.2568	2.167	-1.91	0.7193	2.656	119816	0.149637	8.43847	20.563	3.07698
Samsn1	No	0.0339318	0.6396	2.165	-1.526	0.7193	2.121	119816	0.378745	3.38493	4.64462	1.75913
Mmp8	No	0.0131979	0.3815	2.164	-1.783	0.7193	2.478	119816	0.20758	5.67235	12.0626	2.50395
Oasl1	No	0.0286778	0.5896	2.163	-1.574	0.7193	2.188	119816	0.340608	3.66859	5.50552	1.87523
Cd6	No	0.0108123	0.3294	2.163	-1.833	0.7193	2.549	119816	0.181542	6.56648	14.9559	2.71512
Scarf1	No	0.083849	0.9172	2.161	-1.244	0.7193	1.729	119816	0.640008	2.35608	1.93184	1.23639
Reln	No	0.0441163	0.7127	2.161	-1.448	0.7193	2.013	119816	0.443246	3.03213	3.61048	1.60033
D7Ertd443e	No	0.00802834	0.254	2.161	-1.907	0.7193	2.651	119816	0.150833	8.50787	20.4783	3.0888
Olr1	No	0.00682559	0.2148	2.161	-1.946	0.7193	2.705	119816	0.137402	10.0605	24.2401	3.33063
AW011738	No	0.0365109	0.6546	2.159	-1.504	0.7193	2.091	119816	0.397112	3.2982	4.33549	1.72168
Grin2d	No	0.0316712	0.6121	2.158	-1.546	0.7193	2.149	119816	0.361125	3.52557	5.03387	1.81786
Cckbr	No	0.0481976	0.7352	2.156	-1.421	0.7193	1.976	119816	0.470082	2.93254	3.30186	1.55215
Folr1	No	0.0144286	0.3966	2.156	-1.76	0.7193	2.446	119816	0.219143	5.43621	11.1461	2.4426
Gm12216	No	0.0190636	0.4687	2.155	-1.686	0.7193	2.344	119816	0.264375	4.59782	8.32512	2.20095
Lum	No	0.00429308	0.1008	2.155	-2.054	0.7193	2.856	119816	0.104597	21.379	42.2394	4.41812
Npy	No	0.0839249	0.91	2.153	-1.243	0.7193	1.728	119816	0.640008	2.36593	1.94124	1.24241
Magix	No	0.00776346	0.2375	2.152	-1.915	0.7193	2.662	119816	0.147995	9.06105	21.485	3.17968
Itih2	Yes	0.00365394	0.06014	2.151	-2.091	0.7193	2.907	119816	0.0961775	35.7665	53.6564	5.16054
Tnfrsf26	No	0.0453798	0.7101	2.15	-1.439	0.7193	2.001	119816	0.451597	3.02774	3.53909	1.59824
Plxdc2	No	0.0252815	0.5413	2.15	-1.609	0.7193	2.237	119816	0.313445	3.97192	6.34829	1.98984
Bgn	No	0.087273	0.9194	2.149	-1.23	0.7193	1.71	119816	0.652903	2.33739	1.87608	1.2249
Strc	No	0.0189481	0.4612	2.149	-1.688	0.7193	2.347	119816	0.263497	4.65958	8.42591	2.2202
H2-Eb2	No	0.00934895	0.2797	2.149	-1.87	0.7193	2.599	119816	0.166491	7.68323	17.6689	2.94171
Glis1	No	0.0087395	0.263	2.149	-1.886	0.7193	2.622	119816	0.159624	8.1711	18.9855	3.03053
C1ra	No	0.00697053	0.2062	2.147	-1.941	0.7193	2.698	119816	0.138458	10.4122	24.4132	3.38021
F7	No	0.0364804	0.6411	2.146	-1.504	0.7193	2.092	119816	0.397069	3.34737	4.38973	1.74303
Rsph6a	No	0.0209148	0.4846	2.146	-1.661	0.7193	2.31	119816	0.280805	4.42839	7.64512	2.14678
Rab19	No	0.0458384	0.7089	2.145	-1.436	0.7193	1.997	119816	0.455545	3.02581	3.5064	1.59732
Rasgrp4	No	0.0242648	0.5244	2.145	-1.621	0.7193	2.253	119816	0.305808	4.09039	6.64548	2.03224
Ifih1	No	0.0161291	0.4141	2.145	-1.731	0.7193	2.406	119816	0.236366	5.17991	10.0392	2.37293
Lrrc26	No	0.0193144	0.46	2.143	-1.683	0.7193	2.339	119816	0.266364	4.6587	8.33418	2.21993
Cel	No	0.0104658	0.301	2.143	-1.842	0.7193	2.56	119816	0.177052	7.1196	15.9942	2.8318
Tap1	No	0.0249465	0.5286	2.142	-1.613	0.7193	2.242	119816	0.311094	4.05221	6.48906	2.01871
Stat1	No	0.0155817	0.4011	2.141	-1.74	0.7193	2.419	119816	0.231512	5.33782	10.4368	2.41625
Tmem184a	No	0.00737478	0.2132	2.141	-1.927	0.7193	2.679	119816	0.143073	10.0422	23.261	3.32801
Zscan4e	No	0.00448128	0.09444	2.139	-2.044	0.7193	2.842	119816	0.106075	22.6493	42.4358	4.50139
Il3ra	No	0.0969393	0.9441	2.138	-1.194	0.7193	1.66	119816	0.681484	2.26459	1.73041	1.17925
Mmp3	No	0.0111776	0.313	2.138	-1.825	0.7193	2.537	119816	0.186007	6.83067	14.9028	2.77203
Mefv	No	0.0413533	0.67	2.137	-1.467	0.7193	2.04	119816	0.42392	3.18955	3.94733	1.67335
Qrich2	No	0.0102574	0.2901	2.137	-1.847	0.7193	2.567	119816	0.175425	7.36643	16.4228	2.88096
Tmem140	No	0.0386613	0.6485	2.136	-1.487	0.7193	2.068	119816	0.410244	3.29375	4.19198	1.71973
Samd12	No	0.0493877	0.7218	2.135	-1.414	0.7193	1.965	119816	0.47629	2.95788	3.2849	1.56457
B830017H08Rik	No	0.00680102	0.1879	2.135	-1.947	0.7193	2.706	119816	0.137091	11.3624	25.5756	3.5062
1500009C09Rik	No	0.00455773	0.09248	2.133	-2.041	0.7193	2.837	119816	0.107433	23.0644	42.1435	4.5276
Col6a1	No	0.00969229	0.2718	2.132	-1.861	0.7193	2.587	119816	0.169581	7.844	17.5231	2.97159
Fezf2	No	0.0247139	0.5141	2.13	-1.616	0.7193	2.246	119816	0.308965	4.14316	6.63743	2.05073
Serpini1	No	0.0124486	0.3325	2.13	-1.798	0.7193	2.499	119816	0.200046	6.40602	13.3941	2.67943
Mmp25	No	0.0202596	0.4587	2.129	-1.67	0.7193	2.322	119816	0.27478	4.64138	8.05937	2.21455
Clvs2	No	0.00632716	0.1646	2.129	-1.964	0.7193	2.73	119816	0.131249	12.9344	28.1384	3.69314
Grem2	No	0.0102974	0.2822	2.128	-1.846	0.7193	2.566	119816	0.175425	7.54075	16.6151	2.91471
Tnfsf9	No	0.00719216	0.193	2.126	-1.933	0.7193	2.688	119816	0.140623	11.0155	24.6153	3.46147
Crip1	No	0.0741749	0.8398	2.124	-1.284	0.7193	1.786	119816	0.598233	2.52917	2.2377	1.33867
Slc6a14	No	0.00736611	0.1951	2.123	-1.928	0.7193	2.68	119816	0.143073	10.8816	24.0704	3.44382
Lyl1	No	0.0265006	0.5241	2.12	-1.596	0.7193	2.219	119816	0.324529	4.04503	6.21254	2.01615
F13b	No	0.0169951	0.4026	2.12	-1.717	0.7193	2.387	119816	0.243808	5.26577	9.83007	2.39665
Cmpk2	No	0.0147434	0.3663	2.12	-1.754	0.7193	2.439	119816	0.222215	5.78761	11.3987	2.53297
Ugt1a2	No	0.00953387	0.2558	2.12	-1.865	0.7193	2.592	119816	0.168529	8.28772	18.1035	3.05098
Zap70	No	0.0339876	0.5935	2.119	-1.525	0.7193	2.12	119816	0.378745	3.57035	4.84776	1.83606
Aanat	No	0.00916587	0.2445	2.119	-1.874	0.7193	2.606	119816	0.164601	8.66667	18.9275	3.11548
Pcdha8	No	0.0117073	0.3044	2.118	-1.813	0.7193	2.521	119816	0.193105	6.95795	14.4929	2.79866
Srpx2	No	0.00554814	0.1206	2.116	-1.995	0.7193	2.773	119816	0.119217	17.5456	34.6681	4.13304
Gucy2f	No	0.0044815	0.07167	2.116	-2.044	0.7193	2.842	119816	0.106075	29.5242	46.0411	4.88383
Trim47	No	0.0550487	0.734	2.114	-1.38	0.7193	1.919	119816	0.501804	2.88011	3.04127	1.52612
Pip5kl1	No	0.0389003	0.6276	2.113	-1.486	0.7193	2.065	119816	0.411448	3.36679	4.25662	1.75138
Emilin3	No	0.0337801	0.5857	2.113	-1.527	0.7193	2.123	119816	0.378025	3.60765	4.89666	1.85106
Nudt18	No	0.0107167	0.277	2.113	-1.836	0.7193	2.552	119816	0.180139	7.62816	16.2726	2.93133
Il15	No	0.0091321	0.2375	2.113	-1.875	0.7193	2.607	119816	0.164563	8.89684	19.1616	3.15329
Phactr1	No	0.0460095	0.6767	2.112	-1.435	0.7193	1.995	119816	0.456046	3.12103	3.60056	1.64202
Tmprss11d	No	0.0227077	0.4722	2.111	-1.639	0.7193	2.278	119816	0.294963	4.47056	7.3245	2.16046
Slc43a3	No	0.0597309	0.7548	2.109	-1.354	0.7193	1.883	119816	0.527471	2.79412	2.81038	1.48239
Unc5a	No	0.0499774	0.6988	2.109	-1.41	0.7193	1.96	119816	0.479815	3.01803	3.3213	1.59361
Fam187a	No	0.0139749	0.3411	2.109	-1.768	0.7193	2.458	119816	0.215111	6.18294	12.2183	2.62829
Vmn1r59	No	0.0166734	0.386	2.108	-1.722	0.7193	2.394	119816	0.24115	5.46114	10.1564	2.4492
Duoxa2	No	0.040181	0.6315	2.107	-1.476	0.7193	2.052	119816	0.419074	3.3365	4.14804	1.73834
Crlf1	No	0.0049997	0.08674	2.106	-2.019	0.7193	2.807	119816	0.113589	24.2795	40.5115	4.60166
Tmem54	No	0.0459286	0.6696	2.105	-1.436	0.7193	1.996	119816	0.455545	3.14367	3.62741	1.65245
Cd164l2	No	0.012704	0.312	2.105	-1.793	0.7193	2.492	119816	0.202845	6.74679	13.5779	2.7542
Slc38a6	No	0.00819214	0.2026	2.105	-1.902	0.7193	2.644	119816	0.152985	10.3899	22.0749	3.37711
Mcoln2	No	0.0646749	0.7736	2.103	-1.329	0.7193	1.848	119816	0.551929	2.71846	2.61408	1.44279
Endod1	No	0.0168944	0.3848	2.103	-1.718	0.7193	2.389	119816	0.24332	5.46518	10.0701	2.45027
Hhipl1	No	0.0158232	0.366	2.102	-1.736	0.7193	2.413	119816	0.234406	5.74317	10.7585	2.52185
Slfn8	No	0.0601793	0.7468	2.099	-1.352	0.7193	1.879	119816	0.529711	2.81066	2.81457	1.49091
Olfr282	No	0.0236128	0.4697	2.098	-1.628	0.7193	2.263	119816	0.302006	4.46668	7.14954	2.1592
Agtr2	No	0.0208938	0.4367	2.098	-1.662	0.7193	2.31	119816	0.280805	4.80421	8.06361	2.2643
Tgfb1	No	0.016681	0.3756	2.097	-1.722	0.7193	2.394	119816	0.24115	5.58307	10.2885	2.48106
Bpifb6	No	0.00984058	0.2396	2.097	-1.857	0.7193	2.581	119816	0.171176	8.75209	18.2831	3.12963
Birc3	No	0.0241831	0.4728	2.094	-1.622	0.7193	2.254	119816	0.305741	4.42893	7.02215	2.14696
Cxcr3	No	0.0563113	0.7198	2.093	-1.373	0.7193	1.909	119816	0.506531	2.90775	3.0401	1.5399
Ptgs1	No	0.0150916	0.3446	2.093	-1.748	0.7193	2.43	119816	0.226358	6.07371	11.4976	2.60258
Asxl3	No	0.00857739	0.2023	2.093	-1.891	0.7193	2.628	119816	0.157431	10.346	21.4126	3.371
Bhlhe41	No	0.0395231	0.6089	2.09	-1.481	0.7193	2.059	119816	0.415395	3.43242	4.28321	1.77923
Irgm1	No	0.0321567	0.5489	2.09	-1.541	0.7193	2.142	119816	0.364617	3.80762	5.29017	1.92889
Agap2	No	0.0311907	0.5401	2.09	-1.55	0.7193	2.155	119816	0.35769	3.86965	5.45782	1.9522
Gm15319	No	0.0190618	0.4041	2.09	-1.686	0.7193	2.344	119816	0.264375	5.17199	8.96727	2.37072
Phgr1	No	0.018391	0.3928	2.089	-1.696	0.7193	2.358	119816	0.257905	5.31823	9.34819	2.41095
B3gnt8	No	0.0171433	0.3739	2.089	-1.715	0.7193	2.384	119816	0.245521	5.58706	10.1095	2.48209
Fam83c	No	0.00943418	0.2214	2.089	-1.867	0.7193	2.596	119816	0.167611	9.43541	19.3191	3.23809
9430069I07Rik	No	0.058743	0.7287	2.088	-1.36	0.7193	1.89	119816	0.521799	2.86538	2.91055	1.51872
Prss8	No	0.00990646	0.2328	2.088	-1.855	0.7193	2.579	119816	0.171525	8.96907	18.4519	3.16496
Zfp541	No	0.00814995	0.1848	2.088	-1.903	0.7193	2.646	119816	0.152387	11.2987	22.9553	3.49809
Scrt2	No	0.00812953	0.1831	2.087	-1.904	0.7193	2.647	119816	0.152195	11.3981	23.0673	3.51073
Trim43a	No	0.0150515	0.3377	2.086	-1.749	0.7193	2.431	119816	0.226104	6.17708	11.6182	2.62693
Rgs4	No	0.0845118	0.8439	2.085	-1.241	0.7193	1.725	119816	0.64283	2.47067	2.02993	1.3049
Psd	No	0.0168835	0.3662	2.085	-1.719	0.7193	2.389	119816	0.24332	5.69361	10.3129	2.50934
Mmp24	No	0.0137982	0.311	2.082	-1.771	0.7193	2.463	119816	0.212792	6.69453	12.8904	2.74298
Wdr31	No	0.0238144	0.4549	2.081	-1.626	0.7193	2.26	119816	0.304325	4.57463	7.20828	2.19366
Tulp1	No	0.021881	0.4317	2.081	-1.649	0.7193	2.292	119816	0.287719	4.82048	7.88679	2.26918
Sfrp5	No	0.00825839	0.181	2.081	-1.9	0.7193	2.641	119816	0.153838	11.4972	22.9021	3.52322
Vnn1	No	0.00590221	0.1009	2.081	-1.98	0.7193	2.753	119816	0.124328	20.6244	35.119	4.36628
Nsun7	No	0.0230731	0.445	2.08	-1.634	0.7193	2.272	119816	0.297902	4.67416	7.46792	2.22471
A630095N17Rik	No	0.00907809	0.203	2.08	-1.877	0.7193	2.609	119816	0.164563	10.2463	20.3997	3.35703
Klk9	No	0.00465775	0.04421	2.08	-2.036	0.7193	2.83	119816	0.108999	47.0482	50.9738	5.55607
Lce3c	No	0.0824942	0.8292	2.078	-1.249	0.7193	1.736	119816	0.635672	2.50603	2.08504	1.3254
Ifi47	No	0.136103	1.005	2.077	-1.072	0.7193	1.49	119816	0.806336	2.06667	1.29885	1.04731
Tmem145	No	0.0181559	0.3773	2.077	-1.699	0.7193	2.362	119816	0.255595	5.5049	9.62741	2.46072
Gm3776	No	0.0333151	0.5456	2.076	-1.531	0.7193	2.128	119816	0.374595	3.80499	5.1466	1.92789
Chrna10	No	0.0192314	0.3916	2.076	-1.684	0.7193	2.341	119816	0.265464	5.30133	9.06469	2.40635
Scrt1	No	0.00679761	0.1278	2.075	-1.947	0.7193	2.707	119816	0.137091	16.2363	29.3319	4.02115
Chd5	No	0.00652391	0.1173	2.074	-1.957	0.7193	2.72	119816	0.133847	17.6812	30.9617	4.14414
H2-K1	No	0.0514737	0.6722	2.073	-1.401	0.7193	1.948	119816	0.484856	3.0839	3.35101	1.62476
Itm2a	No	0.039754	0.5927	2.072	-1.479	0.7193	2.056	119816	0.416652	3.49587	4.33371	1.80565
Gas2l2	No	0.0297613	0.5083	2.072	-1.563	0.7193	2.173	119816	0.346876	4.07633	5.84438	2.02727
Sult6b1	No	0.013358	0.2927	2.072	-1.78	0.7193	2.474	119816	0.208617	7.07892	13.5345	2.82353
Gstt4	No	0.0259345	0.4687	2.071	-1.602	0.7193	2.227	119816	0.319563	4.4186	6.70789	2.14359
Npsr1	No	0.0121252	0.2663	2.071	-1.804	0.7193	2.509	119816	0.196962	7.77694	15.0243	2.9592
Prps1l1	No	0.028965	0.4975	2.069	-1.571	0.7193	2.184	119816	0.342661	4.15879	6.00059	2.05617
Il10	No	0.099029	0.8814	2.068	-1.187	0.7193	1.65	119816	0.687554	2.34627	1.78949	1.23037
4921509C19Rik	No	0.0475833	0.6428	2.068	-1.425	0.7193	1.981	119816	0.465788	3.21717	3.61923	1.68579
Creb5	No	0.0202626	0.3951	2.065	-1.67	0.7193	2.321	119816	0.27478	5.22652	8.68277	2.38585
Sp100	No	0.0229675	0.4262	2.062	-1.636	0.7193	2.274	119816	0.297307	4.8381	7.65015	2.27444
Duox1	No	0.0128871	0.2731	2.062	-1.789	0.7193	2.487	119816	0.204893	7.55035	14.2344	2.91654
Hnf4a	No	0.00841606	0.1671	2.062	-1.895	0.7193	2.635	119816	0.155488	12.3399	23.3153	3.62526
Ddx3y	No	0.0744992	0.7783	2.061	-1.283	0.7193	1.784	119816	0.598913	2.64808	2.34583	1.40495
Gpc4	No	0.038066	0.5692	2.061	-1.492	0.7193	2.074	119816	0.406649	3.62087	4.56496	1.85634
Slc16a11	No	0.0471928	0.6315	2.059	-1.428	0.7193	1.985	119816	0.463098	3.26049	3.68192	1.70509
Tmie	No	0.00700033	0.1195	2.059	-1.94	0.7193	2.697	119816	0.138682	17.2301	29.6134	4.10686
Pax7	No	0.0986849	0.8699	2.058	-1.188	0.7193	1.651	119816	0.686942	2.36579	1.80848	1.24232
Slc5a5	No	0.0607706	0.7088	2.058	-1.349	0.7193	1.875	119816	0.532881	2.9035	2.88581	1.53779
Wfdc5	No	0.0152091	0.3122	2.058	-1.746	0.7193	2.427	119816	0.227333	6.59193	11.9679	2.7207
Fbxo41	No	0.0124048	0.2592	2.058	-1.799	0.7193	2.5	119816	0.199708	7.93981	14.9674	2.98911
Fer1l4	No	0.0177276	0.3482	2.054	-1.706	0.7193	2.371	119816	0.251053	5.89891	10.1988	2.56045
Ush2a	No	0.0104104	0.2111	2.054	-1.843	0.7193	2.562	119816	0.176577	9.72999	18.5893	3.28244
Ces4a	No	0.0101488	0.2045	2.054	-1.849	0.7193	2.571	119816	0.17451	10.044	19.0721	3.32826
Rasd1	No	0.020267	0.3836	2.053	-1.67	0.7193	2.321	119816	0.27478	5.35193	8.80726	2.42006
Rasgrf2	No	0.0147481	0.2992	2.053	-1.754	0.7193	2.439	119816	0.222215	6.86163	12.5039	2.77855
Rhbg	No	0.0251651	0.4404	2.051	-1.61	0.7193	2.239	119816	0.312778	4.65713	7.0959	2.21944
Prg2	No	0.0201871	0.3802	2.051	-1.671	0.7193	2.323	119816	0.27478	5.39453	8.84889	2.4315
Kcnk4	No	0.010966	0.2214	2.051	-1.83	0.7193	2.544	119816	0.183711	9.26378	17.4818	3.2116
Gpat2	No	0.00786665	0.1376	2.049	-1.912	0.7193	2.658	119816	0.148949	14.891	26.159	3.89637
Ifi27l2a	No	0.00707677	0.1099	2.047	-1.937	0.7193	2.693	119816	0.139827	18.626	30.1748	4.21925
Cxcl9	No	0.0438104	0.596	2.046	-1.45	0.7193	2.016	119816	0.441401	3.43289	4.03131	1.77942
Itih4	No	0.0249346	0.4328	2.046	-1.613	0.7193	2.242	119816	0.311094	4.72736	7.20371	2.24103
Krtdap	No	0.020346	0.3773	2.046	-1.669	0.7193	2.32	119816	0.275517	5.42274	8.85253	2.43902
Col24a1	No	0.0676276	0.7301	2.045	-1.315	0.7193	1.827	119816	0.56474	2.80099	2.63118	1.48593
Meox2	No	0.0120421	0.2388	2.045	-1.806	0.7193	2.511	119816	0.196229	8.56365	15.7888	3.09823
Hhatl	No	0.163985	1.042	2.044	-1.001	0.7193	1.392	119816	0.875891	1.96161	1.10977	0.97204
Trpv1	No	0.0175478	0.336	2.044	-1.708	0.7193	2.375	119816	0.249349	6.08333	10.4466	2.60486
H2-DMb2	No	0.0169468	0.3268	2.044	-1.718	0.7193	2.388	119816	0.243349	6.25459	10.8688	2.64492
Ntsr2	No	0.0119734	0.2365	2.044	-1.808	0.7193	2.513	119816	0.195721	8.64271	15.8976	3.11148
Tlr7	No	0.0195436	0.363	2.043	-1.68	0.7193	2.335	119816	0.268634	5.6281	9.27896	2.49265
Tnfrsf25	No	0.0275836	0.4567	2.042	-1.585	0.7193	2.203	119816	0.333161	4.47121	6.48534	2.16066
Tex11	No	0.0160824	0.3093	2.041	-1.731	0.7193	2.407	119816	0.236118	6.59877	11.5289	2.7222
Trim30d	No	0.0509634	0.6362	2.04	-1.404	0.7193	1.952	119816	0.482175	3.20654	3.48632	1.68102
2610528A11Rik	No	0.083204	0.7928	2.039	-1.246	0.7193	1.732	119816	0.637673	2.5719	2.1372	1.36283
Nr1d1	No	0.0317073	0.4936	2.039	-1.545	0.7193	2.148	119816	0.361125	4.13088	5.66687	2.04645
Cxcl11	No	0.016022	0.3069	2.039	-1.732	0.7193	2.408	119816	0.235671	6.64386	11.5925	2.73202
Il2rg	No	0.20794	1.132	2.038	-0.9058	0.7193	1.259	119816	0.946998	1.80035	0.895757	0.84828
Foxd2	No	0.0388128	0.5514	2.038	-1.486	0.7193	2.066	119816	0.410812	3.69605	4.59087	1.88598
Il4i1	No	0.0223153	0.391	2.035	-1.644	0.7193	2.285	119816	0.291383	5.2046	8.1672	2.37979
Tmem100	No	0.015862	0.2997	2.035	-1.735	0.7193	2.412	119816	0.234748	6.79012	11.7719	2.76344
Arsi	No	0.133207	0.9506	2.031	-1.08	0.7193	1.502	119816	0.798034	2.13655	1.37247	1.09528
Apoa4	No	0.037129	0.5317	2.031	-1.499	0.7193	2.084	119816	0.400835	3.81982	4.8237	1.93351
Cxcr6	No	0.0169462	0.3133	2.031	-1.718	0.7193	2.388	119816	0.243349	6.4826	11.0811	2.69657
Bnc1	No	0.0697909	0.7256	2.03	-1.304	0.7193	1.813	119816	0.57781	2.79768	2.56872	1.48423
Radil	No	0.041789	0.5659	2.03	-1.464	0.7193	2.036	119816	0.427218	3.58721	4.31363	1.84286
Mal	No	0.00951611	0.1645	2.03	-1.865	0.7193	2.593	119816	0.168529	12.3404	21.5115	3.62532
Tbx20	No	0.00508051	0.01454	2.03	-2.015	0.7193	2.802	119816	0.114464	139.615	62.2491	7.12531
Kctd12	No	0.0147172	0.2743	2.029	-1.755	0.7193	2.439	119816	0.222197	7.39701	12.9927	2.88694
Slc4a9	No	0.0109207	0.1984	2.029	-1.831	0.7193	2.545	119816	0.183157	10.2268	18.3137	3.35428
Ralyl	No	0.00630623	0.06394	2.029	-1.965	0.7193	2.731	119816	0.130996	31.7329	38.0767	4.98791
Tmem196	No	0.0160083	0.2958	2.028	-1.733	0.7193	2.409	119816	0.235671	6.85598	11.7849	2.77736
Adprhl1	No	0.104757	0.8605	2.027	-1.167	0.7193	1.622	119816	0.70564	2.35561	1.75174	1.2361
Cdc42ep2	No	0.0274176	0.4403	2.027	-1.586	0.7193	2.206	119816	0.332419	4.60368	6.62653	2.20279
Ccdc152	No	0.00972822	0.1672	2.027	-1.86	0.7193	2.585	119816	0.169968	12.1232	21.1787	3.5997
Kcnh3	No	0.13663	0.9558	2.026	-1.071	0.7193	1.488	119816	0.80783	2.11969	1.34168	1.08385
Trim14	No	0.0294269	0.4574	2.024	-1.566	0.7193	2.178	119816	0.345397	4.42501	6.21221	2.14568
Mst1r	No	0.0114435	0.2054	2.024	-1.819	0.7193	2.529	119816	0.18959	9.85394	17.4097	3.3007
Ugt1a5	No	0.00853284	0.1311	2.023	-1.892	0.7193	2.63	119816	0.157191	15.431	25.1144	3.94776
Ldlrad1	No	0.0552078	0.6427	2.022	-1.379	0.7193	1.917	119816	0.502542	3.1461	3.2904	1.65357
Spib	No	0.0285052	0.4466	2.022	-1.576	0.7193	2.19	119816	0.339833	4.52754	6.41118	2.17873
Slc6a5	No	0.0196438	0.344	2.022	-1.678	0.7193	2.333	119816	0.269419	5.87791	9.48449	2.5553
Foxh1	No	0.064974	0.6933	2.021	-1.327	0.7193	1.845	119816	0.552593	2.91504	2.79323	1.54352
Rhbdf2	No	0.0422609	0.5592	2.02	-1.461	0.7193	2.031	119816	0.43046	3.6123	4.30451	1.85292
Shbg	No	0.0199644	0.346	2.02	-1.674	0.7193	2.327	119816	0.272402	5.83815	9.34469	2.54551
Unc13a	No	0.0232408	0.3865	2.019	-1.632	0.7193	2.269	119816	0.298488	5.2238	7.9906	2.3851
Cnga4	No	0.0296538	0.4521	2.016	-1.564	0.7193	2.175	119816	0.346701	4.45919	6.22086	2.15678
Ptx4	No	0.0884694	0.7901	2.015	-1.225	0.7193	1.704	119816	0.655563	2.55031	2.06032	1.35067
H2-D1	No	0.0408508	0.5437	2.015	-1.471	0.7193	2.045	119816	0.421845	3.70609	4.48007	1.8899
Rhcg	No	0.0334228	0.4851	2.015	-1.53	0.7193	2.127	119816	0.375242	4.15378	5.47493	2.05443
Bmp8a	No	0.056994	0.6452	2.014	-1.369	0.7193	1.903	119816	0.511137	3.12151	3.21292	1.64225
Il27ra	No	0.0362977	0.5077	2.014	-1.506	0.7193	2.094	119816	0.395943	3.96691	5.02096	1.98802
Igsf5	No	0.0918401	0.8	2.013	-1.213	0.7193	1.686	119816	0.664958	2.51625	2.00204	1.33128
Npas1	No	0.0191735	0.3281	2.013	-1.685	0.7193	2.342	119816	0.265398	6.13532	9.86118	2.61714
Fcer1g	No	0.230395	1.149	2.012	-0.8627	0.7193	1.199	119816	0.976713	1.75109	0.827522	0.808252
Guca2a	No	0.0349764	0.4951	2.012	-1.517	0.7193	2.109	119816	0.386599	4.06383	5.23239	2.02284
Tpte	No	0.0141922	0.248	2.012	-1.764	0.7193	2.452	119816	0.216673	8.1129	13.939	3.02022
Arpp21	No	0.0549794	0.6309	2.011	-1.38	0.7193	1.919	119816	0.501804	3.18751	3.33283	1.67243
Prl2a1	No	0.0171637	0.2964	2.011	-1.714	0.7193	2.383	119816	0.245521	6.78475	11.2507	2.7623
Spem1	No	0.0733611	0.7218	2.01	-1.288	0.7193	1.791	119816	0.595673	2.7847	2.48043	1.47752
Edn1	No	0.0666944	0.691	2.01	-1.319	0.7193	1.834	119816	0.561232	2.90883	2.74474	1.54044
Gm5039	No	0.0164533	0.284	2.01	-1.725	0.7193	2.399	119816	0.239476	7.07746	11.7892	2.82323
Tspan10	No	0.00998593	0.1565	2.01	-1.853	0.7193	2.576	119816	0.172328	12.8435	21.3718	3.68296
Ces1a	No	0.021391	0.3538	2.009	-1.655	0.7193	2.301	119816	0.28427	5.67835	8.8137	2.50547
Dnase1l3	No	0.0233767	0.3766	2.008	-1.631	0.7193	2.267	119816	0.299497	5.33192	8.06236	2.41465
Tnfsf11	No	0.168442	1.016	2.007	-0.9907	0.7193	1.377	119816	0.88495	1.97539	1.10983	0.98214
Asb2	No	0.0795876	0.7457	2.007	-1.261	0.7193	1.753	119816	0.621001	2.69143	2.30012	1.42837
Il19	No	0.137022	0.9345	2.004	-1.07	0.7193	1.487	119816	0.808579	2.14446	1.36117	1.10062
Gipr	No	0.122065	0.8902	2.002	-1.112	0.7193	1.546	119816	0.765071	2.24893	1.52828	1.16924
Lefty2	No	0.0766651	0.7262	2	-1.273	0.7193	1.77	119816	0.607199	2.75406	2.40706	1.46156
Cabp7	No	0.0368111	0.4984	2	-1.502	0.7193	2.088	119816	0.398641	4.01284	5.02865	2.00462
Ace	No	0.0248326	0.386	2	-1.614	0.7193	2.244	119816	0.310191	5.18135	7.65119	2.37333
Nlrp10	No	0.0104921	0.1593	2	-1.841	0.7193	2.559	119816	0.177052	12.5549	20.6165	3.65018
Aoc3	No	0.0370313	0.4991	1.999	-1.5	0.7193	2.085	119816	0.400429	4.00521	4.99933	2.00188
Htr6	No	0.0393769	0.5165	1.998	-1.482	0.7193	2.06	119816	0.41444	3.86834	4.70929	1.95172
Il17c	No	0.0302353	0.4394	1.998	-1.559	0.7193	2.167	119816	0.350762	4.54711	6.22915	2.18495
Mocos	No	0.0476763	0.5718	1.996	-1.424	0.7193	1.98	119816	0.466393	3.49073	3.86697	1.80353
Ugt1a6a	No	0.0380665	0.5044	1.996	-1.492	0.7193	2.074	119816	0.406649	3.95718	4.88006	1.98447
Cyp3a13	No	0.0181159	0.296	1.996	-1.7	0.7193	2.363	119816	0.255483	6.74324	10.7774	2.75344
Nkx6-3	No	0.0147643	0.2425	1.996	-1.754	0.7193	2.438	119816	0.222236	8.23093	13.6839	3.04106
Hoxa11	No	0.185135	1.042	1.995	-0.9532	0.7193	1.325	119816	0.916426	1.91459	1.02249	0.937033
Zscan4b	No	0.0523132	0.5991	1.995	-1.396	0.7193	1.941	119816	0.489554	3.32999	3.5451	1.73552
Cpn2	No	0.0216516	0.3435	1.995	-1.652	0.7193	2.296	119816	0.286211	5.80786	8.86762	2.53801
Mrap	No	0.0494476	0.5785	1.992	-1.413	0.7193	1.965	119816	0.476425	3.44339	3.7442	1.78383
Gpr137b	No	0.0243243	0.3722	1.992	-1.62	0.7193	2.252	119816	0.306138	5.35196	7.90515	2.42007
Serpine2	No	0.00953766	0.1277	1.992	-1.865	0.7193	2.592	119816	0.168529	15.5991	23.5175	3.96339
Serpinb9c	No	0.084336	0.748	1.99	-1.242	0.7193	1.726	119816	0.641819	2.66043	2.19946	1.41166
Lrrtm1	No	0.0503858	0.5822	1.99	-1.407	0.7193	1.957	119816	0.481268	3.41807	3.68439	1.77318
Il27	No	0.00913417	0.1121	1.987	-1.875	0.7193	2.607	119816	0.164563	17.7252	25.2046	4.14773
AF067061	No	0.0155969	0.247	1.986	-1.739	0.7193	2.418	119816	0.231512	8.04049	12.9898	3.00728
Odam	No	0.191452	1.045	1.985	-0.9397	0.7193	1.306	119816	0.924465	1.89952	1.00127	0.925636
Mmp2	No	0.0964031	0.7889	1.985	-1.196	0.7193	1.663	119816	0.67913	2.51616	1.96019	1.33122
Gp9	No	0.0322518	0.4445	1.985	-1.54	0.7193	2.141	119816	0.364889	4.46569	5.91655	2.15888
Prok1	No	0.021544	0.3314	1.985	-1.653	0.7193	2.298	119816	0.285797	5.98974	9.03612	2.58249
Slc4a4	No	0.0282412	0.4058	1.984	-1.578	0.7193	2.194	119816	0.337915	4.88911	6.77559	2.28957
Hoxd8	No	0.251881	1.158	1.983	-0.8242	0.7193	1.146	119816	0.999702	1.71244	0.776281	0.776049
Mepe	No	0.0443074	0.5363	1.983	-1.447	0.7193	2.011	119816	0.444468	3.69756	4.24456	1.88657
Gm5431	No	0.0423818	0.5224	1.982	-1.46	0.7193	2.03	119816	0.430922	3.79403	4.46422	1.92373
Plin5	No	0.0252114	0.3721	1.982	-1.61	0.7193	2.238	119816	0.313094	5.32653	7.70758	2.41319
Cyp4v3	No	0.0211449	0.3237	1.982	-1.658	0.7193	2.305	119816	0.282349	6.12295	9.25884	2.61423
Lpxn	No	0.0207364	0.3187	1.982	-1.664	0.7193	2.313	119816	0.280044	6.21901	9.41526	2.63669
Klrg1	No	0.0157753	0.2459	1.982	-1.737	0.7193	2.414	119816	0.233928	8.06019	12.8707	3.01081
Ptger3	No	0.0142477	0.2188	1.982	-1.763	0.7193	2.451	119816	0.217281	9.0585	14.6321	3.17927
Sema3d	No	0.0140849	0.2162	1.982	-1.766	0.7193	2.455	119816	0.216137	9.16744	14.7893	3.19652
Gpr25	No	0.0754589	0.7023	1.981	-1.279	0.7193	1.778	119816	0.602103	2.82073	2.48474	1.49607
Fxyd6	No	0.0312572	0.431	1.98	-1.549	0.7193	2.154	119816	0.358179	4.59397	6.14146	2.19974
Six6	No	0.0141016	0.2139	1.98	-1.766	0.7193	2.455	119816	0.216172	9.25666	14.8516	3.21049
Insl3	No	0.00677323	0.0317	1.98	-1.948	0.7193	2.708	119816	0.137085	62.4606	43.5123	5.96487
Pabpc4l	No	0.165558	0.9817	1.979	-0.9974	0.7193	1.387	119816	0.877564	2.01589	1.15253	1.01142
Mxd1	No	0.048886	0.5626	1.979	-1.417	0.7193	1.97	119816	0.473281	3.5176	3.83407	1.81459
Il11	No	0.0217614	0.3286	1.979	-1.651	0.7193	2.295	119816	0.286916	6.02252	9.02832	2.59037
Agrn	No	0.0171853	0.2626	1.977	-1.714	0.7193	2.383	119816	0.245595	7.52856	11.8584	2.91237
Tmem212	No	0.0461316	0.5399	1.974	-1.434	0.7193	1.994	119816	0.456213	3.65623	4.09975	1.87036
4930578I06Rik	No	0.0161979	0.2446	1.974	-1.73	0.7193	2.404	119816	0.237115	8.07032	12.7053	3.01263
Gpr62	No	0.0298532	0.4081	1.971	-1.562	0.7193	2.172	119816	0.347665	4.8297	6.53484	2.27193
4932411N23Rik	No	0.0165563	0.2462	1.97	-1.724	0.7193	2.396	119816	0.240508	8.00162	12.4748	3.00029
Grin3b	No	0.0657762	0.6439	1.967	-1.324	0.7193	1.84	119816	0.556461	3.05482	2.89524	1.61109
Tnfsf13b	No	0.00667132	0.0156	1.967	-1.951	0.7193	2.713	119816	0.13584	126.09	51.3716	6.97831
Epsti1	No	0.0533448	0.576	1.966	-1.39	0.7193	1.932	119816	0.492888	3.41319	3.59336	1.77112
4930562C15Rik	No	0.0329059	0.4312	1.966	-1.534	0.7193	2.133	119816	0.370659	4.55937	5.90526	2.18883
Serpinb9g	No	0.270896	1.173	1.965	-0.792	0.7193	1.101	119816	0.999702	1.67519	0.744549	0.744326
Fgf10	No	0.0810158	0.71	1.965	-1.255	0.7193	1.745	119816	0.628691	2.76761	2.33603	1.46864
Msln	No	0.207663	1.057	1.964	-0.9064	0.7193	1.26	119816	0.94659	1.85809	0.944253	0.89382
Dgat2l6	No	0.032257	0.4242	1.964	-1.54	0.7193	2.141	119816	0.364889	4.62989	6.05932	2.21098
Wscd2	No	0.0268034	0.3712	1.964	-1.593	0.7193	2.214	119816	0.32637	5.29095	7.36443	2.40353
Tnni1	No	0.218158	1.077	1.963	-0.8858	0.7193	1.231	119816	0.965761	1.82266	0.896746	0.866042
4930503B20Rik	No	0.140274	0.9023	1.963	-1.061	0.7193	1.475	119816	0.820014	2.17555	1.36751	1.12138
Egr1	No	0.0699475	0.6585	1.962	-1.304	0.7193	1.812	119816	0.578467	2.9795	2.72283	1.57507
Dnm1	No	0.0314246	0.414	1.962	-1.548	0.7193	2.152	119816	0.359546	4.73913	6.24293	2.24462
Nlrp9b	No	0.0144564	0.2027	1.962	-1.759	0.7193	2.446	119816	0.219143	9.67933	14.9441	3.27491
Abcd2	No	0.0550476	0.5811	1.961	-1.38	0.7193	1.919	119816	0.501804	3.37463	3.49684	1.75473
Rho	No	0.0266938	0.366	1.96	-1.594	0.7193	2.216	119816	0.325538	5.35519	7.43674	2.42094
Ddx43	No	0.163953	0.9575	1.959	-1.001	0.7193	1.392	119816	0.875891	2.04595	1.17911	1.03277
F2rl3	No	0.040378	0.4849	1.959	-1.475	0.7193	2.05	119816	0.419849	4.04001	4.79782	2.01436
Tepp	No	0.011011	0.1302	1.959	-1.829	0.7193	2.542	119816	0.184053	15.0461	21.251	3.91132
Otof	No	0.0359535	0.4496	1.958	-1.509	0.7193	2.097	119816	0.393724	4.35498	5.39125	2.12267
Bhlhe40	No	0.0450607	0.5158	1.957	-1.442	0.7193	2.004	119816	0.449916	3.79411	4.27582	1.92376
Scin	No	0.0733803	0.6683	1.956	-1.288	0.7193	1.79	119816	0.595673	2.92683	2.60099	1.54934
Kcnk10	No	0.0143833	0.1956	1.956	-1.761	0.7193	2.448	119816	0.218699	10	15.1895	3.32193
Slfn10-ps	No	0.148538	0.9162	1.955	-1.039	0.7193	1.445	119816	0.8394	2.13381	1.30264	1.09343
Muc5b	No	0.0530089	0.5633	1.955	-1.392	0.7193	1.935	119816	0.492808	3.47062	3.64278	1.79519
Cxcl3	No	0.0330732	0.422	1.955	-1.533	0.7193	2.131	119816	0.372154	4.6327	5.94338	2.21185
Npc1l1	No	0.0885732	0.729	1.954	-1.225	0.7193	1.703	119816	0.655739	2.68038	2.16922	1.42244
Wfikkn2	No	0.0533795	0.5641	1.954	-1.39	0.7193	1.932	119816	0.492888	3.46392	3.63654	1.79241
Dnaic1	No	0.0241906	0.3322	1.954	-1.621	0.7193	2.254	119816	0.305741	5.882	8.36102	2.55631
Batf	No	0.0217956	0.3037	1.954	-1.65	0.7193	2.294	119816	0.286916	6.43398	9.36063	2.68571
Hapln2	No	0.0591351	0.5953	1.953	-1.358	0.7193	1.887	119816	0.523753	3.2807	3.27254	1.714
Spns2	No	0.0261338	0.3527	1.953	-1.6	0.7193	2.224	119816	0.321088	5.53728	7.69004	2.46918
Kalrn	No	0.0443908	0.5056	1.952	-1.446	0.7193	2.01	119816	0.444517	3.86076	4.38427	1.94888
Dtx3l	No	0.0391286	0.4683	1.952	-1.484	0.7193	2.063	119816	0.41312	4.16827	4.98511	2.05945
Trpv3	No	0.0166589	0.2285	1.951	-1.722	0.7193	2.394	119816	0.24115	8.53829	12.83	3.09395
Sfta2	No	0.0137322	0.1765	1.949	-1.773	0.7193	2.464	119816	0.212246	11.0425	16.3254	3.46499
Igsf3	No	0.0399022	0.4702	1.948	-1.478	0.7193	2.055	119816	0.417329	4.14292	4.91375	2.05065
Sez6l	No	0.0185772	0.2535	1.947	-1.693	0.7193	2.354	119816	0.259786	7.68047	11.3216	2.9412
Ccl3	No	0.0113994	0.1269	1.947	-1.82	0.7193	2.53	119816	0.189069	15.3428	20.8362	3.93949
Fabp4	No	0.0084194	0.05183	1.947	-1.895	0.7193	2.635	119816	0.155488	37.5651	33.6445	5.23132
Foxf2	No	0.0354951	0.4333	1.946	-1.513	0.7193	2.103	119816	0.390316	4.49111	5.5521	2.16707
Capn12	No	0.0241453	0.3243	1.946	-1.622	0.7193	2.255	119816	0.305684	6.00062	8.45681	2.58511
Gm12250	No	0.0562436	0.5721	1.945	-1.373	0.7193	1.909	119816	0.506531	3.39976	3.48534	1.76543
Crh	No	0.0387043	0.4564	1.943	-1.487	0.7193	2.067	119816	0.410244	4.25723	5.09433	2.08992
Smad7	No	0.040793	0.4702	1.942	-1.471	0.7193	2.046	119816	0.421845	4.13016	4.85059	2.0462
Tnk1	No	0.0381754	0.4505	1.942	-1.491	0.7193	2.073	119816	0.407231	4.31077	5.17628	2.10794
Pou6f1	No	0.0288075	0.3681	1.941	-1.573	0.7193	2.186	119816	0.341375	5.27302	7.02639	2.39863
Nfix	No	0.0342062	0.4172	1.94	-1.523	0.7193	2.118	119816	0.379767	4.65005	5.83843	2.21725
Scube1	No	0.0132639	0.1586	1.94	-1.781	0.7193	2.477	119816	0.20758	12.232	17.4034	3.61259
Ankrd44	No	0.0635227	0.6038	1.939	-1.335	0.7193	1.856	119816	0.545515	3.21133	3.08547	1.68317
Il1a	No	0.0391411	0.455	1.939	-1.484	0.7193	2.063	119816	0.41312	4.26154	5.0624	2.09137
Als2cl	No	0.0402649	0.4624	1.938	-1.475	0.7193	2.051	119816	0.419658	4.19118	4.92629	2.06736
Pcdhac1	No	0.0650246	0.6089	1.936	-1.327	0.7193	1.845	119816	0.552709	3.1795	3.01931	1.6688
Klf7	No	0.0141193	0.1706	1.936	-1.765	0.7193	2.454	119816	0.216221	11.3482	16.2075	3.50439
Gck	No	0.0780677	0.6672	1.935	-1.267	0.7193	1.762	119816	0.613565	2.90018	2.50364	1.53614
Nfkbie	No	0.045904	0.4993	1.935	-1.436	0.7193	1.996	119816	0.455545	3.87543	4.29015	1.95435
Slc25a41	No	0.0305804	0.3793	1.935	-1.556	0.7193	2.163	119816	0.353124	5.1015	6.6575	2.35092
Foxo3	No	0.029489	0.3692	1.935	-1.566	0.7193	2.177	119816	0.345854	5.24106	6.91001	2.38986
Dupd1	No	0.0730275	0.6442	1.934	-1.29	0.7193	1.793	119816	0.59442	3.00217	2.66816	1.58601
Cyth4	No	0.0218008	0.2843	1.934	-1.65	0.7193	2.294	119816	0.286916	6.80267	9.64081	2.7661
Efcab8	No	0.0131769	0.1504	1.934	-1.783	0.7193	2.479	119816	0.20758	12.859	17.7508	3.68471
Siglecg	No	0.0353772	0.4193	1.933	-1.513	0.7193	2.104	119816	0.389929	4.61006	5.65433	2.20479
Cys1	No	0.0425892	0.473	1.932	-1.459	0.7193	2.028	119816	0.432153	4.08457	4.69783	2.03018
Icam2	No	0.109079	0.7776	1.93	-1.153	0.7193	1.602	119816	0.722547	2.482	1.81511	1.3115
Lgals9	No	0.0297579	0.3652	1.929	-1.563	0.7193	2.173	119816	0.346876	5.28204	6.92206	2.40109
Slc24a5	No	0.0616397	0.5834	1.928	-1.344	0.7193	1.869	119816	0.536076	3.30477	3.21699	1.72455
Cyp1a2	No	0.0530903	0.5359	1.927	-1.391	0.7193	1.934	119816	0.492888	3.59582	3.74593	1.84632
Mc1r	No	0.0326306	0.3892	1.926	-1.537	0.7193	2.137	119816	0.368281	4.94861	6.26431	2.30702
St6galnac2	No	0.083177	0.6779	1.924	-1.246	0.7193	1.733	119816	0.637673	2.83818	2.36009	1.50496
Gpr65	No	0.0546635	0.542	1.924	-1.382	0.7193	1.922	119816	0.500731	3.54982	3.65015	1.82774
Zrsr1	No	0.025922	0.3215	1.924	-1.602	0.7193	2.227	119816	0.319563	5.98445	8.07735	2.58122
Pqlc3	No	0.039589	0.4428	1.923	-1.48	0.7193	2.058	119816	0.415795	4.34282	5.09537	2.11863
Arhgef17	No	0.0938662	0.7156	1.921	-1.205	0.7193	1.675	119816	0.670151	2.68446	2.12584	1.42463
Fgf17	No	0.0293012	0.3534	1.921	-1.568	0.7193	2.179	119816	0.345004	5.43577	7.07959	2.44248
Pabpn1l	No	0.0159786	0.1876	1.921	-1.733	0.7193	2.409	119816	0.235614	10.2399	14.2442	3.35613
Cdcp1	No	0.0617029	0.5756	1.92	-1.344	0.7193	1.868	119816	0.536076	3.33565	3.24202	1.73797
Tbata	No	0.0246152	0.3021	1.919	-1.617	0.7193	2.247	119816	0.308246	6.3522	8.65301	2.66726
Tjp3	No	0.0737839	0.632	1.918	-1.286	0.7193	1.788	119816	0.596042	3.03481	2.68707	1.60161
Fam167a	No	0.0162253	0.1876	1.917	-1.729	0.7193	2.404	119816	0.237115	10.2186	14.1413	3.35312
Dao	No	0.038768	0.4292	1.916	-1.487	0.7193	2.067	119816	0.410628	4.46412	5.25628	2.15838
Vtn	No	0.0306816	0.3608	1.915	-1.555	0.7193	2.161	119816	0.353748	5.30765	6.80732	2.40807
Unc5cl	No	0.0575798	0.5481	1.914	-1.366	0.7193	1.899	119816	0.515157	3.49206	3.502	1.80408
Fam124b	No	0.0463165	0.4805	1.914	-1.433	0.7193	1.993	119816	0.457133	3.98335	4.36193	1.99398
Slc16a3	No	0.229746	1.05	1.913	-0.8639	0.7193	1.201	119816	0.976713	1.8219	0.886081	0.865448
H2-M3	No	0.0310678	0.3617	1.913	-1.551	0.7193	2.156	119816	0.357101	5.28891	6.72911	2.40297
Fbxl7	No	0.0285941	0.3388	1.913	-1.575	0.7193	2.189	119816	0.340032	5.6464	7.3444	2.49733
Nr2e3	No	0.0222899	0.2695	1.913	-1.644	0.7193	2.285	119816	0.291383	7.09833	9.70364	2.82748
Ghrh	No	0.0212266	0.2555	1.913	-1.657	0.7193	2.304	119816	0.282714	7.48728	10.2734	2.90444
Cebpb	No	0.052332	0.5161	1.912	-1.396	0.7193	1.94	119816	0.489554	3.70471	3.85935	1.88936
Dusp15	No	0.0198463	0.2368	1.912	-1.675	0.7193	2.329	119816	0.271451	8.07432	11.1009	3.01334
Olfr56	No	0.107747	0.7538	1.911	-1.157	0.7193	1.608	119816	0.716552	2.53516	1.87296	1.34207
Ddit4l	No	0.0204189	0.2433	1.911	-1.668	0.7193	2.319	119816	0.276254	7.8545	10.7637	2.97352
Wnt1	No	0.225949	1.038	1.909	-0.871	0.7193	1.211	119816	0.974955	1.83911	0.901591	0.879011
Tas1r1	No	0.0353818	0.3958	1.909	-1.513	0.7193	2.104	119816	0.389929	4.82314	5.8215	2.26997
Fam187b	No	0.0275	0.3232	1.909	-1.586	0.7193	2.204	119816	0.332419	5.90656	7.70809	2.56232
Kcna7	No	0.0787424	0.643	1.908	-1.265	0.7193	1.758	119816	0.617431	2.96734	2.54145	1.56917
1700034I23Rik	No	0.0336436	0.38	1.908	-1.528	0.7193	2.124	119816	0.376874	5.02105	6.17711	2.32799
Kctd11	No	0.0586628	0.5462	1.906	-1.36	0.7193	1.891	119816	0.521799	3.48956	3.45544	1.80305
Acsm3	No	0.0198174	0.2304	1.906	-1.676	0.7193	2.33	119816	0.271317	8.27257	11.2353	3.04834
Apom	No	0.0576614	0.5398	1.905	-1.365	0.7193	1.898	119816	0.515271	3.52908	3.53075	1.81929
Creb3l3	No	0.0406884	0.4332	1.905	-1.472	0.7193	2.047	119816	0.42175	4.39751	5.06624	2.13669
Aif1	No	0.0500941	0.4945	1.904	-1.409	0.7193	1.959	119816	0.480384	3.85035	4.04882	1.94499
Slc5a10	No	0.017212	0.1908	1.904	-1.714	0.7193	2.382	119816	0.245743	9.97904	13.5056	3.3189
Irs3	No	0.159484	0.8907	1.903	-1.012	0.7193	1.407	119816	0.867316	2.13652	1.26282	1.09526
Slc26a10	No	0.0832803	0.657	1.903	-1.246	0.7193	1.732	119816	0.637673	2.8965	2.40611	1.53431
Ntrk1	No	0.0489493	0.4865	1.903	-1.416	0.7193	1.969	119816	0.473282	3.91161	4.1577	1.96776
Ccdc13	No	0.0625713	0.5627	1.902	-1.34	0.7193	1.862	119816	0.540132	3.38013	3.25305	1.75708
Cfb	No	0.0511462	0.4991	1.902	-1.403	0.7193	1.95	119816	0.482682	3.81086	3.99873	1.93012
Tssk4	No	0.102618	0.7273	1.901	-1.174	0.7193	1.632	119816	0.699233	2.61378	1.98237	1.38614
Htr1d	No	0.0576206	0.5342	1.9	-1.366	0.7193	1.899	119816	0.515214	3.55672	3.55299	1.83055
Foxn3	No	0.0487726	0.483	1.9	-1.417	0.7193	1.971	119816	0.472488	3.93375	4.18191	1.9759
Atp8b3	No	0.0378057	0.4056	1.9	-1.494	0.7193	2.077	119816	0.404625	4.68442	5.50601	2.22787
Tmed6	No	0.0219761	0.2524	1.9	-1.648	0.7193	2.291	119816	0.288462	7.52773	10.0957	2.91222
Itpripl2	No	0.0940657	0.6946	1.899	-1.204	0.7193	1.674	119816	0.670151	2.73395	2.16516	1.45099
Hcrt	No	0.0624751	0.5584	1.898	-1.34	0.7193	1.863	119816	0.539906	3.399	3.26929	1.76511
Foxa3	No	0.0154705	0.1567	1.898	-1.742	0.7193	2.421	119816	0.230319	12.1123	15.6235	3.5984
Irgm2	No	0.175377	0.9219	1.897	-0.9748	0.7193	1.355	119816	0.895549	2.05771	1.16246	1.04104
Tnfrsf13c	No	0.0286066	0.3227	1.897	-1.575	0.7193	2.189	119816	0.340032	5.87852	7.51533	2.55545
Acpp	No	0.285132	1.126	1.895	-0.7689	0.7193	1.069	119816	0.999702	1.68295	0.751215	0.750991
Prss27	No	0.0404981	0.4213	1.895	-1.474	0.7193	2.049	119816	0.420547	4.49798	5.15823	2.16928
Gip	No	0.0501008	0.4851	1.894	-1.409	0.7193	1.959	119816	0.480384	3.90435	4.09065	1.96508
Neurod2	No	0.0346151	0.3728	1.893	-1.52	0.7193	2.113	119816	0.383455	5.07779	6.11337	2.3442
Mx1	No	0.0337968	0.3665	1.893	-1.527	0.7193	2.123	119816	0.378025	5.16508	6.26623	2.36879
Spata20	No	0.0294244	0.3261	1.893	-1.567	0.7193	2.178	119816	0.345397	5.80497	7.346	2.53729
Ednra	No	0.0868381	0.6607	1.892	-1.232	0.7193	1.712	119816	0.65159	2.86363	2.32945	1.51784
Col5a2	No	0.0815833	0.6391	1.892	-1.253	0.7193	1.742	119816	0.631133	2.96041	2.48093	1.5658
Spaca7	No	0.0382916	0.4019	1.892	-1.49	0.7193	2.072	119816	0.408038	4.70764	5.47744	2.235
Acr	No	0.0224206	0.2497	1.892	-1.642	0.7193	2.283	119816	0.292503	7.57709	9.98841	2.92164
Fut2	No	0.0123352	0.09167	1.892	-1.8	0.7193	2.502	119816	0.199293	20.6392	21.9141	4.36732
Folr2	No	0.0385495	0.4024	1.891	-1.488	0.7193	2.069	119816	0.409763	4.6993	5.44814	2.23245
Hk3	No	0.0160345	0.1589	1.891	-1.732	0.7193	2.408	119816	0.235671	11.9006	15.1608	3.57296
Cstad	No	0.0350071	0.3734	1.89	-1.517	0.7193	2.108	119816	0.386653	5.0616	6.05089	2.33959
Pcdhga11	No	0.102278	0.7141	1.889	-1.175	0.7193	1.634	119816	0.697867	2.64529	2.01102	1.40342
Nid1	No	0.0990358	0.7023	1.889	-1.187	0.7193	1.65	119816	0.687554	2.68973	2.07615	1.42746
Rsad2	No	0.0656177	0.5649	1.889	-1.324	0.7193	1.841	119816	0.555858	3.34395	3.1331	1.74156
Sh2d1a	No	0.0186161	0.1961	1.889	-1.693	0.7193	2.353	119816	0.260087	9.63284	12.5649	3.26796
Tlr2	No	0.0403283	0.413	1.888	-1.475	0.7193	2.05	119816	0.419849	4.57143	5.22246	2.19265
Pigz	No	0.0321312	0.3469	1.888	-1.541	0.7193	2.143	119816	0.364617	5.44249	6.70366	2.44427
Kdm5d	No	0.152969	0.8591	1.887	-1.028	0.7193	1.429	119816	0.849465	2.19648	1.33637	1.1352
Slc5a9	No	0.0540057	0.5005	1.887	-1.386	0.7193	1.927	119816	0.496833	3.77023	3.85372	1.91465
Cd74	No	0.0554859	0.5083	1.886	-1.378	0.7193	1.915	119816	0.503339	3.71041	3.75806	1.89158
Ndufa4l2	No	0.0284063	0.3094	1.886	-1.577	0.7193	2.192	119816	0.338997	6.09567	7.69265	2.60778
D10Wsu102e	No	0.0200301	0.2133	1.886	-1.673	0.7193	2.326	119816	0.272967	8.84201	11.5193	3.14437
Angptl4	No	0.291822	1.126	1.885	-0.7583	0.7193	1.054	119816	0.999702	1.67407	0.74358	0.743358
Parp9	No	0.0794171	0.6235	1.885	-1.262	0.7193	1.754	119816	0.620788	3.02326	2.57109	1.5961
Slc40a1	No	0.0540712	0.4998	1.885	-1.386	0.7193	1.926	119816	0.497129	3.77151	3.8524	1.91514
Naglu	No	0.0690079	0.5762	1.884	-1.308	0.7193	1.818	119816	0.573108	3.2697	2.98226	1.70916
Adrb2	No	0.112135	0.7407	1.883	-1.143	0.7193	1.589	119816	0.731265	2.54219	1.84074	1.34607
Atp8b1	No	0.0722883	0.5904	1.883	-1.293	0.7193	1.797	119816	0.590006	3.18936	2.83602	1.67327
Sox7	No	0.048584	0.4641	1.883	-1.419	0.7193	1.972	119816	0.471271	4.05732	4.28739	2.02053
Flt1	No	0.0577541	0.5159	1.881	-1.365	0.7193	1.898	119816	0.515344	3.64606	3.62154	1.86634
Pde4c	No	0.11765	0.7543	1.88	-1.126	0.7193	1.565	119816	0.748201	2.49238	1.76092	1.31752
Pld4	No	0.097519	0.688	1.88	-1.192	0.7193	1.657	119816	0.6832	2.73256	2.12274	1.45025
Gucy2g	No	0.0140846	0.1136	1.88	-1.766	0.7193	2.455	119816	0.216137	16.5493	18.7321	4.0487
Klhl1	No	0.0121387	0.07507	1.879	-1.804	0.7193	2.508	119816	0.196968	25.03	23.5855	4.64558
Stab1	No	0.260723	1.069	1.878	-0.809	0.7193	1.125	119816	0.999702	1.75678	0.813178	0.812935
Gpr37	No	0.152304	0.8483	1.878	-1.03	0.7193	1.431	119816	0.846715	2.21384	1.35412	1.14655
Eppk1	No	0.0384862	0.3895	1.878	-1.489	0.7193	2.07	119816	0.409381	4.82157	5.54375	2.2695
Nmu	No	0.0288107	0.305	1.878	-1.573	0.7193	2.186	119816	0.341375	6.15738	7.68163	2.62232
Obox6	No	0.0244635	0.2593	1.878	-1.618	0.7193	2.25	119816	0.30694	7.24258	9.30638	2.8565
Slc5a7	No	0.0152729	0.1332	1.878	-1.745	0.7193	2.426	119816	0.227831	14.0991	16.756	3.81753
Cyp26c1	No	0.112264	0.7348	1.877	-1.142	0.7193	1.588	119816	0.731265	2.55444	1.85023	1.35301
Susd4	No	0.0618562	0.5342	1.877	-1.343	0.7193	1.867	119816	0.536458	3.51367	3.37953	1.81298
Vcan	No	0.10411	0.7069	1.876	-1.169	0.7193	1.625	119816	0.704765	2.65384	1.99794	1.40808
Mmp27	No	0.0209405	0.2152	1.876	-1.661	0.7193	2.309	119816	0.280805	8.71747	11.1249	3.12391
Prlhr	No	0.0929263	0.6667	1.875	-1.209	0.7193	1.68	119816	0.667509	2.81236	2.23485	1.49178
Hivep3	No	0.0749412	0.5942	1.875	-1.281	0.7193	1.781	119816	0.600065	3.1555	2.76282	1.65787
Lrrc32	No	0.0126836	0.0824	1.875	-1.793	0.7193	2.493	119816	0.202829	22.7549	22.2261	4.5081
Lst1	No	0.0908061	0.6576	1.874	-1.216	0.7193	1.691	119816	0.66277	2.84976	2.27958	1.51084
Themis	No	0.0597712	0.5201	1.874	-1.354	0.7193	1.882	119816	0.527515	3.60315	3.50561	1.84926
Slitrk5	No	0.175809	0.8992	1.873	-0.9738	0.7193	1.354	119816	0.895608	2.08296	1.18203	1.05864
Itih1	No	0.0612982	0.5264	1.873	-1.346	0.7193	1.871	119816	0.534288	3.55813	3.42722	1.83112
Hsh2d	No	0.0611361	0.5261	1.873	-1.347	0.7193	1.873	119816	0.534288	3.56016	3.42875	1.83194
Icam5	No	0.12161	0.7581	1.872	-1.114	0.7193	1.548	119816	0.763672	2.46933	1.7077	1.30412
Cd247	No	0.0290307	0.3015	1.872	-1.57	0.7193	2.183	119816	0.343167	6.20896	7.67659	2.63435
Tmem204	No	0.0239267	0.2447	1.869	-1.624	0.7193	2.258	119816	0.304979	7.63792	9.61763	2.93318
Gpsm3	No	0.0338924	0.3417	1.868	-1.526	0.7193	2.121	119816	0.378745	5.46678	6.47057	2.45069
Nudt10	No	0.0858792	0.6313	1.867	-1.235	0.7193	1.718	119816	0.648303	2.95739	2.41295	1.56432
Tmprss9	No	0.0413036	0.3988	1.867	-1.468	0.7193	2.04	119816	0.423701	4.68154	5.25603	2.22698
Prokr2	No	0.156098	0.8461	1.866	-1.02	0.7193	1.418	119816	0.857328	2.20541	1.33094	1.14105
Prss55	No	0.0409784	0.3963	1.866	-1.47	0.7193	2.044	119816	0.422391	4.70855	5.29198	2.23528
Tmem132e	No	0.0104976	0.02404	1.865	-1.841	0.7193	2.559	119816	0.177052	77.579	35.4563	6.27759
Gnb3	No	0.0995532	0.6795	1.864	-1.185	0.7193	1.647	119816	0.689005	2.74319	2.11298	1.45586
Fyb	No	0.0234584	0.2339	1.864	-1.63	0.7193	2.266	119816	0.300287	7.96922	9.97191	2.99444
Ecm1	No	0.174645	0.8863	1.863	-0.9764	0.7193	1.357	119816	0.895549	2.102	1.19676	1.07176
Kcnk7	No	0.041159	0.3943	1.863	-1.469	0.7193	2.042	119816	0.422623	4.72483	5.30086	2.24026
Brsk2	No	0.0345565	0.3421	1.862	-1.52	0.7193	2.114	119816	0.383089	5.44285	6.38066	2.44436
Lhx1	No	0.0298754	0.2996	1.862	-1.562	0.7193	2.172	119816	0.347665	6.21495	7.58128	2.63574
Insm1	No	0.146743	0.817	1.861	-1.044	0.7193	1.451	119816	0.835675	2.27785	1.42121	1.18767
Apobr	No	0.0242776	0.2405	1.861	-1.62	0.7193	2.253	119816	0.305808	7.73805	9.65302	2.95197
Tfap2a	No	0.0300146	0.2987	1.86	-1.561	0.7193	2.17	119816	0.348807	6.22698	7.56446	2.63853
Slc30a2	No	0.156588	0.8399	1.859	-1.019	0.7193	1.417	119816	0.857745	2.21336	1.33634	1.14624
Pdia2	No	0.0638567	0.5246	1.858	-1.333	0.7193	1.853	119816	0.547756	3.54175	3.33079	1.82446
Hoxb4	No	0.0555251	0.4805	1.858	-1.377	0.7193	1.915	119816	0.503389	3.86681	3.87601	1.95114
Asb17	No	0.0213444	0.2016	1.857	-1.656	0.7193	2.302	119816	0.283904	9.21131	11.2834	3.20341
Ptger1	No	0.0433373	0.4026	1.856	-1.453	0.7193	2.02	119816	0.438556	4.61003	5.02736	2.20478
Pthlh	No	0.263721	1.051	1.855	-0.8039	0.7193	1.118	119816	0.999702	1.76499	0.819901	0.819657
Dlx2	No	0.126299	0.7555	1.855	-1.1	0.7193	1.529	119816	0.778106	2.45533	1.66547	1.29592
Bst2	No	0.0891562	0.6322	1.855	-1.223	0.7193	1.7	119816	0.658288	2.9342	2.3591	1.55297
Mill2	No	0.0890602	0.6318	1.855	-1.223	0.7193	1.7	119816	0.658288	2.93606	2.36049	1.55388
Gh	No	0.0830663	0.6083	1.855	-1.247	0.7193	1.733	119816	0.637665	3.04948	2.52259	1.60856
Phlda1	No	0.0749631	0.5739	1.855	-1.281	0.7193	1.781	119816	0.600065	3.23227	2.82061	1.69255
Gm2011	No	0.0523931	0.4586	1.854	-1.395	0.7193	1.94	119816	0.489819	4.04274	4.11444	2.01533
Hoxa13	No	0.279001	1.074	1.853	-0.7787	0.7193	1.083	119816	0.999702	1.72533	0.787104	0.786869
Catsper1	No	0.058768	0.4936	1.853	-1.359	0.7193	1.89	119816	0.521799	3.75405	3.65744	1.90845
Mybpc2	No	0.0333967	0.3227	1.853	-1.53	0.7193	2.127	119816	0.375231	5.74218	6.72012	2.5216
Serpinb1b	No	0.318061	1.132	1.851	-0.7182	0.7193	0.9985	119816	0.999702	1.63516	0.709643	0.709431
Edil3	No	0.119542	0.7314	1.851	-1.12	0.7193	1.557	119816	0.755087	2.53076	1.77406	1.33957
Olfr1033	No	0.0242218	0.2303	1.851	-1.621	0.7193	2.254	119816	0.305808	8.03734	9.83206	3.00672
Mnx1	No	0.110393	0.7016	1.85	-1.148	0.7193	1.596	119816	0.726731	2.63683	1.92479	1.3988
Igfbp6	No	0.0819032	0.5987	1.85	-1.251	0.7193	1.74	119816	0.633106	3.09003	2.57085	1.62762
Gabrr3	No	0.0397035	0.3701	1.85	-1.48	0.7193	2.057	119816	0.416597	4.99865	5.57263	2.32154
Alas1	No	0.130875	0.7618	1.848	-1.087	0.7193	1.511	119816	0.793891	2.42583	1.6104	1.27848
Tspan17	No	0.0866107	0.615	1.848	-1.233	0.7193	1.714	119816	0.651189	3.00488	2.43755	1.58731
Kcnk3	No	0.0445582	0.4027	1.848	-1.445	0.7193	2.009	119816	0.445493	4.58902	4.93428	2.19819
Hmga1	No	0.0143673	0.08597	1.847	-1.761	0.7193	2.448	119816	0.218679	21.4842	20.2361	4.42521
Tbc1d10c	No	0.074584	0.5634	1.846	-1.283	0.7193	1.783	119816	0.599205	3.27654	2.8574	1.71217
Calhm2	No	0.0737737	0.5601	1.846	-1.286	0.7193	1.788	119816	0.596042	3.29584	2.88679	1.72065
Oas1a	No	0.034286	0.3238	1.846	-1.523	0.7193	2.117	119816	0.380371	5.70105	6.60204	2.51123
Tctex1d4	No	0.0420483	0.3823	1.845	-1.462	0.7193	2.033	119816	0.42899	4.82605	5.29346	2.27084
Gm5741	No	0.0316244	0.2989	1.845	-1.546	0.7193	2.149	119816	0.361005	6.17263	7.27381	2.62589
Pkdrej	No	0.0297396	0.2814	1.845	-1.563	0.7193	2.174	119816	0.346876	6.5565	7.82103	2.71293
Dcstamp	No	0.0202573	0.1738	1.844	-1.67	0.7193	2.322	119816	0.27478	10.6099	12.4002	3.40734
Pla2g2c	No	0.0184713	0.1488	1.844	-1.695	0.7193	2.356	119816	0.258712	12.3925	14.0364	3.63139
Tapbp	No	0.0909314	0.6275	1.843	-1.216	0.7193	1.691	119816	0.662972	2.93705	2.34455	1.55437
Slamf8	No	0.083927	0.6001	1.843	-1.243	0.7193	1.728	119816	0.640008	3.07115	2.52932	1.61878
Arhgap25	No	0.0131448	0.05885	1.843	-1.784	0.7193	2.48	119816	0.20758	31.3169	23.9372	4.96887
Aebp1	No	0.100124	0.6596	1.842	-1.183	0.7193	1.644	119816	0.69024	2.7926	2.14651	1.48161
Il17re	No	0.0504352	0.4345	1.842	-1.407	0.7193	1.956	119816	0.48139	4.23936	4.32881	2.08384
Ebf2	No	0.023968	0.2166	1.841	-1.624	0.7193	2.258	119816	0.304986	8.49954	10.123	3.08738
Kcnq4	No	0.41358	1.251	1.839	-0.5881	0.7193	0.8176	119816	0.999702	1.47002	0.556006	0.55584
Osmr	No	0.0808032	0.5831	1.839	-1.256	0.7193	1.746	119816	0.627366	3.15383	2.64137	1.65711
Rnf207	No	0.0509196	0.4352	1.839	-1.404	0.7193	1.952	119816	0.482175	4.22564	4.31206	2.07917
Lce3f	No	0.163365	0.8339	1.836	-1.003	0.7193	1.394	119816	0.875391	2.2017	1.3007	1.13862
Tas1r3	No	0.0416081	0.3703	1.836	-1.466	0.7193	2.037	119816	0.425659	4.95814	5.4264	2.3098
Rgs14	No	0.10018	0.6524	1.835	-1.183	0.7193	1.644	119816	0.69024	2.81269	2.1615	1.49195
Rasgrf1	No	0.0527238	0.4412	1.835	-1.393	0.7193	1.937	119816	0.491722	4.15911	4.18179	2.05628
Atp2b2	No	0.0376865	0.3396	1.835	-1.495	0.7193	2.078	119816	0.40432	5.40342	6.01967	2.43387
Tap2	No	0.133423	0.754	1.834	-1.08	0.7193	1.501	119816	0.798034	2.43236	1.6069	1.28236
Akr1c21	No	0.0998802	0.6494	1.833	-1.184	0.7193	1.645	119816	0.69024	2.82261	2.16885	1.49703
S1pr3	No	0.494285	1.34	1.832	-0.4917	0.7193	0.6835	119816	0.999702	1.36716	0.451321	0.451187
Bdkrb1	No	0.223042	0.9557	1.832	-0.8765	0.7193	1.218	119816	0.969401	1.91692	0.968422	0.93879
Pdzd7	No	0.0478126	0.4085	1.832	-1.424	0.7193	1.979	119816	0.467116	4.4847	4.63484	2.16501
Oit3	No	0.0449322	0.3898	1.832	-1.442	0.7193	2.005	119816	0.448932	4.69985	4.97316	2.23261
Hhat	No	0.0397209	0.353	1.832	-1.479	0.7193	2.057	119816	0.416597	5.1898	5.70259	2.37568
Islr2	No	0.0890506	0.6074	1.831	-1.223	0.7193	1.7	119816	0.658288	3.01449	2.41826	1.59191
Tcp10b	No	0.0361691	0.3242	1.831	-1.507	0.7193	2.095	119816	0.395117	5.64775	6.32136	2.49768
Pmaip1	No	0.138228	0.764	1.83	-1.066	0.7193	1.482	119816	0.813499	2.39529	1.54911	1.2602
Abcg5	No	0.102744	0.6561	1.83	-1.174	0.7193	1.632	119816	0.699453	2.78921	2.11573	1.47986
Plin4	No	0.0507081	0.4247	1.83	-1.406	0.7193	1.954	119816	0.482175	4.30892	4.37046	2.10733
Gm266	No	0.351019	1.158	1.829	-0.6709	0.7193	0.9326	119816	0.999702	1.57945	0.659617	0.65942
Cd80	No	0.0135978	0.05352	1.829	-1.775	0.7193	2.468	119816	0.211113	34.1741	24.1333	5.09483
Cd200r4	No	0.171113	0.8435	1.828	-0.9845	0.7193	1.369	119816	0.890144	2.16716	1.25351	1.11581
Oas1d	No	0.0441134	0.38	1.828	-1.448	0.7193	2.013	119816	0.443246	4.81053	5.11273	2.26619
Itgax	No	0.0231915	0.1946	1.828	-1.633	0.7193	2.27	119816	0.298402	9.39363	10.83	3.23168
Pdxk-ps	No	0.0829163	0.5798	1.827	-1.247	0.7193	1.734	119816	0.637166	3.15109	2.59877	1.65585
Cntn1	No	0.0401458	0.3504	1.827	-1.476	0.7193	2.052	119816	0.419	5.21404	5.68593	2.3824
Eno1	No	0.0238982	0.2014	1.826	-1.625	0.7193	2.259	119816	0.304875	9.06653	10.4323	3.18055
Qprt	No	0.0562529	0.4519	1.825	-1.373	0.7193	1.909	119816	0.506531	4.0385	3.97571	2.01382
Runx2	No	0.0766193	0.5502	1.824	-1.274	0.7193	1.771	119816	0.607157	3.31516	2.84783	1.72908
Ldhc	No	0.0220547	0.1745	1.821	-1.647	0.7193	2.289	119816	0.289241	10.4355	11.6976	3.38343
BB287469	No	0.0975877	0.6285	1.82	-1.192	0.7193	1.657	119816	0.6832	2.89578	2.24525	1.53395
Sox8	No	0.0542869	0.4353	1.82	-1.384	0.7193	1.925	119816	0.498807	4.18102	4.13759	2.06386
Arhgap36	No	0.158503	0.8045	1.819	-1.014	0.7193	1.41	119816	0.863672	2.26103	1.36276	1.17698
Myo10	No	0.0884919	0.5938	1.819	-1.225	0.7193	1.703	119816	0.655563	3.06332	2.46368	1.6151
Cds1	No	0.0356276	0.3077	1.819	-1.511	0.7193	2.101	119816	0.391198	5.9116	6.55307	2.56355
Scarf2	No	0.428951	1.249	1.818	-0.569	0.7193	0.791	119816	0.999702	1.45556	0.54174	0.541579
L1td1	No	0.0398418	0.3397	1.818	-1.478	0.7193	2.055	119816	0.41728	5.35178	5.79951	2.42002
Npb	No	0.0760465	0.5407	1.817	-1.276	0.7193	1.774	119816	0.604407	3.36046	2.89318	1.74866
Tssk1	No	0.0485346	0.3977	1.817	-1.419	0.7193	1.973	119816	0.471271	4.56877	4.65084	2.19181
Best2	No	0.103284	0.643	1.815	-1.172	0.7193	1.629	119816	0.702493	2.82271	2.13109	1.49708
Zer1	No	0.100057	0.6312	1.814	-1.183	0.7193	1.645	119816	0.69024	2.87389	2.20649	1.52301
Ppp1r13l	No	0.0873535	0.5841	1.814	-1.23	0.7193	1.71	119816	0.652903	3.10563	2.50403	1.63489
Wdr27	No	0.0649723	0.4866	1.814	-1.327	0.7193	1.845	119816	0.552593	3.72791	3.43538	1.89837
Pde7b	No	0.0282403	0.2355	1.814	-1.578	0.7193	2.194	119816	0.337915	7.70276	8.71633	2.94538
Pdlim1	No	0.109635	0.6626	1.813	-1.151	0.7193	1.6	119816	0.723552	2.73619	2.007	1.45217
Col17a1	No	0.0553025	0.434	1.813	-1.379	0.7193	1.917	119816	0.502542	4.17742	4.10436	2.06261
Pappa2	No	0.047079	0.3834	1.812	-1.428	0.7193	1.986	119816	0.462935	4.72613	4.84012	2.24066
Aldh8a1	No	0.0493187	0.3964	1.811	-1.414	0.7193	1.966	119816	0.475932	4.56862	4.60519	2.19176
Ovol1	No	0.306124	1.074	1.81	-0.7361	0.7193	1.023	119816	0.999702	1.68529	0.753221	0.752996
Pcdh7	No	0.100039	0.6266	1.81	-1.183	0.7193	1.645	119816	0.69024	2.88861	2.21716	1.53037
Mmp14	No	0.148117	0.7691	1.809	-1.04	0.7193	1.446	119816	0.838656	2.3521	1.47134	1.23395
Nkx6-1	No	0.0127752	0.0183	1.809	-1.791	0.7193	2.49	119816	0.203764	98.8525	32.5239	6.6272
Csf2ra	No	0.180004	0.8422	1.807	-0.9644	0.7193	1.341	119816	0.907876	2.14557	1.21312	1.10136
Otoa	No	0.0521308	0.4104	1.807	-1.397	0.7193	1.942	119816	0.488588	4.40302	4.37689	2.13849
Tor3a	No	0.0296074	0.2414	1.806	-1.565	0.7193	2.175	119816	0.3467	7.48136	8.37409	2.9033
Cul9	No	0.146517	0.7609	1.805	-1.044	0.7193	1.452	119816	0.835001	2.37219	1.49248	1.24622
Adam30	No	0.0623	0.4643	1.805	-1.341	0.7193	1.864	119816	0.539345	3.88757	3.63194	1.95887
Tmem92	No	0.0240036	0.1812	1.805	-1.624	0.7193	2.257	119816	0.30518	9.96137	10.8669	3.31634
Tspyl3	No	0.256285	0.9873	1.804	-0.8166	0.7193	1.135	119816	0.999702	1.82721	0.869899	0.869639
H2-T10	No	0.0312862	0.2551	1.804	-1.549	0.7193	2.153	119816	0.358237	7.07174	7.87765	2.82206
Lmo7	No	0.101175	0.6241	1.803	-1.179	0.7193	1.639	119816	0.694139	2.88896	2.20496	1.53055
Cd69	No	0.0477827	0.379	1.803	-1.424	0.7193	1.979	119816	0.467116	4.75726	4.81706	2.25013
Cdh11	No	0.420446	1.223	1.802	-0.5795	0.7193	0.8057	119816	0.999702	1.47343	0.559342	0.559175
Xdh	No	0.157508	0.7857	1.802	-1.017	0.7193	1.414	119816	0.861153	2.2935	1.39063	1.19755
Spns3	No	0.0563938	0.4299	1.802	-1.372	0.7193	1.908	119816	0.506968	4.19167	4.07821	2.06753
Gfra2	No	0.220148	0.9188	1.801	-0.882	0.7193	1.226	119816	0.967761	1.96017	1.00332	0.970975
Slc7a11	No	0.144525	0.7514	1.801	-1.05	0.7193	1.459	119816	0.830606	2.39686	1.51834	1.26115
Irf9	No	0.0858528	0.5646	1.8	-1.236	0.7193	1.718	119816	0.648303	3.1881	2.58012	1.6727
Serpinb9f	No	0.262537	0.9936	1.799	-0.8059	0.7193	1.12	119816	0.999702	1.81059	0.856714	0.856458
Foxl2	No	0.0230517	0.1641	1.799	-1.635	0.7193	2.273	119816	0.297902	10.9628	11.5963	3.45455
Ngp	No	0.267338	1	1.798	-0.7979	0.7193	1.109	119816	0.999702	1.798	0.846646	0.846393
Notum	No	0.276248	1.014	1.797	-0.7832	0.7193	1.089	119816	0.999702	1.77219	0.825779	0.825533
Olfr1389	No	0.196977	0.8678	1.796	-0.9281	0.7193	1.29	119816	0.931813	2.0696	1.12614	1.04935
Chrne	No	0.0753915	0.5166	1.796	-1.279	0.7193	1.778	119816	0.602024	3.47658	2.98604	1.79767
Sema4g	No	0.0502859	0.3879	1.796	-1.408	0.7193	1.958	119816	0.480927	4.63006	4.59743	2.21103
Dbp	No	0.0460663	0.3599	1.795	-1.435	0.7193	1.995	119816	0.456213	4.9875	5.08166	2.31832
Cyp2d26	No	0.0377522	0.3008	1.795	-1.494	0.7193	2.078	119816	0.404625	5.96742	6.36913	2.57711
Jph3	No	0.0279179	0.2139	1.795	-1.581	0.7193	2.198	119816	0.335231	8.39177	9.15481	3.06898
Vmn2r77	No	0.063575	0.4595	1.794	-1.334	0.7193	1.855	119816	0.545652	3.90424	3.60128	1.96504
Masp2	No	0.0612871	0.4477	1.794	-1.346	0.7193	1.871	119816	0.534288	4.00715	3.74812	2.00258
Skap1	No	0.0539037	0.4077	1.794	-1.387	0.7193	1.928	119816	0.496199	4.40029	4.30795	2.1376
Dll4	No	0.382812	1.165	1.793	-0.6278	0.7193	0.8727	119816	0.999702	1.53906	0.622231	0.622046
Dnmt3l	No	0.0975863	0.6013	1.793	-1.192	0.7193	1.657	119816	0.6832	2.98187	2.30711	1.57622
Myh7b	No	0.0883823	0.5669	1.793	-1.226	0.7193	1.704	119816	0.655563	3.16282	2.53402	1.66121
Hdgfl1	No	0.0941374	0.5875	1.792	-1.204	0.7193	1.674	119816	0.670151	3.05021	2.40082	1.60891
Slc4a1	No	0.0601365	0.4394	1.792	-1.352	0.7193	1.88	119816	0.529711	4.07829	3.82844	2.02796
Rp1l1	No	0.027934	0.2106	1.792	-1.581	0.7193	2.198	119816	0.335231	8.50902	9.21452	3.08899
Tcf15	No	0.0528142	0.3977	1.791	-1.393	0.7193	1.936	119816	0.491914	4.50339	4.4134	2.17101
2010010A06Rik	No	0.0292633	0.2228	1.791	-1.568	0.7193	2.18	119816	0.344828	8.0386	8.72012	3.00694
Dhrs3	No	0.1207	0.6733	1.79	-1.116	0.7193	1.552	119816	0.759866	2.65855	1.85643	1.41064
Upp2	No	0.0912453	0.5751	1.79	-1.215	0.7193	1.689	119816	0.662972	3.1125	2.47081	1.63807
Gpr137b-ps	No	0.0747069	0.5083	1.79	-1.282	0.7193	1.782	119816	0.599205	3.52154	3.03103	1.81621
H2-M2	No	0.0865422	0.556	1.789	-1.233	0.7193	1.714	119816	0.651001	3.21763	2.58985	1.686
Zbtb20	No	0.0274576	0.2031	1.789	-1.586	0.7193	2.205	119816	0.332419	8.80847	9.44257	3.13889
Fcnb	No	0.0199049	0.1143	1.789	-1.675	0.7193	2.328	119816	0.272003	15.6518	14.589	3.96826
Nmur1	No	0.289502	1.026	1.788	-0.7619	0.7193	1.059	119816	0.999702	1.74269	0.801555	0.801316
Gprc5a	No	0.0608595	0.4401	1.788	-1.348	0.7193	1.875	119816	0.533036	4.06271	3.79419	2.02244
Cyp2s1	No	0.339454	1.1	1.787	-0.6871	0.7193	0.9552	119816	0.999702	1.62455	0.700245	0.700036
Pcdhga3	No	0.306375	1.051	1.787	-0.7358	0.7193	1.023	119816	0.999702	1.70029	0.766006	0.765777
Rbm47	No	0.190857	0.8465	1.787	-0.9409	0.7193	1.308	119816	0.923081	2.11105	1.16778	1.07796
Gng11	No	0.162798	0.7833	1.787	-1.004	0.7193	1.396	119816	0.873936	2.28137	1.36154	1.1899
Nlrc3	No	0.141573	0.7294	1.787	-1.057	0.7193	1.47	119816	0.823434	2.44996	1.56996	1.29276
Rgs11	No	0.131456	0.7015	1.787	-1.085	0.7193	1.508	119816	0.794837	2.5474	1.69723	1.34902
Ltc4s	No	0.0527607	0.3939	1.787	-1.393	0.7193	1.937	119816	0.491722	4.53668	4.43673	2.18164
Ahnak	No	0.104821	0.6194	1.786	-1.167	0.7193	1.622	119816	0.70564	2.88344	2.16511	1.52779
Lhfpl5	No	0.0645702	0.457	1.786	-1.329	0.7193	1.848	119816	0.55135	3.9081	3.56664	1.96647
Noxa1	No	0.0882279	0.5589	1.785	-1.226	0.7193	1.705	119816	0.655563	3.19377	2.55545	1.67526
1300017J02Rik	No	0.076037	0.5084	1.785	-1.276	0.7193	1.774	119816	0.604407	3.51101	2.99779	1.81189
Nlrp4a	No	0.0517139	0.3859	1.785	-1.399	0.7193	1.946	119816	0.48643	4.62555	4.54253	2.20963
Pdzd3	No	0.0509545	0.3815	1.785	-1.404	0.7193	1.952	119816	0.482175	4.6789	4.61693	2.22617
Clec18a	No	0.0697351	0.4795	1.784	-1.305	0.7193	1.814	119816	0.577667	3.72054	3.28132	1.89551
Barhl1	No	0.0452513	0.3428	1.783	-1.44	0.7193	2.002	119816	0.450617	5.20128	5.27913	2.37887
Cdkn1a	No	0.0474068	0.3557	1.782	-1.426	0.7193	1.983	119816	0.464363	5.00984	5.00635	2.32476
Flrt1	No	0.116463	0.6518	1.781	-1.129	0.7193	1.57	119816	0.743747	2.73243	1.94984	1.45019
Pim1	No	0.0653556	0.4555	1.781	-1.326	0.7193	1.843	119816	0.554295	3.90999	3.54895	1.96716
Dbh	No	0.0176483	0.07371	1.781	-1.707	0.7193	2.373	119816	0.250302	24.1623	18.3566	4.59468
Tcstv1	No	0.123946	0.6735	1.78	-1.107	0.7193	1.538	119816	0.770975	2.64291	1.81864	1.40213
Lce3a	No	0.0736156	0.493	1.78	-1.287	0.7193	1.789	119816	0.595968	3.61055	3.10791	1.85222
Gpbar1	No	0.132618	0.6968	1.779	-1.082	0.7193	1.504	119816	0.797599	2.5531	1.6954	1.35225
Il12rb2	No	0.0366379	0.2762	1.779	-1.503	0.7193	2.09	119816	0.397627	6.44098	6.75829	2.68728
Nynrin	No	0.185352	0.8251	1.778	-0.9527	0.7193	1.324	119816	0.916426	2.15489	1.20862	1.10761
Npw	No	0.156276	0.758	1.778	-1.02	0.7193	1.418	119816	0.857328	2.34565	1.43467	1.22999
Dscaml1	No	0.0212361	0.1204	1.778	-1.657	0.7193	2.304	119816	0.282714	14.7674	13.7395	3.88435
Prkd2	No	0.0954405	0.5774	1.777	-1.199	0.7193	1.667	119816	0.67517	3.07759	2.40206	1.6218
Slit1	No	0.0405188	0.3039	1.777	-1.473	0.7193	2.048	119816	0.420547	5.84732	6.05824	2.54778
Trim12c	No	0.050489	0.3688	1.776	-1.407	0.7193	1.956	119816	0.48139	4.81562	4.71078	2.26772
Nkx3-1	No	0.0383055	0.2862	1.776	-1.49	0.7193	2.072	119816	0.408038	6.20545	6.45414	2.63354
P2rx2	No	0.098778	0.5879	1.775	-1.187	0.7193	1.651	119816	0.687133	3.01922	2.32004	1.59418
Gphb5	No	0.0410606	0.3059	1.775	-1.47	0.7193	2.043	119816	0.42244	5.80255	6.00484	2.53669
Lgi1	No	0.0225857	0.1346	1.775	-1.64	0.7193	2.28	119816	0.294145	13.1872	12.6505	3.72107
Snai1	No	0.087032	0.5429	1.774	-1.231	0.7193	1.711	119816	0.652392	3.26764	2.61844	1.70825
Hdc	No	0.0451695	0.3328	1.774	-1.441	0.7193	2.003	119816	0.450617	5.33053	5.35772	2.41428
Drd4	No	0.0311132	0.2232	1.774	-1.551	0.7193	2.156	119816	0.357349	7.94803	8.36884	2.9906
Sis	No	0.103371	0.6016	1.773	-1.172	0.7193	1.629	119816	0.702762	2.94714	2.21884	1.55932
Cpeb2	No	0.0422786	0.3121	1.773	-1.461	0.7193	2.031	119816	0.43046	5.68087	5.82194	2.50611
Prdm14	No	0.0410961	0.3035	1.773	-1.469	0.7193	2.043	119816	0.42244	5.84185	6.02789	2.54642
Sphk1	No	0.135771	0.6989	1.772	-1.073	0.7193	1.492	119816	0.805006	2.53541	1.66734	1.34222
Ankrd36	No	0.116078	0.6418	1.772	-1.13	0.7193	1.571	119816	0.742808	2.76098	1.97249	1.46518
Rsph3b	No	0.0840816	0.5293	1.772	-1.243	0.7193	1.727	119816	0.64086	3.34782	2.72013	1.74322
Trim7	No	0.12152	0.6576	1.771	-1.114	0.7193	1.548	119816	0.763632	2.69313	1.87169	1.42928
Tdgf1	No	0.304599	1.031	1.77	-0.7385	0.7193	1.027	119816	0.999702	1.71678	0.779938	0.779705
Vtcn1	No	0.099068	0.584	1.77	-1.186	0.7193	1.649	119816	0.687554	3.03082	2.32667	1.59971
Ccl28	No	0.0530795	0.3782	1.77	-1.391	0.7193	1.934	119816	0.492888	4.68006	4.51731	2.22653
Col4a1	No	0.148681	0.7298	1.769	-1.039	0.7193	1.444	119816	0.8394	2.42395	1.52175	1.27736
Egr4	No	0.0721383	0.4753	1.769	-1.294	0.7193	1.798	119816	0.589425	3.72186	3.21673	1.89602
Cd14	No	0.121765	0.6545	1.768	-1.113	0.7193	1.547	119816	0.764321	2.7013	1.87572	1.43365
Lrrc8c	No	0.0871299	0.5373	1.768	-1.231	0.7193	1.711	119816	0.652799	3.29053	2.63223	1.71832
Irx3	No	0.120763	0.6506	1.767	-1.116	0.7193	1.552	119816	0.759943	2.71595	1.8968	1.44146
Syngr3	No	0.0373992	0.2698	1.767	-1.497	0.7193	2.081	119816	0.402391	6.5493	6.73807	2.71134
Ccdc68	No	0.0327082	0.2307	1.767	-1.536	0.7193	2.136	119816	0.368879	7.6593	7.96254	2.93721
Rad51ap2	No	0.0472057	0.3387	1.766	-1.427	0.7193	1.984	119816	0.463098	5.21405	5.1445	2.38241
Slc22a13	No	0.0465498	0.3323	1.764	-1.432	0.7193	1.99	119816	0.458917	5.30846	5.24777	2.40829
Clec7a	No	0.040346	0.289	1.764	-1.475	0.7193	2.05	119816	0.419849	6.10381	6.21583	2.60971
Celf6	No	0.176643	0.791	1.763	-0.9719	0.7193	1.351	119816	0.897723	2.22882	1.28802	1.15628
Hoxd11	No	0.0310654	0.2117	1.763	-1.551	0.7193	2.156	119816	0.357101	8.32782	8.56323	3.05794
Itga5	No	0.110893	0.6148	1.762	-1.147	0.7193	1.594	119816	0.728438	2.86597	2.08532	1.51902
Cacna1f	No	0.0497901	0.3506	1.762	-1.411	0.7193	1.962	119816	0.478324	5.02567	4.86975	2.32932
Pnlip	No	0.0401109	0.2857	1.762	-1.476	0.7193	2.053	119816	0.418926	6.16731	6.26516	2.62464
Colec12	No	0.22059	0.8799	1.761	-0.8811	0.7193	1.225	119816	0.967999	2.00136	1.03408	1.00098
Qrfp	No	0.0719567	0.4669	1.761	-1.294	0.7193	1.799	119816	0.589227	3.77169	3.25038	1.91521
Tnfrsf13b	No	0.0666748	0.4404	1.76	-1.319	0.7193	1.834	119816	0.561232	3.99637	3.56125	1.99869
Hoxb2	No	0.0647782	0.4319	1.76	-1.328	0.7193	1.847	119816	0.55241	4.07502	3.66903	2.02681
Cttnbp2	No	0.204328	0.8459	1.759	-0.9131	0.7193	1.269	119816	0.941317	2.07944	1.12204	1.0562
Caskin1	No	0.0796516	0.497	1.758	-1.261	0.7193	1.753	119816	0.621001	3.53722	2.93497	1.82262
Gna15	No	0.0667018	0.4394	1.758	-1.319	0.7193	1.834	119816	0.561232	4.00091	3.56417	2.00033
Eepd1	No	0.328416	1.054	1.757	-0.703	0.7193	0.9773	119816	0.999702	1.66698	0.737459	0.737239
Sctr	No	0.228771	0.8901	1.756	-0.8657	0.7193	1.204	119816	0.97625	1.97281	1.0041	0.980254
Itk	No	0.201893	0.8383	1.756	-0.918	0.7193	1.276	119816	0.939179	2.09472	1.13584	1.06675
1700028B04Rik	No	0.0577741	0.3909	1.756	-1.365	0.7193	1.897	119816	0.515344	4.4922	4.20578	2.16742
Gbp10	No	0.306994	1.021	1.755	-0.7348	0.7193	1.022	119816	0.999702	1.7189	0.781721	0.781488
Trex2	No	0.0894612	0.5332	1.755	-1.222	0.7193	1.698	119816	0.658529	3.29145	2.60994	1.71872
St8sia6	No	0.0195127	0.07467	1.755	-1.68	0.7193	2.336	119816	0.268604	23.5034	16.9573	4.5548
Asphd2	No	0.151478	0.7225	1.754	-1.032	0.7193	1.434	119816	0.844321	2.42768	1.51551	1.27958
Luzp2	No	0.0322909	0.2138	1.754	-1.54	0.7193	2.141	119816	0.364996	8.20393	8.31875	3.03631
Cd300lb	No	0.0601471	0.4012	1.753	-1.352	0.7193	1.88	119816	0.529711	4.36939	4.01622	2.12743
Tdrd5	No	0.156025	0.7318	1.752	-1.02	0.7193	1.419	119816	0.857328	2.3941	1.46908	1.25948
Rac3	No	0.130851	0.665	1.752	-1.087	0.7193	1.511	119816	0.793891	2.63459	1.76041	1.39758
Chrnb2	No	0.0913369	0.5379	1.752	-1.215	0.7193	1.688	119816	0.662972	3.25711	2.56963	1.70359
Vipr1	No	0.0471064	0.3239	1.752	-1.428	0.7193	1.985	119816	0.462935	5.40908	5.26074	2.43538
Gnb4	No	0.0601995	0.3981	1.75	-1.352	0.7193	1.879	119816	0.529711	4.39588	4.03268	2.13615
Espn	No	0.0422489	0.2886	1.75	-1.461	0.7193	2.031	119816	0.43046	6.06376	6.04054	2.60021
Nppa	No	0.0268818	0.1575	1.75	-1.592	0.7193	2.213	119816	0.326793	11.1111	10.6304	3.47393
Dner	No	0.245641	0.9139	1.749	-0.8351	0.7193	1.161	119816	0.994816	1.91378	0.941302	0.936422
Pigr	No	0.144331	0.6987	1.749	-1.05	0.7193	1.46	119816	0.830003	2.50322	1.59492	1.32379
Muc4	No	0.112351	0.6069	1.749	-1.142	0.7193	1.588	119816	0.731281	2.88186	2.08812	1.527
Gnmt	No	0.109709	0.598	1.749	-1.151	0.7193	1.6	119816	0.723552	2.92475	2.13988	1.54831
Lrp1	No	0.0640439	0.4171	1.749	-1.332	0.7193	1.852	119816	0.548733	4.19324	3.7688	2.06807
Myo1f	No	0.0441263	0.3011	1.749	-1.448	0.7193	2.013	119816	0.443246	5.8087	5.72643	2.53822
Slc45a1	No	0.0340651	0.2247	1.749	-1.524	0.7193	2.119	119816	0.379236	7.78371	7.80637	2.96046
Gal3st3	No	0.112036	0.6047	1.748	-1.143	0.7193	1.589	119816	0.731265	2.89069	2.0942	1.53141
Synpo	No	0.0983852	0.5593	1.748	-1.189	0.7193	1.653	119816	0.685675	3.12534	2.39765	1.64401
Plekha4	No	0.0572815	0.3802	1.748	-1.368	0.7193	1.901	119816	0.513408	4.59758	4.2868	2.20087
Snx31	No	0.138356	0.6815	1.747	-1.066	0.7193	1.482	119816	0.813679	2.56346	1.66908	1.35809
H2-Aa	No	0.100045	0.5635	1.747	-1.183	0.7193	1.645	119816	0.69024	3.10027	2.36496	1.63239
Rassf10	No	0.39264	1.131	1.746	-0.6149	0.7193	0.8548	119816	0.999702	1.54377	0.626642	0.626455
Paqr6	No	0.0588448	0.3866	1.746	-1.359	0.7193	1.889	119816	0.521799	4.5163	4.16854	2.17514
Sgip1	No	0.0371938	0.2471	1.746	-1.499	0.7193	2.084	119816	0.401045	7.06597	7.03384	2.82089
Klf5	No	0.196535	0.8161	1.745	-0.929	0.7193	1.291	119816	0.930998	2.13822	1.17767	1.09641
Caps2	No	0.0789144	0.4811	1.745	-1.264	0.7193	1.757	119816	0.618149	3.6271	3.00707	1.85882
Capn6	No	0.0287809	0.1722	1.745	-1.573	0.7193	2.187	119816	0.341375	10.1336	9.7871	3.34107
44265	No	0.0339384	0.2183	1.744	-1.526	0.7193	2.121	119816	0.378745	7.98901	7.91567	2.99802
Zfhx4	No	0.581357	1.346	1.743	-0.3966	0.7193	0.5514	119816	0.999702	1.29495	0.373005	0.372894
Kcne2	No	0.188357	0.7966	1.743	-0.9462	0.7193	1.315	119816	0.920204	2.18805	1.2276	1.12965
Srgap3	No	0.0991954	0.557	1.743	-1.186	0.7193	1.649	119816	0.688119	3.12926	2.39177	1.64582
Stat2	No	0.0989514	0.5557	1.743	-1.187	0.7193	1.65	119816	0.687554	3.13658	2.39864	1.64919
E030018B13Rik	No	0.0462009	0.3079	1.742	-1.434	0.7193	1.994	119816	0.456432	5.65768	5.47773	2.50021
Ttc9b	No	0.134212	0.6625	1.74	-1.077	0.7193	1.498	119816	0.799561	2.62642	1.74232	1.39309
Wfdc13	No	0.0519893	0.3418	1.74	-1.398	0.7193	1.943	119816	0.488178	5.0907	4.80944	2.34786
Apc2	No	0.0375085	0.2432	1.74	-1.496	0.7193	2.08	119816	0.402988	7.15461	7.04456	2.83887
Klhl29	No	0.0858437	0.5033	1.739	-1.236	0.7193	1.718	119816	0.648303	3.4552	2.75915	1.78877
Oas1e	No	0.048302	0.319	1.739	-1.42	0.7193	1.975	119816	0.470669	5.45141	5.19819	2.44663
Slc22a18	No	0.0440161	0.2904	1.739	-1.449	0.7193	2.014	119816	0.44303	5.98829	5.82837	2.58214
Ccr10	No	0.512074	1.266	1.738	-0.4716	0.7193	0.6556	119816	0.999702	1.37283	0.457287	0.457151
Olfr18	No	0.19487	0.8055	1.738	-0.9325	0.7193	1.296	119816	0.92924	2.15767	1.19396	1.10947
Ankfn1	No	0.111138	0.5923	1.738	-1.146	0.7193	1.593	119816	0.729187	2.93432	2.12981	1.55303
Unc93a	No	0.0990254	0.5513	1.738	-1.187	0.7193	1.65	119816	0.687554	3.15255	2.40929	1.65652
Bdkrb2	No	0.150838	0.7037	1.737	-1.033	0.7193	1.437	119816	0.842634	2.46838	1.54701	1.30357
Lgals4	No	0.144641	0.6868	1.736	-1.049	0.7193	1.459	119816	0.830816	2.52766	1.61023	1.33781
Vmn2r107	No	0.105293	0.5711	1.736	-1.165	0.7193	1.62	119816	0.706936	3.03975	2.26888	1.60395
Shc4	No	0.0509271	0.3315	1.736	-1.404	0.7193	1.952	119816	0.482175	5.2368	4.95398	2.38869
Olfr658	No	0.120441	0.6177	1.735	-1.117	0.7193	1.553	119816	0.758875	2.80881	1.96338	1.48996
Tmeff2	No	0.0549564	0.3548	1.735	-1.381	0.7193	1.919	119816	0.501804	4.89008	4.56325	2.28986
Crct1	No	0.0368481	0.233	1.735	-1.502	0.7193	2.087	119816	0.398752	7.44635	7.26399	2.89653
Igfbp1	No	0.0339748	0.2097	1.735	-1.525	0.7193	2.12	119816	0.378745	8.27372	8.04906	3.04854
Spata21	No	0.0509924	0.3305	1.734	-1.404	0.7193	1.952	119816	0.482175	5.2466	4.95957	2.39138
Ltk	No	0.0885056	0.507	1.732	-1.225	0.7193	1.703	119816	0.655563	3.41617	2.7036	1.77238
Fsd2	No	0.0501593	0.323	1.732	-1.409	0.7193	1.959	119816	0.480637	5.36223	5.04088	2.42283
Hck	No	0.158525	0.7169	1.731	-1.014	0.7193	1.41	119816	0.863672	2.41456	1.4725	1.27176
Kctd4	No	0.0761108	0.4551	1.731	-1.276	0.7193	1.774	119816	0.604407	3.80356	3.18883	1.92735
Slc36a2	No	0.0424785	0.2713	1.731	-1.459	0.7193	2.029	119816	0.431322	6.38039	6.19872	2.67364
Serinc4	No	0.121553	0.6164	1.73	-1.114	0.7193	1.548	119816	0.763632	2.80662	1.94967	1.48883
Wdr38	No	0.0619369	0.3874	1.73	-1.343	0.7193	1.867	119816	0.536822	4.46567	4.02159	2.15888
Ubqln2	No	0.0509886	0.3261	1.73	-1.404	0.7193	1.952	119816	0.482175	5.30512	4.99276	2.40739
Ibsp	No	0.558847	1.309	1.729	-0.4205	0.7193	0.5846	119816	0.999702	1.32086	0.401593	0.401473
Prph2	No	0.0520642	0.3321	1.729	-1.397	0.7193	1.943	119816	0.488575	5.20626	4.87182	2.38025
Krt6a	No	0.266253	0.9282	1.728	-0.7997	0.7193	1.112	119816	0.999702	1.86167	0.896863	0.896596
Foxq1	No	0.0410939	0.2586	1.728	-1.469	0.7193	2.043	119816	0.42244	6.68213	6.48685	2.74031
Olfr1346	No	0.0918607	0.5149	1.727	-1.213	0.7193	1.686	119816	0.664958	3.35405	2.62559	1.7459
Mmp23	No	0.301668	0.9833	1.726	-0.743	0.7193	1.033	119816	0.999702	1.75531	0.811971	0.811729
Syt17	No	0.179705	0.7613	1.726	-0.9651	0.7193	1.342	119816	0.906822	2.26717	1.30223	1.1809
Nrl	No	0.0431223	0.2707	1.726	-1.455	0.7193	2.023	119816	0.436675	6.37606	6.12049	2.67267
Gm4847	No	0.050613	0.3186	1.725	-1.406	0.7193	1.955	119816	0.481595	5.41431	5.05981	2.43678
Arhgef16	No	0.018158	0.02609	1.725	-1.699	0.7193	2.362	119816	0.255595	66.1173	23.6584	6.04696
Prdx5	No	0.232501	0.8638	1.723	-0.8588	0.7193	1.194	119816	0.979513	1.99467	1.01699	0.996153
Pcdha7	No	0.0914583	0.5087	1.723	-1.214	0.7193	1.688	119816	0.663085	3.38707	2.65431	1.76004
Hsbp1l1	No	0.061859	0.3793	1.723	-1.343	0.7193	1.867	119816	0.536458	4.54258	4.07024	2.18351
Rab44	No	0.0442704	0.2758	1.723	-1.447	0.7193	2.012	119816	0.444395	6.24728	5.94792	2.64323
Lhfpl3	No	0.0195507	0.04335	1.723	-1.68	0.7193	2.335	119816	0.268634	39.7463	19.7769	5.31275
Slc39a12	No	0.132249	0.6395	1.722	-1.083	0.7193	1.505	119816	0.797599	2.69273	1.79171	1.42907
Zfr2	No	0.0560153	0.3467	1.721	-1.375	0.7193	1.911	119816	0.505995	4.96395	4.5682	2.31149
Tgfb1i1	No	0.488306	1.219	1.718	-0.4985	0.7193	0.693	119816	0.999702	1.40935	0.49518	0.495032
Tmem106a	No	0.237243	0.8678	1.718	-0.8502	0.7193	1.182	119816	0.988066	1.97972	0.997196	0.985296
Cldn23	No	0.055884	0.3415	1.717	-1.375	0.7193	1.912	119816	0.505419	5.02782	4.6099	2.32993
Sftpc	No	0.0381615	0.2258	1.717	-1.491	0.7193	2.073	119816	0.407231	7.60407	7.18701	2.92677
Pgc	No	0.0355826	0.2049	1.717	-1.512	0.7193	2.102	119816	0.39099	8.3797	7.84392	3.0669
Adamtsl5	No	0.0609748	0.3685	1.716	-1.348	0.7193	1.874	119816	0.533734	4.65672	4.15809	2.21931
Sez6l2	No	0.375078	1.077	1.715	-0.638	0.7193	0.887	119816	0.999702	1.59239	0.671391	0.67119
Gp1bb	No	0.133116	0.6345	1.715	-1.08	0.7193	1.502	119816	0.798034	2.70292	1.79756	1.43452
Clcf1	No	0.0966331	0.5195	1.715	-1.195	0.7193	1.661	119816	0.68043	3.30125	2.53224	1.72301
Slc13a2	No	0.17502	0.738	1.714	-0.9756	0.7193	1.356	119816	0.895549	2.32249	1.35746	1.21567
Il21r	No	0.0735417	0.4266	1.714	-1.287	0.7193	1.789	119816	0.595968	4.01782	3.36664	2.00641
Sp5	No	0.589205	1.325	1.713	-0.3884	0.7193	0.54	119816	0.999702	1.29283	0.370643	0.370533
Tlr9	No	0.573949	1.309	1.713	-0.4044	0.7193	0.5622	119816	0.999702	1.30863	0.388176	0.38806
Igtp	No	0.337917	1.024	1.713	-0.6893	0.7193	0.9583	119816	0.999702	1.67285	0.742531	0.742309
S100g	No	0.04858	0.2943	1.713	-1.419	0.7193	1.972	119816	0.471271	5.82059	5.39215	2.54117
4933417G07Rik	No	0.041921	0.2496	1.713	-1.463	0.7193	2.034	119816	0.427982	6.86298	6.49287	2.77884
Zic4	No	0.193878	0.777	1.712	-0.9345	0.7193	1.299	119816	0.928938	2.20335	1.22688	1.1397
Lipc	No	0.164553	0.7121	1.712	-0.9998	0.7193	1.39	119816	0.876994	2.40416	1.44303	1.26553
Sprr1b	No	0.046575	0.2805	1.712	-1.432	0.7193	1.99	119816	0.458917	6.10339	5.68645	2.60961
Rassf8	No	0.0884091	0.4851	1.711	-1.226	0.7193	1.704	119816	0.655563	3.52711	2.77393	1.81849
Apol6	No	0.0860253	0.4761	1.711	-1.235	0.7193	1.717	119816	0.649069	3.59378	2.84331	1.8455
Lrrc10	No	0.0386935	0.2225	1.71	-1.487	0.7193	2.067	119816	0.410244	7.68539	7.17164	2.94212
Ltb	No	0.0632854	0.373	1.709	-1.336	0.7193	1.857	119816	0.544102	4.58177	4.03583	2.1959
Cnn1	No	0.0623791	0.3688	1.709	-1.341	0.7193	1.864	119816	0.539406	4.63395	4.10125	2.21224
Car5a	No	0.0608133	0.3606	1.709	-1.349	0.7193	1.875	119816	0.532943	4.73932	4.21186	2.24468
Nupr1	No	0.277321	0.9271	1.708	-0.7814	0.7193	1.086	119816	0.999702	1.8423	0.881774	0.881511
Aim2	No	0.0670575	0.3904	1.708	-1.317	0.7193	1.831	119816	0.562617	4.375	3.78461	2.12928
Atp12a	No	0.0592633	0.3513	1.708	-1.357	0.7193	1.886	119816	0.524579	4.86194	4.34927	2.28153
Sytl1	No	0.411636	1.117	1.707	-0.5906	0.7193	0.821	119816	0.999702	1.5282	0.612017	0.611834
Cd274	No	0.191227	0.7665	1.707	-0.9401	0.7193	1.307	119816	0.92415	2.22701	1.24991	1.15511
Gata5	No	0.0934025	0.5004	1.707	-1.207	0.7193	1.678	119816	0.669325	3.41127	2.64492	1.77031
Lpar5	No	0.0284007	0.1296	1.706	-1.577	0.7193	2.192	119816	0.338997	13.1636	10.9691	3.71848
Gpc5	No	0.487184	1.205	1.705	-0.4998	0.7193	0.6948	119816	0.999702	1.41494	0.500888	0.500739
Tmem89	No	0.147435	0.6616	1.704	-1.042	0.7193	1.449	119816	0.837364	2.57557	1.62999	1.36489
Fam166a	No	0.0824811	0.4553	1.704	-1.249	0.7193	1.736	119816	0.635672	3.74259	2.99531	1.90404
Col7a1	No	0.103777	0.5328	1.703	-1.17	0.7193	1.627	119816	0.703677	3.19632	2.38236	1.67641
Mov10l1	No	0.0408737	0.2321	1.703	-1.471	0.7193	2.045	119816	0.421845	7.33735	6.81591	2.87526
Pcdhgc5	No	0.392088	1.087	1.702	-0.6156	0.7193	0.8558	119816	0.999702	1.56578	0.647072	0.646879
Fam151a	No	0.332172	1.005	1.702	-0.6976	0.7193	0.9698	119816	0.999702	1.69353	0.760262	0.760036
Cd34	No	0.0216459	0.04978	1.702	-1.652	0.7193	2.297	119816	0.286211	34.1904	17.8034	5.09552
H1fx	No	0.173979	0.7233	1.701	-0.9779	0.7193	1.36	119816	0.894808	2.35172	1.37875	1.23372
H2-K2	No	0.185931	0.7486	1.7	-0.9515	0.7193	1.323	119816	0.917828	2.27091	1.2892	1.18327
Scara3	No	0.0937445	0.4933	1.699	-1.206	0.7193	1.676	119816	0.670151	3.44415	2.66231	1.78415
Nras	No	0.241094	0.8549	1.698	-0.8432	0.7193	1.172	119816	0.992399	1.9862	0.997592	0.990009
Trim56	No	0.13869	0.6327	1.698	-1.065	0.7193	1.481	119816	0.814254	2.68374	1.74914	1.42424
Kdm6b	No	0.128236	0.604	1.698	-1.094	0.7193	1.521	119816	0.783593	2.81126	1.90305	1.49122
Nudt16	No	0.175629	0.7228	1.697	-0.9742	0.7193	1.354	119816	0.895608	2.34781	1.37484	1.23132
Zscan4f	No	0.135256	0.623	1.697	-1.074	0.7193	1.494	119816	0.802589	2.72392	1.80127	1.44568
Sesn3	No	0.0879197	0.4691	1.697	-1.228	0.7193	1.706	119816	0.654269	3.61757	2.83525	1.85502
Kcnj9	No	0.0494949	0.2843	1.697	-1.413	0.7193	1.964	119816	0.476425	5.96905	5.41009	2.5775
Xirp1	No	0.643241	1.363	1.696	-0.3332	0.7193	0.4632	119816	0.999702	1.24431	0.315445	0.315351
C2	No	0.147417	0.6544	1.696	-1.042	0.7193	1.449	119816	0.837364	2.59169	1.64073	1.37389
Fam166b	No	0.0502048	0.287	1.696	-1.409	0.7193	1.958	119816	0.480766	5.90941	5.33111	2.56301
Gabrg3	No	0.0461281	0.2619	1.696	-1.434	0.7193	1.994	119816	0.456213	6.47575	5.90744	2.69505
Neurod1	No	0.197552	0.7682	1.695	-0.9269	0.7193	1.289	119816	0.93365	2.20646	1.22287	1.14173
4930544D05Rik	No	0.185371	0.7409	1.694	-0.9527	0.7193	1.324	119816	0.916426	2.28641	1.30189	1.19308
Nav2	No	0.104435	0.5256	1.694	-1.168	0.7193	1.624	119816	0.704765	3.22298	2.39569	1.6884
Trim43c	No	0.0262077	0.09481	1.694	-1.599	0.7193	2.223	119816	0.321486	17.8673	12.9376	4.15925
Parp12	No	0.282898	0.9201	1.693	-0.7724	0.7193	1.074	119816	0.999702	1.84002	0.879982	0.879719
Dusp8	No	0.143669	0.6407	1.693	-1.052	0.7193	1.462	119816	0.82727	2.64242	1.69456	1.40186
Wt1	No	0.0743199	0.4094	1.693	-1.284	0.7193	1.785	119816	0.598608	4.13532	3.42127	2.048
Tfap2e	No	0.318256	0.9744	1.692	-0.7179	0.7193	0.9981	119816	0.999702	1.73645	0.796381	0.796144
Nhlh2	No	0.253518	0.8706	1.692	-0.8214	0.7193	1.142	119816	0.999702	1.94349	0.958934	0.958648
Olfr729	No	0.116699	0.5632	1.692	-1.128	0.7193	1.569	119816	0.743747	3.00426	2.1338	1.58701
Zadh2	No	0.0837483	0.4479	1.692	-1.244	0.7193	1.729	119816	0.639948	3.77763	2.99631	1.91748
Slc16a5	No	0.166237	0.6952	1.691	-0.9958	0.7193	1.384	119816	0.879511	2.43239	1.45806	1.28238
Gm9696	No	0.0970104	0.4971	1.691	-1.194	0.7193	1.66	119816	0.681484	3.40173	2.5918	1.76627
Gstp2	No	0.096271	0.4947	1.691	-1.196	0.7193	1.663	119816	0.678518	3.41823	2.61342	1.77325
Adam23	No	0.0863796	0.4574	1.691	-1.234	0.7193	1.715	119816	0.650431	3.69698	2.90015	1.88635
Nlrp6	No	0.0757258	0.4137	1.691	-1.278	0.7193	1.776	119816	0.60359	4.0875	3.36523	2.03122
Serinc2	No	0.0948935	0.489	1.69	-1.201	0.7193	1.67	119816	0.673564	3.45603	2.6562	1.78912
1700001J03Rik	No	0.0940304	0.485	1.689	-1.205	0.7193	1.675	119816	0.670151	3.48247	2.68613	1.80011
Mmrn2	No	0.083611	0.4449	1.689	-1.245	0.7193	1.73	119816	0.639225	3.79636	3.01086	1.92462
Hmx2	No	0.402651	1.086	1.688	-0.602	0.7193	0.8369	119816	0.999702	1.55433	0.636481	0.636291
Hs3st3b1	No	0.0428799	0.2316	1.688	-1.457	0.7193	2.025	119816	0.434514	7.28843	6.59497	2.86561
Sap25	No	0.0979625	0.497	1.687	-1.19	0.7193	1.655	119816	0.684002	3.39437	2.57768	1.76314
Pcp4	No	0.0482104	0.2661	1.687	-1.421	0.7193	1.976	119816	0.470082	6.33972	5.66798	2.66442
Oas1c	No	0.0295404	0.1215	1.687	-1.565	0.7193	2.176	119816	0.346186	13.8848	10.9635	3.79543
Rinl	No	0.129493	0.5959	1.686	-1.091	0.7193	1.516	119816	0.788925	2.82933	1.90191	1.50046
Rhob	No	0.12354	0.5784	1.686	-1.108	0.7193	1.54	119816	0.769339	2.91494	2.00622	1.54347
Gpr27	No	0.0670086	0.3688	1.686	-1.318	0.7193	1.832	119816	0.562617	4.57158	3.89731	2.19269
Hic1	No	0.0502513	0.2782	1.686	-1.408	0.7193	1.958	119816	0.480903	6.06039	5.40527	2.59941
Cntnap1	No	0.182462	0.7263	1.685	-0.959	0.7193	1.333	119816	0.910913	2.31998	1.33285	1.21411
Abca15	No	0.113099	0.5453	1.685	-1.14	0.7193	1.584	119816	0.734239	3.09004	2.21675	1.62763
Trp63	No	0.191284	0.7436	1.684	-0.94	0.7193	1.307	119816	0.92415	2.26466	1.27608	1.17929
Klrb1a	No	0.188141	0.7367	1.683	-0.9467	0.7193	1.316	119816	0.920204	2.28451	1.29524	1.19189
Gstm3	No	0.0740885	0.3979	1.683	-1.285	0.7193	1.786	119816	0.597858	4.22971	3.48002	2.08056
Vmn2r28	No	0.0677665	0.3695	1.683	-1.314	0.7193	1.827	119816	0.565426	4.5548	3.86857	2.18739
Atn1	No	0.0952132	0.4821	1.682	-1.2	0.7193	1.669	119816	0.674235	3.4889	2.6738	1.80277
Stag3	No	0.125056	0.5772	1.681	-1.103	0.7193	1.534	119816	0.77484	2.91234	1.99032	1.54218
Ppp1r3e	No	0.107311	0.5223	1.681	-1.158	0.7193	1.61	119816	0.715262	3.21846	2.3577	1.68637
Vwa5b2	No	0.0851101	0.442	1.681	-1.239	0.7193	1.722	119816	0.645742	3.80317	2.98448	1.9272
Uox	No	0.271442	0.8887	1.68	-0.7911	0.7193	1.1	119816	0.999702	1.8904	0.918967	0.918693
Gpr137c	No	0.203903	0.7659	1.68	-0.9139	0.7193	1.271	119816	0.940778	2.1935	1.20457	1.13323
Il18rap	No	0.108374	0.5256	1.68	-1.155	0.7193	1.606	119816	0.719385	3.19635	2.33036	1.67642
Atp6v0c	No	0.089102	0.4574	1.68	-1.223	0.7193	1.7	119816	0.658288	3.67293	2.85123	1.87693
Arl13a	No	0.0398926	0.2023	1.68	-1.478	0.7193	2.055	119816	0.417329	8.3045	7.31772	3.05389
Kcng4	No	0.0303137	0.1222	1.68	-1.558	0.7193	2.166	119816	0.351127	13.748	10.7686	3.78115
Slc22a4	No	0.116989	0.5518	1.679	-1.128	0.7193	1.568	119816	0.744958	3.04277	2.155	1.60538
Muc6	No	0.0452391	0.2386	1.679	-1.44	0.7193	2.002	119816	0.450617	7.03688	6.24685	2.81494
Ajap1	No	0.474166	1.163	1.678	-0.5148	0.7193	0.7157	119816	0.999702	1.44282	0.52905	0.528892
Crygn	No	0.466929	1.155	1.678	-0.5233	0.7193	0.7275	119816	0.999702	1.45281	0.539011	0.53885
Btg4	No	0.208633	0.7736	1.678	-0.9044	0.7193	1.257	119816	0.947978	2.16908	1.17838	1.11708
Krt17	No	0.111998	0.5347	1.678	-1.143	0.7193	1.589	119816	0.731265	3.13821	2.25628	1.64994
Ccdc74a	No	0.106266	0.5164	1.678	-1.162	0.7193	1.615	119816	0.709879	3.24942	2.39503	1.70018
Dpp10	No	0.155294	0.6549	1.677	-1.022	0.7193	1.421	119816	0.855986	2.5607	1.58477	1.35654
Pcdhgb4	No	0.261378	0.8677	1.676	-0.8079	0.7193	1.123	119816	0.999702	1.93154	0.950037	0.949754
Slfnl1	No	0.0605576	0.326	1.676	-1.35	0.7193	1.877	119816	0.531947	5.1411	4.44043	2.36208
Ifit2	No	0.119942	0.5554	1.674	-1.119	0.7193	1.555	119816	0.756683	3.01404	2.10352	1.5917
Tmem63c	No	0.0371475	0.1747	1.674	-1.499	0.7193	2.084	119816	0.400835	9.58214	8.1339	3.26035
Pak7	No	0.0740028	0.3874	1.673	-1.285	0.7193	1.787	119816	0.597488	4.31853	3.53236	2.11054
Ccdc107	No	0.0737348	0.3866	1.673	-1.286	0.7193	1.788	119816	0.596042	4.32747	3.54593	2.11352
9330182L06Rik	No	0.0484824	0.2525	1.672	-1.419	0.7193	1.973	119816	0.471271	6.62178	5.78694	2.72722
Ccdc8	No	0.529117	1.218	1.671	-0.4527	0.7193	0.6294	119816	0.999702	1.37192	0.456334	0.456198
Trim15	No	0.0894776	0.4496	1.671	-1.222	0.7193	1.698	119816	0.658529	3.71664	2.8761	1.894
Hnf1a	No	0.0509866	0.2668	1.671	-1.404	0.7193	1.952	119816	0.482175	6.26312	5.48946	2.64688
Hcn2	No	0.344222	0.9891	1.669	-0.6804	0.7193	0.9459	119816	0.999702	1.68739	0.755021	0.754796
Asgr2	No	0.143235	0.6159	1.669	-1.053	0.7193	1.464	119816	0.826044	2.70986	1.74109	1.43822
Gp1ba	No	0.115443	0.5369	1.669	-1.132	0.7193	1.574	119816	0.741102	3.10859	2.20787	1.63626
Slc7a13	No	0.0436058	0.2169	1.668	-1.452	0.7193	2.018	119816	0.440381	7.69018	6.68289	2.94302
Nfkbia	No	0.1209	0.5512	1.667	-1.116	0.7193	1.551	119816	0.760488	3.02431	2.09945	1.59661
Slamf1	No	0.0916756	0.4533	1.667	-1.213	0.7193	1.687	119816	0.66426	3.67748	2.82828	1.87872
Gm614	No	0.613699	1.303	1.666	-0.3631	0.7193	0.5048	119816	0.999702	1.27859	0.354657	0.354551
Col6a3	No	0.264487	0.8633	1.666	-0.8027	0.7193	1.116	119816	0.999702	1.9298	0.948738	0.948455
Krt76	No	0.205037	0.7539	1.666	-0.9116	0.7193	1.267	119816	0.941685	2.20984	1.21478	1.14394
Cuzd1	No	0.25159	0.8403	1.665	-0.8247	0.7193	1.147	119816	0.999702	1.98144	0.98684	0.986546
Icam4	No	0.218624	0.7802	1.665	-0.8849	0.7193	1.23	119816	0.966041	2.13407	1.13205	1.09361
Ypel4	No	0.139646	0.6027	1.665	-1.063	0.7193	1.477	119816	0.817941	2.76257	1.79232	1.46601
Glipr1	No	0.123339	0.5559	1.664	-1.108	0.7193	1.541	119816	0.768408	2.99334	2.05849	1.58176
Obox3	No	0.0892251	0.4417	1.664	-1.222	0.7193	1.7	119816	0.658288	3.76726	2.90681	1.91352
A630010A05Rik	No	0.0676466	0.3496	1.664	-1.314	0.7193	1.827	119816	0.56474	4.75973	3.98569	2.25088
Mdga2	No	0.0359628	0.1549	1.664	-1.509	0.7193	2.097	119816	0.393724	10.7424	8.69961	3.42525
Ptprcap	No	0.426916	1.091	1.663	-0.5715	0.7193	0.7945	119816	0.999702	1.52429	0.608319	0.608137
Cd47	No	0.175316	0.6885	1.663	-0.9749	0.7193	1.355	119816	0.895549	2.4154	1.42065	1.27226
Ttc39c	No	0.142559	0.608	1.663	-1.055	0.7193	1.466	119816	0.824226	2.7352	1.76122	1.45164
Cdh3	No	0.10463	0.4942	1.662	-1.167	0.7193	1.623	119816	0.705556	3.36301	2.47996	1.74975
Bmpr1b	No	0.0814903	0.4091	1.662	-1.253	0.7193	1.742	119816	0.630739	4.06258	3.20639	2.02239
Gpr82	No	0.0634243	0.3268	1.662	-1.335	0.7193	1.856	119816	0.544983	5.08568	4.30553	2.34644
Myom2	No	0.403625	1.06	1.661	-0.6008	0.7193	0.8352	119816	0.999702	1.56698	0.648181	0.647988
Plekha2	No	0.217327	0.7732	1.661	-0.8874	0.7193	1.234	119816	0.964995	2.14822	1.14316	1.10314
Gm13119	No	0.130196	0.572	1.661	-1.089	0.7193	1.513	119816	0.791424	2.90385	1.94329	1.53797
Olfr533	No	0.0527375	0.2674	1.661	-1.393	0.7193	1.937	119816	0.491722	6.21167	5.35868	2.63498
Ccnb3	No	0.48058	1.153	1.66	-0.5074	0.7193	0.7054	119816	0.999702	1.43972	0.525948	0.525791
Asphd1	No	0.0829621	0.4124	1.66	-1.247	0.7193	1.734	119816	0.637192	4.02522	3.153	2.00907
Ttc34	No	0.0352353	0.145	1.66	-1.515	0.7193	2.106	119816	0.388886	11.4483	9.04393	3.51706
Gad1	No	0.249965	0.8319	1.659	-0.8275	0.7193	1.15	119816	0.999702	1.99423	0.996129	0.995832
Ttll13	No	0.192129	0.7204	1.659	-0.9382	0.7193	1.304	119816	0.925245	2.30289	1.30068	1.20344
Phactr2	No	0.103962	0.4897	1.659	-1.17	0.7193	1.626	119816	0.704223	3.38779	2.4997	1.76034
Trim25	No	0.227721	0.7898	1.658	-0.8677	0.7193	1.206	119816	0.97625	2.09927	1.09591	1.06988
Cyp2ab1	No	0.133394	0.5789	1.658	-1.08	0.7193	1.501	119816	0.798034	2.86405	1.90225	1.51806
Numbl	No	0.12199	0.5458	1.658	-1.112	0.7193	1.546	119816	0.765071	3.03774	2.09523	1.603
Tmem86a	No	0.0574255	0.2909	1.658	-1.367	0.7193	1.9	119816	0.514391	5.69955	4.88121	2.51085
Arl5c	No	0.285766	0.8887	1.657	-0.7678	0.7193	1.067	119816	0.999702	1.86452	0.899074	0.898805
Timd2	No	0.0658376	0.3342	1.657	-1.323	0.7193	1.84	119816	0.556461	4.95811	4.15085	2.30979
Capg	No	0.256271	0.8395	1.656	-0.8166	0.7193	1.135	119816	0.999702	1.9726	0.980393	0.9801
Ttbk1	No	0.0702062	0.3527	1.655	-1.302	0.7193	1.811	119816	0.579008	4.69237	3.85196	2.23032
Tnfrsf18	No	0.131768	0.5688	1.653	-1.084	0.7193	1.507	119816	0.795764	2.90612	1.93411	1.53909
4933405L10Rik	No	0.11432	0.5167	1.653	-1.136	0.7193	1.579	119816	0.738418	3.19915	2.272	1.67769
AB124611	No	0.0812095	0.399	1.653	-1.254	0.7193	1.744	119816	0.629868	4.14286	3.25564	2.05063
Shisa6	No	0.0436442	0.2016	1.653	-1.451	0.7193	2.018	119816	0.440472	8.1994	6.89152	3.03552
Hpca	No	0.210871	0.7517	1.652	-0.9	0.7193	1.251	119816	0.950699	2.19769	1.19489	1.13598
Atxn1	No	0.162289	0.6469	1.652	-1.005	0.7193	1.397	119816	0.872435	2.55372	1.55037	1.3526
Dlgap2	No	0.375216	1.013	1.651	-0.6379	0.7193	0.8867	119816	0.999702	1.62981	0.704916	0.704706
Sox9	No	0.105393	0.486	1.651	-1.165	0.7193	1.619	119816	0.706936	3.39712	2.49572	1.76431
Slitrk6	No	0.0437266	0.2007	1.651	-1.451	0.7193	2.017	119816	0.441006	8.22621	6.89385	3.04023
Nfkbiz	No	0.231896	0.7902	1.65	-0.8599	0.7193	1.195	119816	0.978616	2.08808	1.08539	1.06218
Mycbpap	No	0.0914692	0.4364	1.65	-1.214	0.7193	1.688	119816	0.663085	3.78093	2.89366	1.91874
Adssl1	No	0.258664	0.8361	1.649	-0.8125	0.7193	1.13	119816	0.999702	1.97225	0.980137	0.979844
Tnfaip8l3	No	0.079558	0.3881	1.649	-1.261	0.7193	1.753	119816	0.621001	4.2489	3.36085	2.08709
Ccr7	No	0.564707	1.234	1.648	-0.4142	0.7193	0.5759	119816	0.999702	1.33549	0.417498	0.417374
Dio2	No	0.284093	0.8776	1.648	-0.7705	0.7193	1.071	119816	0.999702	1.87785	0.909352	0.909081
Dlec1	No	0.10212	0.4721	1.648	-1.176	0.7193	1.635	119816	0.697194	3.49079	2.58687	1.80355
Gm1123	No	0.10014	0.4646	1.647	-1.183	0.7193	1.644	119816	0.69024	3.54498	2.64514	1.82578
Ticam2	No	0.0784309	0.3806	1.647	-1.266	0.7193	1.76	119816	0.61565	4.32738	3.43295	2.11349
Appl2	No	0.0979401	0.4553	1.646	-1.19	0.7193	1.655	119816	0.684002	3.6152	2.71063	1.85407
Slc12a3	No	0.0849634	0.4073	1.646	-1.239	0.7193	1.723	119816	0.645283	4.04125	3.12235	2.0148
Atp1b2	No	0.0394577	0.1644	1.646	-1.481	0.7193	2.059	119816	0.414998	10.0122	8.00891	3.32368
Clic3	No	0.0921894	0.4333	1.645	-1.211	0.7193	1.684	119816	0.666049	3.79645	2.88965	1.92465
Bean1	No	0.338042	0.9544	1.644	-0.6891	0.7193	0.958	119816	0.999702	1.72255	0.784779	0.784544
4931429L15Rik	No	0.113461	0.5053	1.644	-1.139	0.7193	1.583	119816	0.735312	3.25351	2.31466	1.702
Hsd17b1	No	0.274918	0.8574	1.643	-0.7854	0.7193	1.092	119816	0.999702	1.91626	0.938572	0.938292
Aqp2	No	0.237849	0.7941	1.643	-0.8491	0.7193	1.18	119816	0.988498	2.06901	1.06114	1.04894
Spink4	No	0.0426355	0.1846	1.643	-1.458	0.7193	2.027	119816	0.432331	8.90033	7.29501	3.15386
Pld5	No	0.346762	0.9648	1.642	-0.6768	0.7193	0.9409	119816	0.999702	1.70191	0.767381	0.767152
Gpr150	No	0.327882	0.9378	1.642	-0.7038	0.7193	0.9784	119816	0.999702	1.75091	0.808343	0.808102
Gata6	No	0.0509959	0.2385	1.642	-1.404	0.7193	1.952	119816	0.482175	6.8847	5.77257	2.78339
Selplg	No	0.0960462	0.4434	1.641	-1.197	0.7193	1.664	119816	0.67789	3.70095	2.78496	1.88789
Scg2	No	0.465528	1.115	1.64	-0.5249	0.7193	0.7298	119816	0.999702	1.47085	0.556818	0.556652
Slc12a1	No	0.413371	1.052	1.64	-0.5884	0.7193	0.818	119816	0.999702	1.55894	0.640752	0.640561
Foxg1	No	0.0906816	0.4234	1.64	-1.217	0.7193	1.692	119816	0.662304	3.87341	2.94971	1.9536
Ccdc149	No	0.0791151	0.3761	1.639	-1.263	0.7193	1.756	119816	0.619074	4.35788	3.43033	2.12363
Gjc2	No	0.0751365	0.3589	1.639	-1.28	0.7193	1.78	119816	0.600811	4.56673	3.64701	2.19116
Junb	No	0.24693	0.8056	1.638	-0.8329	0.7193	1.158	119816	0.9963	2.03327	1.0276	1.0238
Gm5148	No	0.17353	0.6582	1.637	-0.979	0.7193	1.361	119816	0.894366	2.48709	1.46971	1.31446
Cacna2d4	No	0.0654866	0.3119	1.637	-1.325	0.7193	1.842	119816	0.555061	5.24848	4.30925	2.3919
Hhip	No	0.438439	1.078	1.636	-0.5574	0.7193	0.7748	119816	0.999702	1.51763	0.601995	0.601816
Pkd1l3	No	0.0703341	0.333	1.635	-1.302	0.7193	1.81	119816	0.579743	4.90991	3.95985	2.2957
Fam170b	No	0.146908	0.5908	1.634	-1.043	0.7193	1.451	119816	0.836237	2.76574	1.75508	1.46767
Gm5124	No	0.120432	0.5169	1.634	-1.117	0.7193	1.553	119816	0.758875	3.16115	2.18804	1.66045
Slc18a2	No	0.0760075	0.3577	1.634	-1.276	0.7193	1.774	119816	0.604407	4.56807	3.62601	2.19159
Efcab1	No	0.0682045	0.3215	1.633	-1.312	0.7193	1.824	119816	0.56813	5.07932	4.12693	2.34463
Podn	No	0.175518	0.6573	1.632	-0.9745	0.7193	1.355	119816	0.895608	2.48288	1.46495	1.31202
Piwil1	No	0.112275	0.4894	1.632	-1.142	0.7193	1.588	119816	0.731265	3.3347	2.37609	1.73756
Mcam	No	0.0778339	0.364	1.632	-1.268	0.7193	1.763	119816	0.612891	4.48352	3.53184	2.16463
Slc5a2	No	0.0631087	0.2949	1.632	-1.337	0.7193	1.858	119816	0.542894	5.53408	4.54664	2.46834
Slc38a5	No	0.352635	0.9627	1.631	-0.6686	0.7193	0.9295	119816	0.999702	1.69419	0.760826	0.760599
Zfp395	No	0.248516	0.8005	1.631	-0.8301	0.7193	1.154	119816	0.998821	2.03748	1.028	1.02678
Crb2	No	0.0736033	0.3436	1.631	-1.287	0.7193	1.789	119816	0.595968	4.7468	3.77026	2.24695
Rph3al	No	0.395317	1.019	1.63	-0.6114	0.7193	0.85	119816	0.999702	1.59961	0.67792	0.677718
2810408A11Rik	No	0.277219	0.8487	1.63	-0.7816	0.7193	1.087	119816	0.999702	1.92058	0.941826	0.941545
Tead3	No	0.193414	0.6943	1.63	-0.9355	0.7193	1.301	119816	0.92815	2.34769	1.32655	1.23124
Plcxd3	No	0.158173	0.6152	1.63	-1.015	0.7193	1.411	119816	0.862696	2.64954	1.62948	1.40574
Kcnmb3	No	0.141184	0.5714	1.63	-1.058	0.7193	1.471	119816	0.822763	2.85264	1.83807	1.5123
En1	No	0.131379	0.545	1.63	-1.085	0.7193	1.509	119816	0.794837	2.99083	1.98851	1.58054
Aqp9	No	0.128482	0.5362	1.63	-1.093	0.7193	1.52	119816	0.784456	3.03991	2.04476	1.60403
Olfr1167	No	0.10208	0.4533	1.629	-1.176	0.7193	1.635	119816	0.697194	3.59365	2.64697	1.84545
Ncor2	No	0.0715327	0.3332	1.629	-1.296	0.7193	1.802	119816	0.587038	4.88896	3.90013	2.28953
Gpr153	No	0.296016	0.8765	1.628	-0.7517	0.7193	1.045	119816	0.999702	1.85739	0.893541	0.893275
Mgat5	No	0.103715	0.4572	1.628	-1.17	0.7193	1.627	119816	0.703677	3.5608	2.60376	1.8322
Lce1g	No	0.0884825	0.403	1.628	-1.225	0.7193	1.703	119816	0.655563	4.0397	3.07255	2.01425
Siah3	No	0.0505614	0.2209	1.627	-1.406	0.7193	1.955	119816	0.48141	7.36532	5.98398	2.88075
Spag6	No	0.127191	0.529	1.626	-1.097	0.7193	1.525	119816	0.780862	3.07372	2.07462	1.61999
Dok2	No	0.176058	0.6514	1.625	-0.9732	0.7193	1.353	119816	0.895661	2.49463	1.47246	1.31882
Gm13288	No	0.152265	0.5954	1.625	-1.03	0.7193	1.432	119816	0.846715	2.72926	1.71074	1.44851
C2cd4c	No	0.134626	0.549	1.625	-1.076	0.7193	1.496	119816	0.800754	2.95993	1.95511	1.56556
Gpr182	No	0.0858805	0.3883	1.624	-1.235	0.7193	1.718	119816	0.648303	4.18233	3.18417	2.06431
Nfkb2	No	0.26841	0.8272	1.623	-0.7961	0.7193	1.107	119816	0.999702	1.96204	0.972645	0.972355
Tnfrsf14	No	0.178856	0.6547	1.622	-0.967	0.7193	1.344	119816	0.904057	2.47747	1.44777	1.30887
Rbm11	No	0.164541	0.6219	1.622	-0.9998	0.7193	1.39	119816	0.876994	2.60814	1.577	1.38302
Tekt2	No	0.16416	0.6214	1.622	-1.001	0.7193	1.391	119816	0.876513	2.61023	1.57919	1.38418
Serpinb9e	No	0.748364	1.39	1.621	-0.2308	0.7193	0.3208	119816	0.999702	1.16619	0.221865	0.221799
Fscn3	No	0.34813	0.9463	1.621	-0.6749	0.7193	0.9382	119816	0.999702	1.71299	0.776746	0.776515
Cnih2	No	0.305854	0.8848	1.621	-0.7366	0.7193	1.024	119816	0.999702	1.83205	0.873722	0.873461
Ptpdc1	No	0.305211	0.883	1.621	-0.7375	0.7193	1.025	119816	0.999702	1.83579	0.87666	0.876399
Sftpb	No	0.136838	0.5509	1.621	-1.07	0.7193	1.488	119816	0.808135	2.94246	1.92669	1.55702
Sema7a	No	0.347834	0.9444	1.62	-0.6753	0.7193	0.9388	119816	0.999702	1.71537	0.778756	0.778524
Ntf5	No	0.238911	0.773	1.62	-0.8472	0.7193	1.178	119816	0.989519	2.09573	1.07876	1.06745
Trim50	No	0.0926343	0.4099	1.62	-1.21	0.7193	1.682	119816	0.666691	3.95218	2.97387	1.98265
Slc22a15	No	0.396721	1.009	1.619	-0.6096	0.7193	0.8475	119816	0.999702	1.60456	0.68238	0.682177
Mfhas1	No	0.151953	0.5883	1.619	-1.031	0.7193	1.433	119816	0.84602	2.752	1.72629	1.46048
Ubash3a	No	0.109714	0.4681	1.619	-1.151	0.7193	1.599	119816	0.723552	3.45866	2.4742	1.79021
P2ry6	No	0.063084	0.2821	1.619	-1.337	0.7193	1.859	119816	0.542894	5.7391	4.64331	2.52082
Islr	No	0.321884	0.9056	1.618	-0.7126	0.7193	0.9906	119816	0.999702	1.78666	0.837516	0.837266
St6galnac5	No	0.151954	0.5872	1.618	-1.031	0.7193	1.433	119816	0.84602	2.75545	1.72843	1.46229
Oas1g	No	0.109564	0.4669	1.618	-1.151	0.7193	1.6	119816	0.723516	3.46541	2.47821	1.79303
Arhgdib	No	0.319682	0.9012	1.617	-0.7158	0.7193	0.9951	119816	0.999702	1.79427	0.843652	0.8434
Axl	No	0.2305	0.7541	1.617	-0.8625	0.7193	1.199	119816	0.976713	2.14428	1.12673	1.10049
Adamts7	No	0.147969	0.5766	1.617	-1.041	0.7193	1.447	119816	0.838491	2.80437	1.77423	1.48768
Pitpnm3	No	0.0828588	0.3696	1.617	-1.248	0.7193	1.734	119816	0.637166	4.375	3.3418	2.12928
Ifi204	No	0.766923	1.402	1.616	-0.2132	0.7193	0.2964	119816	0.999702	1.15264	0.205002	0.204941
Ninj2	No	0.178055	0.6462	1.615	-0.9688	0.7193	1.347	119816	0.902752	2.49923	1.46384	1.32148
Arhgap9	No	0.140939	0.5558	1.615	-1.059	0.7193	1.472	119816	0.82198	2.90572	1.87218	1.5389
Mesp2	No	0.122089	0.503	1.615	-1.112	0.7193	1.546	119816	0.765071	3.21074	2.19967	1.6829
Ntng2	No	0.0618051	0.2702	1.614	-1.343	0.7193	1.868	119816	0.536458	5.97335	4.80661	2.57854
Ifngr2	No	0.230091	0.7495	1.613	-0.8633	0.7193	1.2	119816	0.976713	2.1521	1.13211	1.10575
D6Ertd527e	No	0.149259	0.5744	1.612	-1.037	0.7193	1.442	119816	0.840397	2.80641	1.77145	1.48872
Pth1r	No	0.090595	0.3941	1.611	-1.217	0.7193	1.692	119816	0.662197	4.08779	3.06755	2.03132
Treml2	No	0.0590316	0.253	1.611	-1.358	0.7193	1.888	119816	0.523145	6.36759	5.10517	2.67075
Abcg8	No	0.764036	1.394	1.61	-0.2159	0.7193	0.3002	119816	0.999702	1.15495	0.207892	0.20783
Gm8369	No	0.203914	0.6959	1.61	-0.9139	0.7193	1.27	119816	0.940778	2.31355	1.28629	1.21011
Spint4	No	0.139835	0.5481	1.61	-1.062	0.7193	1.476	119816	0.818409	2.93742	1.89948	1.55455
Habp2	No	0.06589	0.2866	1.61	-1.323	0.7193	1.839	119816	0.556591	5.61759	4.47358	2.48995
Lzts1	No	0.232381	0.7495	1.609	-0.8591	0.7193	1.194	119816	0.979284	2.14676	1.12548	1.10216
Hspb7	No	0.194678	0.6766	1.609	-0.9329	0.7193	1.297	119816	0.92924	2.37807	1.34496	1.24979
Gucy2e	No	0.0668284	0.2903	1.609	-1.318	0.7193	1.833	119816	0.561981	5.54254	4.39614	2.47055
Runx3	No	0.271998	0.8183	1.608	-0.7902	0.7193	1.098	119816	0.999702	1.96505	0.974857	0.974566
Oxt	No	0.196105	0.6784	1.608	-0.9299	0.7193	1.293	119816	0.930629	2.37028	1.33787	1.24506
Tmc5	No	0.0802475	0.3501	1.608	-1.258	0.7193	1.749	119816	0.623876	4.59297	3.52542	2.19943
Tusc1	No	0.0753897	0.3289	1.608	-1.279	0.7193	1.778	119816	0.602024	4.88902	3.80308	2.28955
Spn	No	0.332709	0.9097	1.607	-0.6968	0.7193	0.9687	119816	0.999702	1.76652	0.821152	0.820907
Rcor3	No	0.180624	0.6442	1.607	-0.9631	0.7193	1.339	119816	0.90915	2.49457	1.45057	1.31879
Hsd17b13	No	0.163674	0.6053	1.607	-1.002	0.7193	1.393	119816	0.875483	2.65488	1.609	1.40865
Zfp618	No	0.0773323	0.3363	1.607	-1.271	0.7193	1.766	119816	0.610224	4.77847	3.6979	2.25655
Casq2	No	0.870049	1.488	1.606	-0.1177	0.7193	0.1636	119816	0.999702	1.0793	0.11013	0.110097
Svop	No	0.0649736	0.2771	1.605	-1.327	0.7193	1.845	119816	0.552593	5.79213	4.58583	2.53409
Bank1	No	0.118381	0.4811	1.604	-1.123	0.7193	1.562	119816	0.750951	3.33403	2.31342	1.73727
L3mbtl4	No	0.115328	0.4712	1.604	-1.133	0.7193	1.575	119816	0.740999	3.40407	2.38497	1.76726
Impg1	No	0.0911396	0.389	1.604	-1.215	0.7193	1.689	119816	0.662972	4.12339	3.08284	2.04383
Rag2	No	0.084914	0.3648	1.604	-1.239	0.7193	1.723	119816	0.645234	4.39693	3.31119	2.1365
Lctl	No	0.204862	0.6909	1.603	-0.912	0.7193	1.268	119816	0.941343	2.32016	1.28989	1.21423
Tnfsf10	No	0.19398	0.6691	1.603	-0.9343	0.7193	1.299	119816	0.928938	2.39576	1.35691	1.26048
2510009E07Rik	No	0.135242	0.5279	1.602	-1.074	0.7193	1.494	119816	0.802589	3.03467	1.99546	1.60154
Rassf5	No	0.13002	0.5134	1.602	-1.089	0.7193	1.514	119816	0.790946	3.12037	2.07564	1.64172
Ccnb1ip1	No	0.0912175	0.3875	1.602	-1.215	0.7193	1.689	119816	0.662972	4.13419	3.08853	2.04761
Eml2	No	0.381357	0.9716	1.601	-0.6297	0.7193	0.8754	119816	0.999702	1.6478	0.720754	0.720539
Dcdc2b	No	0.15341	0.574	1.601	-1.027	0.7193	1.428	119816	0.850656	2.7892	1.73966	1.47985
Prf1	No	0.119189	0.4805	1.601	-1.121	0.7193	1.558	119816	0.754159	3.33195	2.30239	1.73636
Pla2g7	No	0.414176	1.013	1.6	-0.5874	0.7193	0.8166	119816	0.999702	1.57947	0.659635	0.659438
Layn	No	0.270432	0.8072	1.6	-0.7927	0.7193	1.102	119816	0.999702	1.98216	0.987369	0.987074
Plcxd1	No	0.196504	0.6707	1.6	-0.9291	0.7193	1.292	119816	0.930998	2.38557	1.3473	1.25433
Msx3	No	0.271201	0.8073	1.599	-0.7915	0.7193	1.1	119816	0.999702	1.98068	0.986288	0.985993
Arid5b	No	0.140535	0.5392	1.599	-1.06	0.7193	1.474	119816	0.820902	2.9655	1.91043	1.56828
Aqp8	No	0.441316	1.045	1.598	-0.5539	0.7193	0.77	119816	0.999702	1.52919	0.612947	0.612764
Adap1	No	0.280369	0.8215	1.598	-0.7765	0.7193	1.079	119816	0.999702	1.94522	0.960222	0.959935
Casc1	No	0.201631	0.6798	1.598	-0.9185	0.7193	1.277	119816	0.938711	2.35069	1.31359	1.23309
4931423N10Rik	No	0.131411	0.5133	1.598	-1.085	0.7193	1.509	119816	0.794837	3.11319	2.0613	1.63839
Rusc2	No	0.125942	0.4975	1.598	-1.101	0.7193	1.53	119816	0.777187	3.21206	2.16614	1.6835
Sp9	No	0.0503689	0.1899	1.597	-1.408	0.7193	1.957	119816	0.481268	8.40969	6.38324	3.07205
Paqr9	No	0.229789	0.7311	1.595	-0.8638	0.7193	1.201	119816	0.976713	2.18164	1.15225	1.12542
C8g	No	0.149575	0.5587	1.595	-1.037	0.7193	1.441	119816	0.840908	2.85484	1.79973	1.51341
Vwce	No	0.273333	0.8064	1.594	-0.788	0.7193	1.095	119816	0.999702	1.97669	0.983378	0.983084
Parm1	No	0.18855	0.6481	1.594	-0.9458	0.7193	1.315	119816	0.920204	2.4595	1.41095	1.29836
Slco2a1	No	0.176037	0.6203	1.594	-0.9733	0.7193	1.353	119816	0.895661	2.56972	1.52023	1.36161
Hspa1l	No	0.156285	0.5742	1.594	-1.02	0.7193	1.418	119816	0.857328	2.77604	1.71816	1.47303
Wnt5a	No	0.106815	0.4335	1.594	-1.16	0.7193	1.613	119816	0.712272	3.67705	2.6374	1.87855
Ugt1a6b	No	0.0406909	0.1219	1.594	-1.472	0.7193	2.047	119816	0.42175	13.0763	8.79404	3.70888
Acaa1b	No	0.198331	0.6673	1.593	-0.9253	0.7193	1.286	119816	0.934461	2.38723	1.34338	1.25534
Zscan4d	No	0.136773	0.5227	1.593	-1.07	0.7193	1.488	119816	0.808067	3.04764	1.98955	1.60769
Prss41	No	0.0986459	0.4053	1.593	-1.188	0.7193	1.651	119816	0.686942	3.93042	2.8746	1.97468
Hdac9	No	0.0681946	0.2815	1.593	-1.312	0.7193	1.824	119816	0.56813	5.65897	4.40135	2.50054
Mpp4	No	0.477622	1.081	1.592	-0.5108	0.7193	0.7101	119816	0.999702	1.47271	0.558641	0.558474
Serpinb6c	No	0.298512	0.8442	1.592	-0.7478	0.7193	1.04	119816	0.999702	1.88581	0.915457	0.915184
Fam71e2	No	0.287014	0.8262	1.592	-0.7659	0.7193	1.065	119816	0.999702	1.92689	0.94656	0.946277
Pmepa1	No	0.244585	0.7555	1.592	-0.837	0.7193	1.164	119816	0.994544	2.10721	1.08124	1.07534
L1cam	No	0.0841443	0.3499	1.592	-1.242	0.7193	1.727	119816	0.641012	4.54987	3.40996	2.18583
Apoh	No	0.347654	0.9153	1.591	-0.6756	0.7193	0.9392	119816	0.999702	1.73823	0.797855	0.797617
Lmx1a	No	0.170541	0.6054	1.591	-0.9858	0.7193	1.37	119816	0.889653	2.62801	1.56687	1.39397
Obscn	No	0.0864427	0.3575	1.591	-1.233	0.7193	1.714	119816	0.650579	4.45035	3.31077	2.15392
Lhx6	No	0.0688665	0.2819	1.591	-1.309	0.7193	1.819	119816	0.572372	5.64385	4.36199	2.49668
Ppp4r1l-ps	No	0.168871	0.6007	1.59	-0.9897	0.7193	1.376	119816	0.885259	2.64691	1.58633	1.40431
Foxl1	No	0.13119	0.5039	1.59	-1.086	0.7193	1.509	119816	0.794802	3.15539	2.08582	1.65782
Unc5c	No	0.837995	1.441	1.588	-0.1471	0.7193	0.2045	119816	0.999702	1.10201	0.140182	0.140141
Kcnmb1	No	0.314009	0.8638	1.588	-0.7242	0.7193	1.007	119816	0.999702	1.83839	0.878704	0.878442
Sox4	No	0.172393	0.6067	1.588	-0.9816	0.7193	1.365	119816	0.892167	2.61744	1.55594	1.38816
Glis3	No	0.116598	0.4591	1.588	-1.129	0.7193	1.569	119816	0.743747	3.45894	2.40718	1.79033
C130050O18Rik	No	0.0919497	0.3759	1.588	-1.212	0.7193	1.685	119816	0.66528	4.22453	3.12468	2.07879
Gm12789	No	0.190661	0.646	1.587	-0.9413	0.7193	1.309	119816	0.92305	2.45666	1.40479	1.2967
Rcsd1	No	0.449295	1.042	1.586	-0.5442	0.7193	0.7566	119816	0.999702	1.52207	0.606218	0.606037
Zc3h6	No	0.261804	0.7789	1.586	-0.8072	0.7193	1.122	119816	0.999702	2.0362	1.02619	1.02588
Amelx	No	0.0670208	0.2685	1.586	-1.317	0.7193	1.832	119816	0.562617	5.90689	4.55443	2.5624
Nkx6-2	No	0.444533	1.035	1.585	-0.55	0.7193	0.7646	119816	0.999702	1.5314	0.615036	0.614852
Ero1l	No	0.415966	1	1.585	-0.5851	0.7193	0.8134	119816	0.999702	1.585	0.664681	0.664483
Nat14	No	0.291224	0.8259	1.585	-0.7592	0.7193	1.055	119816	0.999702	1.91912	0.940725	0.940444
Akp3	No	0.281751	0.8104	1.585	-0.7743	0.7193	1.076	119816	0.999702	1.95582	0.968066	0.967777
Kctd19	No	0.161835	0.5785	1.585	-1.006	0.7193	1.399	119816	0.870934	2.73984	1.66958	1.45409
Adamtsl4	No	0.490604	1.088	1.584	-0.4959	0.7193	0.6894	119816	0.999702	1.45588	0.542056	0.541894
Mpzl1	No	0.112758	0.4431	1.584	-1.141	0.7193	1.586	119816	0.732655	3.57481	2.5085	1.83787
Slc7a10	No	0.0828364	0.3363	1.584	-1.248	0.7193	1.734	119816	0.637166	4.71008	3.5089	2.23575
Satb2	No	0.224621	0.7094	1.583	-0.8735	0.7193	1.214	119816	0.971968	2.23146	1.19139	1.15799
Trpm1	No	0.0773854	0.3131	1.583	-1.27	0.7193	1.766	119816	0.610322	5.05589	3.83071	2.33797
Cldn7	No	0.297247	0.8324	1.582	-0.7498	0.7193	1.042	119816	0.999702	1.90053	0.926677	0.926401
Ggt7	No	0.139264	0.5183	1.582	-1.064	0.7193	1.479	119816	0.816343	3.05229	1.97208	1.60989
Ddn	No	0.381186	0.951	1.581	-0.6299	0.7193	0.8757	119816	0.999702	1.66246	0.733539	0.73332
Degs2	No	0.091176	0.3655	1.581	-1.215	0.7193	1.689	119816	0.662972	4.32558	3.18701	2.11289
Prap1	No	0.0594559	0.2254	1.581	-1.356	0.7193	1.885	119816	0.525972	7.0142	5.34302	2.81028
Dnaja4	No	0.273361	0.7926	1.58	-0.7879	0.7193	1.095	119816	0.999702	1.99344	0.995557	0.99526
Slc22a14	No	0.207685	0.6732	1.58	-0.9063	0.7193	1.26	119816	0.94659	2.347	1.30027	1.23082
Atf7	No	0.150599	0.5456	1.58	-1.034	0.7193	1.437	119816	0.842348	2.89589	1.82111	1.53401
Rims2	No	0.144365	0.5299	1.58	-1.05	0.7193	1.46	119816	0.830003	2.98169	1.89895	1.57613
Hus1b	No	0.114006	0.4427	1.58	-1.137	0.7193	1.58	119816	0.737708	3.56901	2.48814	1.83552
a	No	0.406967	0.9822	1.579	-0.5965	0.7193	0.8292	119816	0.999702	1.60762	0.685127	0.684922
Apbb2	No	0.325345	0.8713	1.579	-0.7075	0.7193	0.9835	119816	0.999702	1.81223	0.858026	0.85777
Lims2	No	0.126981	0.481	1.579	-1.098	0.7193	1.526	119816	0.780704	3.28274	2.19661	1.7149
Stmn4	No	0.123118	0.4704	1.579	-1.109	0.7193	1.542	119816	0.768317	3.35672	2.27387	1.74705
Tmem150b	No	0.175147	0.6026	1.578	-0.9753	0.7193	1.356	119816	0.895549	2.61865	1.55081	1.38882
Pcdhga4	No	0.470576	1.058	1.577	-0.519	0.7193	0.7215	119816	0.999702	1.49055	0.576015	0.575843
Slc10a5	No	0.330126	0.877	1.577	-0.7005	0.7193	0.9739	119816	0.999702	1.79818	0.846787	0.846534
Vsig2	No	0.270981	0.7848	1.577	-0.7918	0.7193	1.101	119816	0.999702	2.00943	1.00709	1.00679
Sspo	No	0.243977	0.7389	1.577	-0.8381	0.7193	1.165	119816	0.994534	2.13425	1.09974	1.09373
Abcc2	No	0.172869	0.5962	1.577	-0.9805	0.7193	1.363	119816	0.892856	2.64509	1.57171	1.40331
44264	No	0.138635	0.5112	1.576	-1.065	0.7193	1.481	119816	0.814248	3.08294	1.99486	1.62431
Myoz1	No	0.628687	1.227	1.575	-0.3478	0.7193	0.4836	119816	0.999702	1.28362	0.360324	0.360217
Begain	No	0.36104	0.9181	1.575	-0.657	0.7193	0.9134	119816	0.999702	1.7155	0.778861	0.778629
Evi5l	No	0.182094	0.6156	1.575	-0.9598	0.7193	1.334	119816	0.910913	2.55848	1.48783	1.35529
Olfr167	No	0.122573	0.464	1.575	-1.111	0.7193	1.544	119816	0.766451	3.3944	2.30042	1.76316
Slc17a7	No	0.473113	1.058	1.574	-0.5161	0.7193	0.7174	119816	0.999702	1.48771	0.573267	0.573096
Pcdhga9	No	0.472085	1.057	1.574	-0.5173	0.7193	0.7191	119816	0.999702	1.48912	0.574632	0.57446
Arsj	No	0.265568	0.7732	1.574	-0.8008	0.7193	1.113	119816	0.999702	2.0357	1.02583	1.02552
Ntn1	No	0.148068	0.5331	1.574	-1.04	0.7193	1.446	119816	0.838656	2.95254	1.86245	1.56196
Rin2	No	0.143464	0.5214	1.574	-1.052	0.7193	1.463	119816	0.826726	3.0188	1.92806	1.59397
Fam129a	No	0.124193	0.4684	1.574	-1.106	0.7193	1.537	119816	0.771241	3.36038	2.26728	1.74862
Plin1	No	0.206388	0.6639	1.573	-0.9089	0.7193	1.264	119816	0.944327	2.36933	1.31785	1.24448
Fam81a	No	0.0940713	0.3689	1.573	-1.204	0.7193	1.674	119816	0.670151	4.26403	3.12201	2.09222
Zfp663	No	0.286966	0.8056	1.572	-0.7659	0.7193	1.065	119816	0.999702	1.95134	0.964754	0.964466
Slc39a5	No	0.074405	0.2883	1.572	-1.283	0.7193	1.784	119816	0.598798	5.45265	4.08645	2.44696
Pcdhgb5	No	0.734467	1.327	1.571	-0.244	0.7193	0.3392	119816	0.999702	1.18387	0.243588	0.243515
Siglec15	No	0.586548	1.179	1.571	-0.3912	0.7193	0.5438	119816	0.999702	1.33249	0.414243	0.414119
Tmem154	No	0.374318	0.9321	1.571	-0.6391	0.7193	0.8884	119816	0.999702	1.68544	0.753351	0.753127
Olfr1392	No	0.19207	0.6326	1.571	-0.9383	0.7193	1.304	119816	0.925245	2.4834	1.41835	1.31232
Sebox	No	0.17215	0.5886	1.571	-0.9821	0.7193	1.365	119816	0.891836	2.66905	1.5881	1.41632
Ptprk	No	0.650215	1.244	1.57	-0.3262	0.7193	0.4535	119816	0.999702	1.26206	0.335878	0.335778
Arrdc4	No	0.389517	0.95	1.569	-0.619	0.7193	0.8605	119816	0.999702	1.65158	0.724062	0.723846
Rpe65	No	0.361154	0.9121	1.569	-0.6569	0.7193	0.9132	119816	0.999702	1.72021	0.782815	0.782581
Hipk4	No	0.27637	0.7856	1.569	-0.783	0.7193	1.089	119816	0.999702	1.9972	0.998276	0.997979
Nfatc4	No	0.188051	0.6219	1.569	-0.9469	0.7193	1.316	119816	0.920204	2.52291	1.45086	1.33509
Fgf7	No	0.131023	0.4829	1.569	-1.086	0.7193	1.51	119816	0.794466	3.24912	2.13986	1.70005
C8a	No	0.0760613	0.2928	1.569	-1.276	0.7193	1.774	119816	0.604407	5.35861	4.007	2.42186
Inhbe	No	0.161019	0.5594	1.568	-1.008	0.7193	1.402	119816	0.868726	2.803	1.71167	1.48697
Atp6v1b1	No	0.14869	0.5293	1.568	-1.039	0.7193	1.444	119816	0.8394	2.9624	1.86653	1.56677
Nppb	No	0.0648418	0.2396	1.568	-1.328	0.7193	1.846	119816	0.55241	6.54424	4.90619	2.71023
Parp10	No	0.348874	0.8936	1.567	-0.6738	0.7193	0.9368	119816	0.999702	1.75358	0.810546	0.810304
Parp4	No	0.201427	0.6485	1.567	-0.9189	0.7193	1.278	119816	0.938682	2.41635	1.35597	1.27283
Nav1	No	0.175291	0.5916	1.567	-0.975	0.7193	1.355	119816	0.895549	2.64875	1.56922	1.40531
Akap14	No	0.160348	0.557	1.567	-1.01	0.7193	1.404	119816	0.867903	2.81329	1.71938	1.49226
Lrat	No	0.123872	0.4591	1.566	-1.107	0.7193	1.539	119816	0.770975	3.41102	2.29606	1.7702
4833427G06Rik	No	0.0733079	0.2778	1.566	-1.288	0.7193	1.791	119816	0.595673	5.63715	4.18848	2.49497
Hjurp	No	0.136592	0.4939	1.565	-1.071	0.7193	1.489	119816	0.80783	3.16866	2.05968	1.66387
Cysltr2	No	0.588828	1.175	1.564	-0.3888	0.7193	0.5405	119816	0.999702	1.33106	0.412703	0.41258
Proca1	No	0.290475	0.8039	1.564	-0.7604	0.7193	1.057	119816	0.999702	1.94552	0.960439	0.960153
Serpine1	No	0.267171	0.7662	1.564	-0.7982	0.7193	1.11	119816	0.999702	2.04124	1.02975	1.02945
Kcnn1	No	0.153798	0.538	1.564	-1.026	0.7193	1.426	119816	0.851546	2.90706	1.80796	1.53956
Tmem220	No	0.133183	0.4841	1.564	-1.08	0.7193	1.502	119816	0.798034	3.23074	2.12004	1.69186
Asb15	No	0.109812	0.4137	1.564	-1.15	0.7193	1.599	119816	0.723732	3.78052	2.65096	1.91858
4932414N04Rik	No	0.108458	0.409	1.564	-1.155	0.7193	1.605	119816	0.719385	3.82396	2.68989	1.93507
Cp	No	0.0802704	0.3062	1.564	-1.258	0.7193	1.749	119816	0.623876	5.10777	3.77109	2.35269
Ptgs2	No	0.613813	1.2	1.563	-0.363	0.7193	0.5046	119816	0.999702	1.3025	0.381397	0.381283
Asprv1	No	0.347892	0.8875	1.563	-0.6752	0.7193	0.9387	119816	0.999702	1.76113	0.816743	0.816499
Apol7e	No	0.119698	0.4435	1.563	-1.119	0.7193	1.556	119816	0.755467	3.52424	2.40555	1.81731
Prss12	No	0.250729	0.7361	1.562	-0.8262	0.7193	1.149	119816	0.999702	2.12199	1.08574	1.08542
Spag17	No	0.247109	0.7291	1.562	-0.8325	0.7193	1.157	119816	0.996313	2.14237	1.10327	1.09921
Klhdc9	No	0.188677	0.6169	1.562	-0.9456	0.7193	1.315	119816	0.920204	2.53201	1.45651	1.34029
Olfr432	No	0.17117	0.5778	1.562	-0.9844	0.7193	1.368	119816	0.890144	2.70336	1.61182	1.43475
Aplp1	No	0.157546	0.5456	1.562	-1.017	0.7193	1.413	119816	0.861153	2.8629	1.76215	1.51748
Schip1	No	0.094175	0.3582	1.562	-1.204	0.7193	1.674	119816	0.670151	4.36069	3.17027	2.12456
Ccbe1	No	0.0354216	0.04909	1.562	-1.513	0.7193	2.104	119816	0.389992	31.8191	12.7998	4.99182
Grm6	No	0.543132	1.123	1.561	-0.4374	0.7193	0.6081	119816	0.999702	1.39003	0.475254	0.475113
Olfr920	No	0.104173	0.3917	1.561	-1.169	0.7193	1.625	119816	0.704765	3.98519	2.83023	1.99465
Irf1	No	0.434937	0.9984	1.56	-0.5616	0.7193	0.7808	119816	0.999702	1.5625	0.644048	0.643856
Hormad2	No	0.34998	0.8876	1.56	-0.6723	0.7193	0.9346	119816	0.999702	1.75755	0.813807	0.813564
Tlcd2	No	0.328771	0.8571	1.56	-0.7025	0.7193	0.9766	119816	0.999702	1.82009	0.864269	0.864011
Idi2	No	0.189355	0.6158	1.56	-0.9441	0.7193	1.312	119816	0.920204	2.53329	1.4573	1.34101
1700061G19Rik	No	0.122319	0.449	1.56	-1.111	0.7193	1.545	119816	0.765634	3.47439	2.34676	1.79676
Pdyn	No	0.0929	0.3514	1.56	-1.209	0.7193	1.68	119816	0.667509	4.43939	3.22147	2.15036
Dok1	No	0.399971	0.9537	1.559	-0.6054	0.7193	0.8417	119816	0.999702	1.63469	0.709225	0.709014
Shroom1	No	0.357923	0.8979	1.559	-0.6613	0.7193	0.9193	119816	0.999702	1.73627	0.796232	0.795994
Ccr5	No	0.116668	0.4308	1.559	-1.129	0.7193	1.569	119816	0.743747	3.61885	2.49484	1.85553
Tmem163	No	0.96842	1.53	1.558	-0.02848	0.7193	0.03959	119816	0.999702	1.0183	0.0261714	0.0261636
Trim67	No	0.267335	0.7602	1.558	-0.7979	0.7193	1.109	119816	0.999702	2.04946	1.03555	1.03524
Il16	No	0.116429	0.4288	1.558	-1.129	0.7193	1.57	119816	0.743747	3.6334	2.50262	1.86132
Actl7b	No	0.562475	1.14	1.557	-0.4166	0.7193	0.5792	119816	0.999702	1.36579	0.449869	0.449735
Tnfaip2	No	0.446335	1.01	1.557	-0.5478	0.7193	0.7615	119816	0.999702	1.54158	0.6246	0.624414
Ccdc158	No	0.142788	0.5025	1.557	-1.054	0.7193	1.465	119816	0.824413	3.09851	1.97907	1.63157
Sstr1	No	0.112873	0.4163	1.557	-1.14	0.7193	1.585	119816	0.733086	3.74009	2.59597	1.90307
Serpinb9d	No	0.453724	1.017	1.556	-0.5389	0.7193	0.7492	119816	0.999702	1.52999	0.613706	0.613522
Isl1	No	0.395151	0.9448	1.556	-0.6116	0.7193	0.8503	119816	0.999702	1.64691	0.719976	0.719761
Hmcn1	No	0.280215	0.7788	1.556	-0.7768	0.7193	1.08	119816	0.999702	1.99795	0.998815	0.998517
Armc2	No	0.187674	0.6083	1.556	-0.9477	0.7193	1.317	119816	0.920204	2.55795	1.47249	1.35499
Spata25	No	0.179616	0.5909	1.556	-0.9653	0.7193	1.342	119816	0.906676	2.63327	1.54063	1.39686
Clnk	No	0.0853224	0.3181	1.556	-1.238	0.7193	1.721	119816	0.646697	4.89154	3.54152	2.29029
Xkr7	No	0.0727587	0.265	1.556	-1.291	0.7193	1.794	119816	0.592877	5.8717	4.30744	2.55378
Gm3696	No	0.0721865	0.2624	1.556	-1.293	0.7193	1.798	119816	0.589497	5.92988	4.35626	2.568
Olfr876	No	0.0622885	0.215	1.556	-1.341	0.7193	1.864	119816	0.539345	7.23721	5.29426	2.85543
Slc22a8	No	0.181896	0.5945	1.555	-0.9603	0.7193	1.335	119816	0.910913	2.61564	1.52283	1.38717
Tbxas1	No	0.123115	0.4459	1.555	-1.109	0.7193	1.542	119816	0.768317	3.48733	2.34554	1.80212
P4htm	No	0.0998422	0.3709	1.555	-1.184	0.7193	1.646	119816	0.69024	4.1925	2.99579	2.06781
44256	No	0.0987047	0.3671	1.555	-1.188	0.7193	1.651	119816	0.686942	4.2359	3.0318	2.08267
Iqsec1	No	0.347183	0.8776	1.554	-0.6762	0.7193	0.9401	119816	0.999702	1.77074	0.824597	0.824351
Olfr273	No	0.227668	0.686	1.554	-0.8678	0.7193	1.206	119816	0.97625	2.26531	1.20841	1.17971
Itgae	No	0.14781	0.5126	1.554	-1.041	0.7193	1.447	119816	0.838491	3.0316	1.90829	1.60008
Pax9	No	0.4117	0.9622	1.553	-0.5905	0.7193	0.8209	119816	0.999702	1.61401	0.690855	0.690649
Tyk2	No	0.245276	0.7171	1.553	-0.8358	0.7193	1.162	119816	0.994544	2.16567	1.12093	1.11481
Samd11	No	0.145334	0.505	1.553	-1.047	0.7193	1.456	119816	0.832061	3.07525	1.94782	1.6207
Gadd45b	No	0.129487	0.4626	1.553	-1.091	0.7193	1.516	119816	0.788925	3.35711	2.21469	1.74722
E2f8	No	0.23179	0.6917	1.552	-0.8601	0.7193	1.196	119816	0.978446	2.24375	1.19159	1.16591
Hs3st4	No	0.188559	0.6066	1.552	-0.9458	0.7193	1.315	119816	0.920204	2.55852	1.47284	1.35531
Gm128	No	0.127476	0.4555	1.552	-1.096	0.7193	1.524	119816	0.780862	3.40724	2.26494	1.76861
Nhlh1	No	0.0824389	0.3029	1.552	-1.249	0.7193	1.737	119816	0.635672	5.1238	3.70823	2.35722
Tmem119	No	0.324028	0.842	1.551	-0.7094	0.7193	0.9862	119816	0.999702	1.84204	0.88157	0.881307
Srrm3	No	0.144035	0.4996	1.551	-1.051	0.7193	1.461	119816	0.829059	3.10448	1.97134	1.63435
Gnat1	No	0.140882	0.4916	1.551	-1.059	0.7193	1.473	119816	0.82198	3.155	2.01665	1.65764
Slco3a1	No	0.138236	0.4845	1.551	-1.066	0.7193	1.482	119816	0.813499	3.20124	2.06347	1.67863
Slc16a9	No	0.105641	0.3874	1.551	-1.164	0.7193	1.618	119816	0.707599	4.00361	2.8283	2.0013
Arap2	No	0.0995502	0.3659	1.551	-1.185	0.7193	1.647	119816	0.689005	4.23886	3.02418	2.08368
Nlrp12	No	0.0949588	0.3501	1.551	-1.201	0.7193	1.67	119816	0.6736	4.43016	3.18788	2.14736
Sp7	No	0.929154	1.614	1.55	0.06395	0.7193	0.08891	119816	0.999702	0.960347	-0.0583898	-0.0583724
Ubtfl1	No	0.104422	0.3823	1.55	-1.168	0.7193	1.624	119816	0.704765	4.05441	2.86548	2.01949
Stab2	No	0.0605395	0.1997	1.55	-1.35	0.7193	1.877	119816	0.531947	7.76164	5.55762	2.95636
Ly6e	No	0.666642	1.239	1.549	-0.3099	0.7193	0.4308	119816	0.999702	1.2502	0.322257	0.322161
Stambp	No	0.170335	0.5628	1.549	-0.9863	0.7193	1.371	119816	0.889199	2.75231	1.64265	1.46064
Cdk5r2	No	0.160911	0.5403	1.549	-1.009	0.7193	1.402	119816	0.868726	2.86693	1.74912	1.5195
Rnf150	No	0.385006	0.923	1.548	-0.6249	0.7193	0.8687	119816	0.999702	1.67714	0.746226	0.746003
Syce1l	No	0.223704	0.6728	1.548	-0.8752	0.7193	1.217	119816	0.969872	2.30083	1.2395	1.20216
Esr1	No	0.184152	0.5926	1.548	-0.9553	0.7193	1.328	119816	0.914931	2.61222	1.51408	1.38527
Dennd1c	No	0.162802	0.5441	1.548	-1.004	0.7193	1.396	119816	0.873936	2.84507	1.72606	1.50846
Mrgprg	No	0.153138	0.52	1.548	-1.028	0.7193	1.429	119816	0.849624	2.97692	1.85237	1.57382
Gria3	No	0.23846	0.6989	1.547	-0.848	0.7193	1.179	119816	0.989037	2.21348	1.15902	1.14632
Rarres1	No	0.13517	0.4727	1.547	-1.075	0.7193	1.494	119816	0.802589	3.27269	2.1312	1.71048
Slfn4	No	0.13312	0.467	1.547	-1.08	0.7193	1.502	119816	0.798034	3.31263	2.16529	1.72798
Sdk1	No	0.660103	1.229	1.546	-0.3163	0.7193	0.4398	119816	0.999702	1.25793	0.331154	0.331055
Pon1	No	0.567164	1.135	1.546	-0.4116	0.7193	0.5722	119816	0.999702	1.36211	0.445981	0.445848
Col4a2	No	0.456924	1.01	1.546	-0.5351	0.7193	0.7439	119816	0.999702	1.53069	0.614368	0.614185
Ptpre	No	0.29163	0.7877	1.546	-0.7586	0.7193	1.055	119816	0.999702	1.96268	0.973113	0.972822
Prdm1	No	0.0510667	0.1426	1.546	-1.403	0.7193	1.951	119816	0.482236	10.8415	7.13032	3.43849
Spsb1	No	0.254912	0.7246	1.544	-0.819	0.7193	1.139	119816	0.999702	2.13083	1.09174	1.09142
1700125H20Rik	No	0.254209	0.7236	1.544	-0.8202	0.7193	1.14	119816	0.999702	2.13378	1.09373	1.09341
Gm20604	No	0.13296	0.4634	1.544	-1.081	0.7193	1.503	119816	0.798034	3.33189	2.17578	1.73634
Eif4ebp2	No	0.108158	0.3885	1.544	-1.156	0.7193	1.607	119816	0.718668	3.97426	2.76997	1.99069
Insm2	No	0.0876222	0.3157	1.544	-1.229	0.7193	1.708	119816	0.654197	4.89072	3.50055	2.29005
Coro6	No	0.797086	1.358	1.543	-0.185	0.7193	0.2571	119816	0.999702	1.13623	0.18431	0.184255
Prrt3	No	0.560508	1.125	1.543	-0.4187	0.7193	0.5821	119816	0.999702	1.37156	0.455949	0.455813
Chadl	No	0.057738	0.1772	1.542	-1.365	0.7193	1.898	119816	0.515344	8.70203	6.05684	3.12135
Rbpjl	No	0.520722	1.079	1.541	-0.462	0.7193	0.6422	119816	0.999702	1.42817	0.514326	0.514172
Bmp8b	No	0.218351	0.6551	1.541	-0.8854	0.7193	1.231	119816	0.965813	2.35231	1.27776	1.23408
44444	No	0.199385	0.6166	1.54	-0.9231	0.7193	1.283	119816	0.936864	2.49757	1.40952	1.32052
Pou2f3	No	0.105846	0.3771	1.54	-1.163	0.7193	1.617	119816	0.708339	4.0838	2.86574	2.02991
Vmn2r7	No	0.0734226	0.2523	1.54	-1.288	0.7193	1.79	119816	0.595693	6.10384	4.38098	2.60972
Mamld1	No	0.0670918	0.2233	1.54	-1.317	0.7193	1.831	119816	0.562617	6.89655	4.95164	2.78588
Shank2	No	0.272183	0.7491	1.539	-0.7899	0.7193	1.098	119816	0.999702	2.05447	1.03907	1.03876
Gbx1	No	0.208326	0.6341	1.539	-0.905	0.7193	1.258	119816	0.947557	2.42706	1.35001	1.27921
Prickle2	No	0.172307	0.5574	1.539	-0.9818	0.7193	1.365	119816	0.892031	2.76103	1.64255	1.46521
Gstp1	No	0.142436	0.4842	1.539	-1.055	0.7193	1.467	119816	0.824226	3.17844	2.0241	1.66832
Olfr1344	No	0.0945386	0.3354	1.538	-1.203	0.7193	1.672	119816	0.672319	4.58557	3.26794	2.1971
Fut7	No	0.0529688	0.1463	1.538	-1.392	0.7193	1.935	119816	0.492741	10.5126	6.88811	3.39405
Gpr142	No	0.569674	1.128	1.537	-0.409	0.7193	0.5685	119816	0.999702	1.36259	0.446483	0.44635
Hoxb3	No	0.456723	1.002	1.537	-0.5354	0.7193	0.7443	119816	0.999702	1.53393	0.617419	0.617235
Sp140	No	0.182064	0.5769	1.537	-0.9599	0.7193	1.334	119816	0.910913	2.66424	1.55199	1.41372
Ushbp1	No	0.142115	0.4815	1.537	-1.056	0.7193	1.468	119816	0.824023	3.19211	2.03212	1.67451
Hoxb1	No	0.122383	0.4261	1.537	-1.111	0.7193	1.545	119816	0.765634	3.60713	2.41741	1.85085
Nodal	No	0.121513	0.4231	1.537	-1.114	0.7193	1.548	119816	0.763632	3.63271	2.4371	1.86105
Gabrb1	No	0.115713	0.4056	1.537	-1.132	0.7193	1.573	119816	0.741878	3.78945	2.59071	1.92199
Plagl1	No	0.0644797	0.2075	1.537	-1.33	0.7193	1.849	119816	0.550892	7.40723	5.24411	2.88893
Gapdh	No	0.247751	0.7041	1.536	-0.8314	0.7193	1.156	119816	0.997464	2.18151	1.12819	1.12533
Ankrd50	No	0.199801	0.6135	1.536	-0.9223	0.7193	1.282	119816	0.936901	2.50367	1.41322	1.32404
Tmem72	No	0.114588	0.4009	1.536	-1.135	0.7193	1.578	119816	0.739099	3.83138	2.62193	1.93786
Cited4	No	0.402898	0.9337	1.535	-0.6017	0.7193	0.8365	119816	0.999702	1.644	0.717422	0.717208
Gfra4	No	0.824726	1.375	1.534	-0.1593	0.7193	0.2215	119816	0.999702	1.11564	0.157914	0.157867
Fgf8	No	0.476506	1.022	1.534	-0.5121	0.7193	0.7119	119816	0.999702	1.50098	0.586078	0.585903
Neurog2	No	0.358886	0.8736	1.534	-0.66	0.7193	0.9175	119816	0.999702	1.75595	0.812496	0.812254
Cish	No	0.231222	0.6732	1.534	-0.8612	0.7193	1.197	119816	0.977976	2.27867	1.21495	1.18819
Pld1	No	0.200298	0.613	1.534	-0.9212	0.7193	1.281	119816	0.937234	2.50245	1.41196	1.32334
Spata2l	No	0.19102	0.593	1.534	-0.9406	0.7193	1.308	119816	0.923467	2.58685	1.48483	1.37119
Six5	No	0.138532	0.4683	1.534	-1.066	0.7193	1.481	119816	0.814248	3.27568	2.1023	1.71179
Kcnab1	No	0.823875	1.373	1.533	-0.1601	0.7193	0.2226	119816	0.999702	1.11653	0.159074	0.159026
Lrrc63	No	0.187487	0.5851	1.533	-0.9481	0.7193	1.318	119816	0.920053	2.62006	1.51035	1.3896
4930590J08Rik	No	0.185014	0.58	1.533	-0.9534	0.7193	1.325	119816	0.916426	2.6431	1.53011	1.40223
Zmiz1	No	0.117091	0.4062	1.533	-1.127	0.7193	1.567	119816	0.745292	3.774	2.57093	1.9161
Atcay	No	0.0704753	0.2316	1.533	-1.301	0.7193	1.809	119816	0.580347	6.61917	4.69831	2.72665
Cthrc1	No	0.0545159	0.1499	1.533	-1.383	0.7193	1.923	119816	0.50022	10.2268	6.70562	3.35429
Cacna1i	No	0.540506	1.092	1.532	-0.4403	0.7193	0.612	119816	0.999702	1.40293	0.488589	0.488443
Flnb	No	0.1629	0.528	1.532	-1.004	0.7193	1.395	119816	0.873974	2.90152	1.75841	1.53681
Pla2g4e	No	0.150176	0.4965	1.532	-1.035	0.7193	1.439	119816	0.841811	3.0856	1.93102	1.62555
Ghrl	No	0.104885	0.366	1.532	-1.166	0.7193	1.622	119816	0.705691	4.18579	2.92692	2.0655
Slc35f4	No	0.0549347	0.1509	1.532	-1.381	0.7193	1.919	119816	0.501804	10.1524	6.66346	3.34375
Palm3	No	0.681523	1.235	1.531	-0.2952	0.7193	0.4104	119816	0.999702	1.23968	0.310056	0.309963
Csf1r	No	0.26831	0.7347	1.531	-0.7963	0.7193	1.107	119816	0.999702	2.08384	1.05956	1.05925
Far2	No	0.159479	0.519	1.531	-1.012	0.7193	1.407	119816	0.867316	2.9499	1.79942	1.56067
Pdgfa	No	0.112751	0.3903	1.531	-1.141	0.7193	1.586	119816	0.732655	3.92262	2.69133	1.97182
Bpifc	No	0.0834433	0.2863	1.531	-1.245	0.7193	1.731	119816	0.638269	5.34754	3.78974	2.41887
Nrxn1	No	0.0673327	0.2155	1.531	-1.316	0.7193	1.829	119816	0.563247	7.10441	5.02216	2.82871
Anpep	No	0.596364	1.149	1.53	-0.381	0.7193	0.5296	119816	0.999702	1.33159	0.413276	0.413153
Itga11	No	0.164303	0.5293	1.53	-1	0.7193	1.391	119816	0.876654	2.89061	1.74684	1.53137
Efnb2	No	0.259946	0.7182	1.529	-0.8103	0.7193	1.127	119816	0.999702	2.12893	1.09046	1.09013
Cblb	No	0.255241	0.7107	1.529	-0.8184	0.7193	1.138	119816	0.999702	2.1514	1.10561	1.10528
Myh9	No	0.253436	0.7071	1.529	-0.8215	0.7193	1.142	119816	0.999702	2.16235	1.11293	1.1126
Tymp	No	0.110583	0.3817	1.529	-1.148	0.7193	1.596	119816	0.727041	4.00576	2.75373	2.00208
A430089I19Rik	No	0.0435251	0.07704	1.529	-1.452	0.7193	2.019	119816	0.439862	19.8468	9.80043	4.31084
Zbtb4	No	0.619467	1.171	1.528	-0.3572	0.7193	0.4966	119816	0.999702	1.30487	0.384018	0.383903
Rnls	No	0.337522	0.8379	1.528	-0.6899	0.7193	0.9591	119816	0.999702	1.82361	0.867053	0.866795
Inf2	No	0.23952	0.6821	1.528	-0.8461	0.7193	1.176	119816	0.990144	2.24014	1.17517	1.16359
Cryba4	No	0.228902	0.6624	1.528	-0.8655	0.7193	1.203	119816	0.97625	2.30676	1.23521	1.20587
Slc25a31	No	0.287531	0.762	1.527	-0.765	0.7193	1.064	119816	0.999702	2.00394	1.00314	1.00284
Pdcd1lg2	No	0.253238	0.7053	1.527	-0.8218	0.7193	1.143	119816	0.999702	2.16504	1.11472	1.11439
Cd37	No	0.143365	0.4747	1.527	-1.053	0.7193	1.463	119816	0.826476	3.21677	2.03952	1.68561
Naa11	No	0.606107	1.155	1.526	-0.3709	0.7193	0.5156	119816	0.999702	1.32121	0.401982	0.401862
Ppef2	No	0.267893	0.7287	1.526	-0.797	0.7193	1.108	119816	0.999702	2.09414	1.06668	1.06636
Mafg	No	0.199889	0.6041	1.526	-0.9221	0.7193	1.282	119816	0.936901	2.52607	1.42693	1.3369
Bsn	No	0.183678	0.5697	1.526	-0.9564	0.7193	1.33	119816	0.914241	2.6786	1.55482	1.42148
Rras	No	0.194036	0.5906	1.525	-0.9342	0.7193	1.299	119816	0.928938	2.58212	1.47325	1.36856
Bnipl	No	0.216356	0.6346	1.524	-0.8893	0.7193	1.236	119816	0.963608	2.40151	1.31168	1.26394
Car9	No	0.0926247	0.3147	1.524	-1.21	0.7193	1.682	119816	0.666691	4.84271	3.4136	2.27581
Scn1b	No	0.076995	0.2516	1.524	-1.272	0.7193	1.768	119816	0.608605	6.05723	4.26986	2.59866
E330021D16Rik	No	0.524899	1.066	1.523	-0.4574	0.7193	0.6358	119816	0.999702	1.42871	0.514862	0.514709
Ltb4r2	No	0.134318	0.4462	1.523	-1.077	0.7193	1.497	119816	0.799875	3.41327	2.21429	1.77115
1700003F12Rik	No	0.312449	0.7956	1.522	-0.7266	0.7193	1.01	119816	0.999702	1.91302	0.936133	0.935853
Pwwp2b	No	0.309142	0.7908	1.522	-0.7316	0.7193	1.017	119816	0.999702	1.92463	0.944866	0.944584
Hcrtr1	No	0.174266	0.5448	1.522	-0.9773	0.7193	1.359	119816	0.895549	2.79369	1.65504	1.48217
Vmn1r40	No	0.25653	0.7051	1.521	-0.8162	0.7193	1.135	119816	0.999702	2.15714	1.10945	1.10912
Pcgf2	No	0.233054	0.6631	1.521	-0.8578	0.7193	1.193	119816	0.980464	2.29377	1.22159	1.19772
Fcer2a	No	0.217933	0.6347	1.521	-0.8862	0.7193	1.232	119816	0.965761	2.39641	1.30558	1.26087
5430437J10Rik	No	0.216373	0.6321	1.521	-0.8893	0.7193	1.236	119816	0.963608	2.40626	1.31464	1.2668
Zbtb37	No	0.21214	0.6237	1.521	-0.8975	0.7193	1.248	119816	0.952994	2.43867	1.34953	1.2861
Prdx6b	No	0.0613405	0.1751	1.521	-1.346	0.7193	1.871	119816	0.534288	8.68646	5.83725	3.11877
Olfr281	No	0.15063	0.4863	1.52	-1.034	0.7193	1.437	119816	0.842348	3.12564	1.95187	1.64415
Tssk5	No	0.10612	0.3576	1.52	-1.162	0.7193	1.616	119816	0.709221	4.25056	2.94359	2.08765
Uty	No	0.757318	1.297	1.519	-0.2223	0.7193	0.309	119816	0.999702	1.17116	0.228011	0.227943
Nmnat2	No	0.197439	0.5918	1.519	-0.9271	0.7193	1.289	119816	0.933413	2.56675	1.45696	1.35994
4930529C04Rik	No	0.106315	0.3578	1.519	-1.162	0.7193	1.615	119816	0.709888	4.24539	2.93835	2.0859
A4gnt	No	0.54591	1.084	1.518	-0.4344	0.7193	0.6039	119816	0.999702	1.40037	0.485952	0.485807
Ptafr	No	0.303296	0.7775	1.518	-0.7405	0.7193	1.029	119816	0.999702	1.95241	0.965545	0.965257
Rrbp1	No	0.289598	0.7567	1.518	-0.7618	0.7193	1.059	119816	0.999702	2.00608	1.00468	1.00438
Sh3pxd2a	No	0.201983	0.6002	1.518	-0.9178	0.7193	1.276	119816	0.939179	2.52916	1.42535	1.33866
Gpr75	No	0.165587	0.5208	1.518	-0.9974	0.7193	1.387	119816	0.877564	2.91475	1.7587	1.54337
Tmem158	No	0.35207	0.8479	1.517	-0.6694	0.7193	0.9306	119816	0.999702	1.78913	0.839506	0.839255
Nlgn2	No	0.342378	0.8337	1.517	-0.683	0.7193	0.9495	119816	0.999702	1.8196	0.863879	0.863621
Noxo1	No	0.174668	0.5403	1.517	-0.9764	0.7193	1.357	119816	0.895549	2.8077	1.6631	1.48939
Pdcd1	No	0.0512554	0.1151	1.517	-1.402	0.7193	1.949	119816	0.483104	13.1798	7.70075	3.72026
Sema6c	No	0.558155	1.095	1.516	-0.4212	0.7193	0.5856	119816	0.999702	1.38447	0.469479	0.469339
Xrra1	No	0.216647	0.6273	1.516	-0.8887	0.7193	1.235	119816	0.963742	2.41671	1.32094	1.27304
Tecta	No	0.204447	0.6036	1.516	-0.9128	0.7193	1.269	119816	0.941327	2.5116	1.41142	1.32861
BC107364	No	0.175784	0.5426	1.516	-0.9739	0.7193	1.354	119816	0.895608	2.79396	1.65509	1.48231
Ankrd34a	No	0.313794	0.7906	1.515	-0.7246	0.7193	1.007	119816	0.999702	1.91627	0.938578	0.938298
Dynlt1b	No	0.510164	1.04	1.514	-0.4737	0.7193	0.6586	119816	0.999702	1.45577	0.541943	0.541782
Lta	No	0.247199	0.6815	1.514	-0.8324	0.7193	1.157	119816	0.996313	2.22157	1.15584	1.15158
Sh2d2a	No	0.222378	0.6362	1.514	-0.8777	0.7193	1.22	119816	0.968763	2.37975	1.29114	1.25081
Pik3c2b	No	0.165085	0.5153	1.514	-0.9985	0.7193	1.388	119816	0.876994	2.93809	1.77297	1.55488
Tram2	No	0.0853178	0.2766	1.514	-1.238	0.7193	1.721	119816	0.646697	5.47361	3.79234	2.45249
Gdpd5	No	0.300336	0.7684	1.513	-0.745	0.7193	1.036	119816	0.999702	1.96903	0.977774	0.977483
Olfr1316	No	0.0928819	0.3046	1.513	-1.209	0.7193	1.68	119816	0.667509	4.96717	3.46426	2.31242
Rnf135	No	0.463178	0.984	1.512	-0.5277	0.7193	0.7336	119816	0.999702	1.53659	0.619913	0.619728
Acoxl	No	0.360452	0.8541	1.512	-0.6578	0.7193	0.9145	119816	0.999702	1.77028	0.824227	0.823981
Vpreb3	No	0.445765	0.9624	1.511	-0.5485	0.7193	0.7625	119816	0.999702	1.57003	0.650989	0.650795
Tmem191c	No	0.297524	0.7612	1.511	-0.7494	0.7193	1.042	119816	0.999702	1.98502	0.989452	0.989156
Mical1	No	0.268651	0.7155	1.511	-0.7957	0.7193	1.106	119816	0.999702	2.11181	1.0788	1.07848
Rgl3	No	0.218275	0.6251	1.511	-0.8856	0.7193	1.231	119816	0.965761	2.41721	1.31849	1.27334
Pcdha5	No	0.599271	1.132	1.51	-0.378	0.7193	0.5255	119816	0.999702	1.33392	0.415799	0.415675
Mrc2	No	0.322681	0.7987	1.51	-0.7114	0.7193	0.989	119816	0.999702	1.89057	0.919097	0.918823
Tnip1	No	0.213334	0.6144	1.51	-0.8952	0.7193	1.244	119816	0.95595	2.45768	1.35708	1.2973
Tmem182	No	0.721222	1.253	1.509	-0.2567	0.7193	0.3568	119816	0.999702	1.20431	0.268286	0.268206
Crhr1	No	0.703431	1.235	1.509	-0.2738	0.7193	0.3807	119816	0.999702	1.22186	0.289168	0.289082
Tcf7l1	No	0.400164	0.9037	1.509	-0.6052	0.7193	0.8413	119816	0.999702	1.6698	0.739898	0.739677
Olfr1366	No	0.254747	0.6895	1.509	-0.8192	0.7193	1.139	119816	0.999702	2.18854	1.13031	1.12997
Spic	No	0.219541	0.6259	1.509	-0.8832	0.7193	1.228	119816	0.967362	2.41093	1.31242	1.26959
Dct	No	0.134569	0.4324	1.509	-1.076	0.7193	1.496	119816	0.800731	3.48982	2.25189	1.80315
Spef1	No	0.355757	0.8441	1.508	-0.6643	0.7193	0.9235	119816	0.999702	1.78652	0.837401	0.837151
Klf4	No	0.252846	0.6859	1.508	-0.8225	0.7193	1.143	119816	0.999702	2.19857	1.13691	1.13657
Tbx1	No	0.223456	0.6325	1.508	-0.8757	0.7193	1.217	119816	0.969819	2.38419	1.29251	1.2535
Cbl	No	0.167531	0.5151	1.508	-0.9928	0.7193	1.38	119816	0.883177	2.92759	1.7547	1.54971
Per3	No	0.154513	0.4841	1.508	-1.024	0.7193	1.424	119816	0.853613	3.11506	1.92038	1.63926
Mfap1b	No	0.165189	0.5083	1.507	-0.9983	0.7193	1.388	119816	0.876994	2.96478	1.78784	1.56793
Samd3	No	0.129798	0.4175	1.507	-1.09	0.7193	1.515	119816	0.789919	3.60958	2.34433	1.85183
Pou5f2	No	0.109441	0.3552	1.507	-1.151	0.7193	1.601	119816	0.723342	4.24268	2.88242	2.08498
Tfr2	No	0.696019	1.224	1.505	-0.281	0.7193	0.3907	119816	0.999702	1.22958	0.298249	0.29816
Relb	No	0.319548	0.7886	1.505	-0.716	0.7193	0.9954	119816	0.999702	1.90845	0.932676	0.932398
Ihh	No	0.137956	0.4377	1.505	-1.067	0.7193	1.483	119816	0.81313	3.43843	2.19122	1.78175
Pdgfc	No	0.0957483	0.3072	1.505	-1.198	0.7193	1.666	119816	0.676107	4.89909	3.39076	2.29251
Ripk3	No	0.919639	1.576	1.504	0.07257	0.7193	0.1009	119816	0.999702	0.954315	-0.0674831	-0.067463
Dok3	No	0.382575	0.8763	1.504	-0.6281	0.7193	0.8732	119816	0.999702	1.71631	0.77954	0.779308
Ehd3	No	0.3148	0.7808	1.504	-0.7231	0.7193	1.005	119816	0.999702	1.92623	0.946062	0.94578
Lin7b	No	0.120568	0.3875	1.504	-1.117	0.7193	1.552	119816	0.759357	3.88129	2.57657	1.95654
Bmpr2	No	0.210346	0.6019	1.503	-0.901	0.7193	1.253	119816	0.949475	2.49709	1.39051	1.32025
Tcp11l1	No	0.20291	0.5867	1.503	-0.9159	0.7193	1.273	119816	0.940345	2.56179	1.44325	1.35715
Cym	No	0.145797	0.4565	1.503	-1.046	0.7193	1.455	119816	0.833176	3.29244	2.06338	1.71916
Pdzk1	No	0.0949886	0.3016	1.503	-1.201	0.7193	1.67	119816	0.6736	4.98342	3.43993	2.31714
Coro2a	No	0.323838	0.7925	1.502	-0.7097	0.7193	0.9866	119816	0.999702	1.89527	0.922677	0.922402
Astn2	No	0.223007	0.6252	1.502	-0.8765	0.7193	1.219	119816	0.969401	2.40243	1.30441	1.2645
Pygo1	No	0.168149	0.5102	1.502	-0.9914	0.7193	1.378	119816	0.883947	2.94394	1.76227	1.55775
Zfp365	No	0.0701479	0.1994	1.502	-1.303	0.7193	1.811	119816	0.579008	7.5326	5.03127	2.91315
Leap2	No	0.210171	0.5998	1.501	-0.9014	0.7193	1.253	119816	0.949367	2.5025	1.39395	1.32337
Palm	No	0.153642	0.4743	1.501	-1.026	0.7193	1.427	119816	0.851313	3.16466	1.95234	1.66205
Ano1	No	0.525754	1.044	1.5	-0.4564	0.7193	0.6345	119816	0.999702	1.43678	0.522997	0.522841
4932415M13Rik	No	0.228308	0.6339	1.5	-0.8666	0.7193	1.205	119816	0.97625	2.3663	1.27287	1.24264
Trpm4	No	0.186976	0.5494	1.499	-0.9492	0.7193	1.32	119816	0.919663	2.72843	1.57457	1.44807
Olfr5	No	0.156198	0.4792	1.499	-1.02	0.7193	1.418	119816	0.857328	3.12813	1.9191	1.6453
Trank1	No	0.114335	0.3624	1.498	-1.136	0.7193	1.579	119816	0.738418	4.13355	2.77266	2.04738
Lgi2	No	0.0925659	0.2876	1.498	-1.21	0.7193	1.682	119816	0.666691	5.20862	3.57122	2.3809
Morn1	No	0.291173	0.7378	1.497	-0.7593	0.7193	1.056	119816	0.999702	2.02901	1.02108	1.02077
Trpv2	No	0.502534	1.014	1.496	-0.4823	0.7193	0.6705	119816	0.999702	1.47535	0.56122	0.561053
Epha1	No	0.309884	0.7653	1.496	-0.7304	0.7193	1.015	119816	0.999702	1.95479	0.967302	0.967013
Kcnh7	No	0.231773	0.6355	1.496	-0.8602	0.7193	1.196	119816	0.978446	2.35405	1.26236	1.23515
Npr2	No	0.200977	0.5758	1.496	-0.9199	0.7193	1.279	119816	0.938291	2.59812	1.46806	1.37747
Chrm1	No	0.1118	0.3522	1.496	-1.144	0.7193	1.59	119816	0.731191	4.24759	2.85376	2.08664
Neurl1b	No	0.0879227	0.2684	1.496	-1.228	0.7193	1.706	119816	0.654269	5.57377	3.78843	2.47865
Slc12a5	No	0.476228	0.9822	1.495	-0.5124	0.7193	0.7124	119816	0.999702	1.52209	0.606238	0.606057
Exoc3l	No	0.162925	0.4911	1.495	-1.004	0.7193	1.395	119816	0.873974	3.04419	1.83765	1.60606
Vil1	No	0.320332	0.7787	1.494	-0.7148	0.7193	0.9938	119816	0.999702	1.91858	0.940321	0.940041
H6pd	No	0.30408	0.7547	1.494	-0.7393	0.7193	1.028	119816	0.999702	1.97959	0.985499	0.985205
Polm	No	0.24255	0.653	1.494	-0.8406	0.7193	1.169	119816	0.992399	2.2879	1.20317	1.19403
BC053393	No	0.142593	0.4393	1.494	-1.055	0.7193	1.466	119816	0.824226	3.40087	2.1425	1.7659
Frzb	No	0.323992	0.7838	1.493	-0.7095	0.7193	0.9863	119816	0.999702	1.90482	0.929934	0.929657
Hivep1	No	0.322319	0.7809	1.493	-0.7119	0.7193	0.9897	119816	0.999702	1.9119	0.935284	0.935004
Rhog	No	0.247055	0.6604	1.493	-0.8326	0.7193	1.158	119816	0.996313	2.26075	1.18116	1.1768
Xylt1	No	0.0768411	0.2202	1.493	-1.273	0.7193	1.769	119816	0.60795	6.7802	4.54203	2.76133
Ulk2	No	0.245012	0.6562	1.492	-0.8363	0.7193	1.163	119816	0.994544	2.2737	1.19154	1.18504
Ptpn22	No	0.182302	0.5326	1.492	-0.9594	0.7193	1.334	119816	0.910913	2.80135	1.63147	1.48612
Sdc2	No	0.536479	1.046	1.491	-0.4446	0.7193	0.6181	119816	0.999702	1.42543	0.51155	0.511397
Nxnl2	No	0.242186	0.6498	1.491	-0.8413	0.7193	1.17	119816	0.992399	2.29455	1.20739	1.19821
Sowaha	No	0.178486	0.5234	1.491	-0.9678	0.7193	1.345	119816	0.904057	2.84868	1.67058	1.51029
Itgal	No	0.109285	0.3387	1.491	-1.152	0.7193	1.601	119816	0.723314	4.40213	2.95611	2.1382
Vwc2l	No	0.10611	0.3285	1.491	-1.162	0.7193	1.616	119816	0.709221	4.53881	3.07706	2.18231
Ikbke	No	0.654089	1.167	1.49	-0.3223	0.7193	0.4481	119816	0.999702	1.27678	0.352613	0.352508
Lrrc6	No	0.444623	0.9402	1.49	-0.5499	0.7193	0.7644	119816	0.999702	1.58477	0.664471	0.664273
C1qtnf6	No	0.395474	0.8787	1.49	-0.6112	0.7193	0.8497	119816	0.999702	1.69569	0.762097	0.76187
Leng9	No	0.316404	0.7696	1.49	-0.7207	0.7193	1.002	119816	0.999702	1.93607	0.953416	0.953132
Prr7	No	0.166278	0.4939	1.49	-0.9957	0.7193	1.384	119816	0.879511	3.01681	1.81126	1.59302
Phyhipl	No	0.115639	0.3585	1.49	-1.132	0.7193	1.573	119816	0.741724	4.15621	2.77093	2.05527
Arhgef1	No	0.154944	0.4655	1.489	-1.023	0.7193	1.422	119816	0.855363	3.19871	1.96114	1.67749
Hnrnpa1	No	0.133401	0.4096	1.489	-1.08	0.7193	1.501	119816	0.798034	3.63525	2.3333	1.86206
Slc28a1	No	0.499215	1.002	1.488	-0.4861	0.7193	0.6757	119816	0.999702	1.48503	0.570662	0.570492
Tmtc4	No	0.284713	0.7184	1.488	-0.7695	0.7193	1.07	119816	0.999702	2.07127	1.05083	1.05052
Vmn1r51	No	0.205392	0.5772	1.488	-0.9109	0.7193	1.266	119816	0.942448	2.57796	1.44966	1.36623
Tuba3b	No	0.1427	0.4333	1.488	-1.054	0.7193	1.466	119816	0.824226	3.43411	2.15952	1.77994
Trp53bp2	No	0.341428	0.803	1.487	-0.6843	0.7193	0.9514	119816	0.999702	1.85181	0.889198	0.888933
Lef1	No	0.30768	0.7528	1.487	-0.7338	0.7193	1.02	119816	0.999702	1.97529	0.982359	0.982066
Vpreb1	No	0.185442	0.5344	1.487	-0.9525	0.7193	1.324	119816	0.916426	2.78256	1.61105	1.47641
Chkb	No	0.184511	0.5324	1.487	-0.9545	0.7193	1.327	119816	0.915263	2.79301	1.61901	1.48182
Klb	No	0.129098	0.3953	1.487	-1.092	0.7193	1.518	119816	0.787578	3.7617	2.42691	1.91138
Olfr279	No	0.172916	0.5061	1.486	-0.9804	0.7193	1.363	119816	0.892856	2.93618	1.74041	1.55394
Btg3	No	0.141541	0.4289	1.486	-1.057	0.7193	1.47	119816	0.823434	3.46468	2.17713	1.79272
Pou3f1	No	0.0463329	0.05325	1.486	-1.433	0.7193	1.992	119816	0.457133	27.9061	10.5057	4.80251
Twist2	No	0.204654	0.573	1.485	-0.9124	0.7193	1.268	119816	0.941343	2.59162	1.45946	1.37386
Cpa6	No	0.127729	0.3896	1.485	-1.096	0.7193	1.523	119816	0.782037	3.8116	2.46842	1.9304
Rundc3b	No	0.310902	0.7553	1.484	-0.7289	0.7193	1.013	119816	0.999702	1.96478	0.97466	0.974369
Tbx2	No	0.307381	0.7497	1.484	-0.7342	0.7193	1.021	119816	0.999702	1.97946	0.9854	0.985106
Gatad2b	No	0.196712	0.5557	1.484	-0.9286	0.7193	1.291	119816	0.931356	2.67051	1.52156	1.41711
Vmn2r3	No	0.168	0.4923	1.484	-0.9917	0.7193	1.379	119816	0.883947	3.01442	1.80088	1.59188
Pkd2l2	No	0.132419	0.4013	1.484	-1.082	0.7193	1.505	119816	0.797599	3.69798	2.36552	1.88674
Lman1l	No	0.0948475	0.2827	1.484	-1.202	0.7193	1.67	119816	0.673557	5.24938	3.55151	2.39215
Cpb1	No	0.0648287	0.1554	1.484	-1.328	0.7193	1.846	119816	0.55241	9.54955	5.89315	3.25543
1700067K01Rik	No	0.315501	0.7613	1.483	-0.722	0.7193	1.004	119816	0.999702	1.94798	0.962269	0.961982
Prox2	No	0.231997	0.6237	1.483	-0.8598	0.7193	1.195	119816	0.978762	2.37775	1.27671	1.24959
Gan	No	0.175212	0.5082	1.483	-0.9751	0.7193	1.356	119816	0.895549	2.91814	1.72526	1.54505
Lsr	No	0.403453	0.8811	1.482	-0.601	0.7193	0.8355	119816	0.999702	1.68199	0.750392	0.750168
Znfx1	No	0.384406	0.8568	1.482	-0.6257	0.7193	0.8698	119816	0.999702	1.72969	0.790751	0.790515
Tnrc18	No	0.25932	0.671	1.482	-0.8114	0.7193	1.128	119816	0.999702	2.20864	1.1435	1.14316
Stx1b	No	0.209108	0.5782	1.482	-0.9035	0.7193	1.256	119816	0.948618	2.56313	1.43146	1.3579
Upb1	No	0.20627	0.5728	1.482	-0.9091	0.7193	1.264	119816	0.944327	2.58729	1.4523	1.37144
Vsx2	No	0.190008	0.5398	1.482	-0.9427	0.7193	1.311	119816	0.921647	2.74546	1.58092	1.45705
Sfxn3	No	0.436819	0.9221	1.481	-0.5593	0.7193	0.7776	119816	0.999702	1.60612	0.683781	0.683577
Hmgcs2	No	0.291076	0.7219	1.481	-0.7594	0.7193	1.056	119816	0.999702	2.05153	1.03701	1.0367
Vamp2	No	0.288084	0.7166	1.481	-0.7642	0.7193	1.062	119816	0.999702	2.0667	1.04764	1.04733
Slc9a1	No	0.257186	0.666	1.481	-0.815	0.7193	1.133	119816	0.999702	2.22372	1.15332	1.15298
Frmpd3	No	0.163586	0.4791	1.481	-1.002	0.7193	1.393	119816	0.875483	3.09121	1.85974	1.62817
Mast1	No	0.715188	1.217	1.48	-0.2625	0.7193	0.3649	119816	0.999702	1.21611	0.282352	0.282268
Dusp5	No	0.657846	1.161	1.48	-0.3186	0.7193	0.4429	119816	0.999702	1.27476	0.350334	0.350229
Ankdd1b	No	0.209923	0.5782	1.48	-0.9019	0.7193	1.254	119816	0.949367	2.55967	1.42827	1.35596
4931440P22Rik	No	0.168595	0.4895	1.48	-0.9903	0.7193	1.377	119816	0.88495	3.02349	1.80374	1.59622
1700056E22Rik	No	0.451345	0.9367	1.479	-0.5418	0.7193	0.7532	119816	0.999702	1.57895	0.65916	0.658963
Cct6b	No	0.222135	0.6007	1.479	-0.8782	0.7193	1.221	119816	0.968763	2.46213	1.34182	1.29991
Gsg1l	No	0.164905	0.4805	1.479	-0.999	0.7193	1.389	119816	0.876994	3.07804	1.84952	1.62201
Cadm2	No	0.0767254	0.2054	1.479	-1.273	0.7193	1.77	119816	0.607355	7.20058	4.68937	2.84811
Hpse	No	0.511389	1.006	1.478	-0.4724	0.7193	0.6567	119816	0.999702	1.46918	0.555182	0.555016
Card14	No	0.453268	0.9385	1.478	-0.5395	0.7193	0.75	119816	0.999702	1.57485	0.655413	0.655218
H2-T3	No	0.262749	0.6726	1.478	-0.8056	0.7193	1.12	119816	0.999702	2.19744	1.13616	1.13583
4930465K10Rik	No	0.25645	0.6617	1.478	-0.8163	0.7193	1.135	119816	0.999702	2.23364	1.15974	1.1594
Ccdc85b	No	0.189128	0.5333	1.478	-0.9446	0.7193	1.313	119816	0.920204	2.77142	1.59815	1.47063
Cd180	No	0.165057	0.4798	1.478	-0.9986	0.7193	1.388	119816	0.876994	3.08045	1.8508	1.62314
Pln	No	0.375451	0.8393	1.477	-0.6375	0.7193	0.8863	119816	0.999702	1.7598	0.815655	0.815411
Glrb	No	0.318642	0.76	1.477	-0.7173	0.7193	0.9973	119816	0.999702	1.94342	0.958885	0.958599
Prr12	No	0.182357	0.5177	1.477	-0.9592	0.7193	1.334	119816	0.910913	2.853	1.6604	1.51248
Vamp1	No	0.178462	0.5091	1.477	-0.9679	0.7193	1.346	119816	0.904057	2.9012	1.69973	1.53665
St8sia1	No	0.105021	0.3111	1.477	-1.166	0.7193	1.621	119816	0.705969	4.74767	3.18317	2.24722
Zfp575	No	0.627069	1.126	1.476	-0.3495	0.7193	0.4859	119816	0.999702	1.31083	0.390602	0.390486
Abhd2	No	0.248334	0.6454	1.476	-0.8304	0.7193	1.154	119816	0.998737	2.28695	1.19494	1.19343
Tmem8b	No	0.15379	0.4502	1.476	-1.026	0.7193	1.426	119816	0.851546	3.27854	2.0117	1.71305
Olfr135	No	0.297863	0.7265	1.475	-0.7488	0.7193	1.041	119816	0.999702	2.03028	1.02199	1.02168
Matk	No	0.204655	0.5627	1.475	-0.9124	0.7193	1.268	119816	0.941343	2.62129	1.47691	1.39028
Sidt1	No	0.127824	0.38	1.475	-1.095	0.7193	1.523	119816	0.782037	3.88158	2.50198	1.95664
Prl3c1	No	0.0532558	0.085	1.475	-1.39	0.7193	1.933	119816	0.492888	17.3529	8.35303	4.11711
Tgfa	No	0.404705	0.8745	1.474	-0.5994	0.7193	0.8332	119816	0.999702	1.68553	0.753431	0.753206
Stx4a	No	0.305769	0.7369	1.474	-0.7367	0.7193	1.024	119816	0.999702	2.00027	1.00049	1.0002
Tlr13	No	0.279095	0.695	1.474	-0.7786	0.7193	1.082	119816	0.999702	2.12086	1.08498	1.08465
Tram1l1	No	0.179585	0.5086	1.474	-0.9654	0.7193	1.342	119816	0.906676	2.89815	1.69314	1.53513
Tapbpl	No	0.30576	0.7366	1.473	-0.7367	0.7193	1.024	119816	0.999702	1.99973	1.0001	0.999804
Eif4g3	No	0.235161	0.619	1.473	-0.854	0.7193	1.187	119816	0.983774	2.37964	1.27138	1.25075
Slco1c1	No	0.0853732	0.2354	1.473	-1.237	0.7193	1.72	119816	0.646755	6.25743	4.09053	2.64557
Kcnt2	No	0.907211	1.388	1.472	-0.08384	0.7193	0.1166	119816	0.999702	1.06052	0.0847954	0.0847701
Ak8	No	0.568507	1.062	1.472	-0.4102	0.7193	0.5703	119816	0.999702	1.38606	0.471135	0.470994
Tas2r143	No	0.318771	0.7549	1.472	-0.7172	0.7193	0.997	119816	0.999702	1.94993	0.963708	0.96342
Neurod6	No	0.294066	0.7168	1.472	-0.7547	0.7193	1.049	119816	0.999702	2.05357	1.03845	1.03814
Gcm1	No	0.209395	0.5695	1.472	-0.9029	0.7193	1.255	119816	0.948618	2.58472	1.44422	1.37001
Igsf6	No	0.101936	0.2951	1.472	-1.176	0.7193	1.636	119816	0.697194	4.98814	3.32548	2.3185
Slurp1	No	0.0651934	0.146	1.472	-1.326	0.7193	1.844	119816	0.553516	10.0822	6.02284	3.33374
Nefh	No	0.452575	0.9306	1.471	-0.5403	0.7193	0.7511	119816	0.999702	1.5807	0.660761	0.660564
Trim21	No	0.198559	0.5467	1.471	-0.9248	0.7193	1.286	119816	0.934871	2.69069	1.52746	1.42798
Odf3l2	No	0.0735519	0.1842	1.471	-1.287	0.7193	1.789	119816	0.595968	7.98588	5.02955	2.99745
Trpm2	No	0.262848	0.6648	1.47	-0.8054	0.7193	1.12	119816	0.999702	2.21119	1.14517	1.14482
Rnase10	No	0.262571	0.6641	1.47	-0.8059	0.7193	1.12	119816	0.999702	2.21352	1.14669	1.14634
Hrh2	No	0.262158	0.6629	1.47	-0.8066	0.7193	1.121	119816	0.999702	2.21753	1.1493	1.14895
Foxc1	No	0.234503	0.6147	1.47	-0.8552	0.7193	1.189	119816	0.982968	2.39141	1.27966	1.25786
Ggn	No	0.194843	0.5377	1.47	-0.9325	0.7193	1.296	119816	0.92924	2.73387	1.56143	1.45094
Cacna1b	No	0.15416	0.4452	1.47	-1.025	0.7193	1.425	119816	0.852608	3.30189	2.0212	1.72329
Foxa1	No	0.0955856	0.2714	1.47	-1.199	0.7193	1.667	119816	0.675595	5.41636	3.60767	2.43732
Jakmip1	No	0.496632	0.9805	1.469	-0.489	0.7193	0.6798	119816	0.999702	1.49822	0.583419	0.583245
Emilin1	No	0.3626	0.8144	1.469	-0.6549	0.7193	0.9104	119816	0.999702	1.80378	0.851279	0.851025
[truncated: 12,979 more rows]

## Sheet: Table 5
Table 5. Analysis of differential expression, DNA repair GO in human patients
	Discovery?	P value	Mean1	Mean2	Difference	SE of difference	t ratio	df	q value
RNF138	Yes	5.4e-05	0.1316	2.367	-2.235	0.4757	4.699	30	0.010566
POLR2A	Yes	5.5e-05	0.2963	1.599	-1.303	0.2773	4.698	30	0.010566
MGMT	Yes	6.3e-05	-0.905	0.1467	-1.052	0.2495	4.216	83	0.010566
RBBP8	Yes	0.000458	0.398	3.013	-2.615	0.6647	3.934	30	0.046031
APEX2	Yes	0.000379	0.1947	2.02	-1.826	0.4561	4.003	30	0.046031
RPA4	Yes	0.000904	0.0006829	3.489	-3.488	0.9469	3.684	30	0.060893
PTTG1	Yes	0.000966	0.229	2.003	-1.774	0.4849	3.659	30	0.060893
HIST4H4	Yes	0.001143	-0.5863	0.9143	-1.501	0.3335	4.5	10	0.060893
RFC2	Yes	0.001351	0.2713	1.731	-1.459	0.413	3.534	30	0.060893
DCLRE1B	Yes	0.001454	0.5156	1.969	-1.454	0.4146	3.506	30	0.060893
TRRAP	Yes	0.001286	0.1538	1.591	-1.438	0.4047	3.552	30	0.060893
INO80C	Yes	0.001055	-0.02584	1.33	-1.356	0.374	3.626	30	0.060893
COPS6	Yes	0.001626	0.02587	1.055	-1.029	0.2972	3.464	30	0.062895
EYA2	Yes	0.00206	-1.27	0.7901	-2.06	0.6107	3.374	30	0.073978
PAXIP1	Yes	0.002926	0.441	2.028	-1.587	0.4898	3.239	30	0.085281
HLTF	Yes	0.003223	-0.2115	0.9678	-1.179	0.3683	3.202	30	0.085281
UBE2A	Yes	0.003208	-0.002502	0.6899	-0.6924	0.2161	3.204	30	0.085281
XPC	Yes	0.002768	0.04648	-0.8678	0.9143	0.2804	3.261	30	0.085281
PARP3	Yes	0.002864	0.1279	-0.9815	1.109	0.3416	3.248	30	0.085281
FEN1	No	0.004019	0.3417	1.48	-1.138	0.3653	3.116	30	0.101019
RECQL	No	0.004498	0.4171	1.611	-1.194	0.3886	3.072	30	0.10767
RAD1	No	0.005457	0.4224	1.483	-1.06	0.354	2.995	30	0.124699
RMI2	No	0.00747	-0.01236	1.184	-1.197	0.3582	3.342	10	0.160011
HIST1H4C	No	0.007639	0.8925	0.1139	0.7787	0.2723	2.86	30	0.160011
KDM2A	No	0.007981	-0.1347	0.5716	-0.7064	0.2485	2.842	30	0.160489
MTOR	No	0.008592	0.2563	0.7395	-0.4833	0.1718	2.812	30	0.166125
BAZ1B	No	0.011549	0.5307	2.114	-1.583	0.5883	2.69	30	0.177838
RFWD3	No	0.010114	0.5118	1.633	-1.121	0.4084	2.745	30	0.177838
HIST1H4L	No	0.010863	-0.6989	0.2934	-0.9922	0.318	3.121	10	0.177838
RAD51D	No	0.0113	0.2118	0.9338	-0.722	0.2331	3.097	10	0.177838
POLG	No	0.010162	0.105	-0.5958	0.7008	0.2554	2.743	30	0.177838
SPATA22	No	0.011674	0.6142	-0.5956	1.21	0.393	3.078	10	0.177838
USP45	No	0.010552	1.401	-0.4668	1.867	0.5626	3.319	8	0.177838
HMGB1	No	0.012092	0.624	-0.5812	1.205	0.3733	3.228	8	0.178777
NONO	No	0.014533	0.2595	1.172	-0.9126	0.3518	2.594	30	0.20873
SMC1A	No	0.015332	0.2845	1.315	-1.031	0.401	2.571	30	0.214096
TOP3A	No	0.015855	0.3041	0.9416	-0.6375	0.2493	2.557	30	0.21541
POLR2F	No	0.016583	-0.1254	-0.8185	0.6931	0.2731	2.538	30	0.217292
OGG1	No	0.016858	-0.04542	-0.9402	0.8947	0.3535	2.531	30	0.217292
HIST1H4I	No	0.017626	-0.3942	1.157	-1.551	0.5466	2.837	10	0.218261
REC8	No	0.017801	-0.4487	0.6991	-1.148	0.4053	2.832	10	0.218261
NEIL3	No	0.019319	0.3792	1.721	-1.342	0.5428	2.472	30	0.229804
RNASEH2A	No	0.019657	0.419	1.399	-0.9798	0.3975	2.465	30	0.229804
POLA1	No	0.021716	0.4021	1.456	-1.054	0.4353	2.421	30	0.248107
CDK2	No	0.0268	0.68	1.886	-1.206	0.5177	2.329	30	0.26133
POLD2	No	0.026803	0.05523	1.084	-1.028	0.4416	2.329	30	0.26133
POLI	No	0.024118	-0.09611	0.9272	-1.023	0.4308	2.375	30	0.26133
HUWE1	No	0.024319	0.1272	0.9495	-0.8223	0.3467	2.372	30	0.26133
NPM1	No	0.025719	-0.1585	0.5911	-0.7497	0.3194	2.347	30	0.26133
PRKDC	No	0.027023	0.2476	0.9302	-0.6826	0.2936	2.325	30	0.26133
MSH3	No	0.025841	0.1662	0.7428	-0.5766	0.2459	2.345	30	0.26133
FAN1	No	0.027032	1.527	-0.2423	1.77	0.6838	2.588	10	0.26133
MLH3	No	0.032042	-1.215	0.006902	-1.222	0.5434	2.249	30	0.27726
FOXM1	No	0.03377	0.5266	1.688	-1.161	0.522	2.225	30	0.27726
TRIM25	No	0.034196	-0.138	0.83	-0.9681	0.3797	2.55	8	0.27726
GADD45A	No	0.033182	-0.2264	0.6466	-0.873	0.391	2.233	30	0.27726
YY1	No	0.031591	-0.06162	0.6495	-0.7111	0.3154	2.255	30	0.27726
XRCC1	No	0.031022	-0.1225	0.581	-0.7035	0.3108	2.263	30	0.27726
PPP5C	No	0.034006	-0.1382	0.4665	-0.6047	0.2722	2.222	30	0.27726
CHD1L	No	0.032524	0.1967	-0.6582	0.8549	0.3814	2.242	30	0.27726
USP47	No	0.033962	0.9638	0.01213	0.9517	0.3726	2.554	8	0.27726
TP73	No	0.032996	0.5954	-0.4298	1.025	0.4587	2.235	30	0.27726
EID3	No	0.038738	-0.6638	0.7972	-1.461	0.6144	2.378	10	0.299225
RFC5	No	0.040476	0.4612	1.817	-1.356	0.633	2.141	30	0.299225
DTL	No	0.037751	0.2501	1.295	-1.045	0.4807	2.174	30	0.299225
GINS4	No	0.038356	0.2738	1.15	-0.8759	0.3674	2.384	10	0.299225
HIST1H4J	No	0.040222	-0.599	0.1388	-0.7378	0.3441	2.144	30	0.299225
POLH	No	0.040176	0.1641	-0.3809	0.5449	0.2541	2.145	30	0.299225
RECQL4	No	0.046544	0.1026	0.7877	-0.6851	0.33	2.076	30	0.339095
UNG	No	0.050339	0.4061	1.121	-0.7149	0.3506	2.039	30	0.361506
RAD50	No	0.051837	0.2788	1.083	-0.8037	0.3969	2.025	30	0.36192
UBC	No	0.051421	-0.1012	-0.4163	0.3151	0.1553	2.029	30	0.36192
ISG15	No	0.054734	-0.2647	0.938	-1.203	0.535	2.248	8	0.376917
HIST1H4F	No	0.060649	-0.4067	0.3438	-0.7505	0.355	2.114	10	0.401162
SMG1	No	0.060438	0.04374	0.5914	-0.5476	0.2807	1.951	30	0.401162
PIF1	No	0.060016	0.2532	-0.3215	0.5747	0.2936	1.957	29	0.401162
DCLRE1A	No	0.064092	0.4566	1.252	-0.7958	0.3824	2.081	10	0.418428
SEM1	No	0.067366	-0.08524	1.225	-1.31	0.5259	2.492	4	0.433733
MCM8	No	0.068623	0.2027	0.9606	-0.7579	0.4013	1.889	30	0.433733
CETN2	No	0.069025	-0.3157	0.1968	-0.5126	0.2718	1.886	30	0.433733
HUS1	No	0.074722	0.2771	2.096	-1.819	0.9145	1.989	10	0.437493
PARP9	No	0.075031	-0.2855	0.508	-0.7935	0.4302	1.844	30	0.437493
CDC7	No	0.071394	0.1751	0.9345	-0.7594	0.4063	1.869	30	0.437493
BLM	No	0.072663	-0.307	0.4349	-0.7419	0.3988	1.86	30	0.437493
NCOA6	No	0.073649	0.1678	0.7026	-0.5348	0.2885	1.854	30	0.437493
RAD9A	No	0.074891	0.2046	-0.2367	0.4413	0.2391	1.845	30	0.437493
FANCD2	No	0.075715	0.464	-0.1345	0.5985	0.3253	1.84	30	0.437493
SIRT1	No	0.078706	0.2345	0.7971	-0.5626	0.3091	1.82	30	0.43824
UBE2L6	No	0.078485	-0.06238	0.4699	-0.5322	0.2922	1.822	30	0.43824
SSRP1	No	0.079331	0.2251	0.5966	-0.3715	0.2045	1.816	30	0.43824
EEPD1	No	0.077935	0.6892	-0.09319	0.7824	0.3984	1.964	10	0.43824
MORF4L2	No	0.082027	-0.01571	0.6217	-0.6374	0.3542	1.799	30	0.448208
FAAP20	No	0.085613	-0.7498	0.2729	-1.023	0.5217	1.96	8	0.452727
SLX4	No	0.087563	-0.1699	0.7747	-0.9445	0.4988	1.893	10	0.452727
FANCG	No	0.088411	-0.01532	0.7085	-0.7238	0.411	1.761	30	0.452727
BCCIP	No	0.088637	-0.0735	0.5539	-0.6274	0.3565	1.76	30	0.452727
FBXO6	No	0.089158	-0.6775	-0.1102	-0.5673	0.3229	1.757	30	0.452727
RRM2B	No	0.086709	-0.2317	-0.6319	0.4002	0.2259	1.771	30	0.452727
RAD52	No	0.088804	0.5361	-0.2723	0.8083	0.4174	1.937	8	0.452727
USP28	No	0.091369	2.046	0.4431	1.603	0.8358	1.918	8	0.459314
DTX3L	No	0.092861	-0.3096	0.8631	-1.173	0.6312	1.858	10	0.461654
UBE2W	No	0.094118	0.4134	-0.209	0.6224	0.36	1.729	30	0.461654
HIST2H4B	No	0.09459	0.7365	-0.1024	0.8388	0.4229	1.983	6	0.461654
CDCA5	No	0.095557	0.4072	0.9581	-0.5509	0.3201	1.721	30	0.461892
CENPX	No	0.096912	0.3886	-0.1652	0.5538	0.32	1.731	23	0.463978
TREX2	No	0.106519	-0.9183	0.9678	-1.886	1.063	1.774	10	0.496043
ERCC5	No	0.107557	-0.4936	0.1523	-0.6459	0.3893	1.659	30	0.496043
INTS3	No	0.106679	0.09283	-0.4439	0.5368	0.3227	1.663	30	0.496043
ZBTB1	No	0.105081	1.181	0.04039	1.14	0.6241	1.827	8	0.496043
ISY1	No	0.109928	-0.3827	0.1166	-0.4993	0.3031	1.647	30	0.497843
KAT5	No	0.10936	0.1153	-0.3974	0.5128	0.3108	1.65	30	0.497843
ATRX	No	0.113162	-0.4942	0.479	-0.9732	0.5964	1.632	30	0.507913
ATP23	No	0.115601	-0.9066	0.4154	-1.322	0.6597	2.004	4	0.51427
CLSPN	No	0.122617	0.4731	1.847	-1.374	0.8147	1.686	10	0.51798
PIAS4	No	0.1216	0.2343	0.7481	-0.5138	0.3225	1.593	30	0.51798
CIB1	No	0.117732	-0.09723	-0.4293	0.332	0.2062	1.611	30	0.51798
MLH1	No	0.120572	-0.04254	-0.541	0.4984	0.312	1.598	30	0.51798
EXD2	No	0.119261	-0.255	-0.79	0.5351	0.3337	1.604	30	0.51798
TEX15	No	0.120198	1.932	0.4467	1.485	0.8741	1.699	10	0.51798
PALB2	No	0.12558	0.3011	0.7419	-0.4407	0.2797	1.576	30	0.52183
EYA3	No	0.125604	0.1577	0.4788	-0.3211	0.2038	1.576	30	0.52183
TP53BP1	No	0.12698	0.09745	0.5337	-0.4363	0.278	1.57	30	0.523219
SUMO2	No	0.136193	0.3936	0.07744	0.3162	0.2065	1.531	30	0.55428
MORF4L1	No	0.137826	0.06403	-0.4658	0.5298	0.3475	1.525	30	0.55428
SMARCB1	No	0.136957	0.1311	-0.4029	0.5341	0.3495	1.528	30	0.55428
GGN	No	0.141343	-0.4335	0.2448	-0.6784	0.4248	1.597	10	0.555104
CHEK2	No	0.141277	0.108	0.6409	-0.5329	0.3527	1.511	30	0.555104
TOPBP1	No	0.139206	-0.008992	0.4801	-0.4891	0.3219	1.519	30	0.555104
POLE	No	0.144519	0.395	0.9053	-0.5103	0.3406	1.498	30	0.563175
XPA	No	0.146932	-0.02223	-0.4255	0.4032	0.2708	1.489	30	0.568175
SLX1A	No	0.154225	-0.5991	0.3506	-0.9497	0.5826	1.63	6	0.576275
UBE2T	No	0.152658	0.4332	1.123	-0.6898	0.47	1.467	30	0.576275
GINS2	No	0.152459	0.4185	0.9129	-0.4944	0.3368	1.468	30	0.576275
COPS8	No	0.154759	-0.1458	-0.6376	0.4917	0.3369	1.46	30	0.576275
WDR48	No	0.154327	0.01371	-0.499	0.5127	0.3509	1.461	30	0.576275
XRCC6	No	0.158188	0.788	-0.03691	0.8249	0.5408	1.525	10	0.584715
HIST1H4K	No	0.163317	-0.4694	0.3953	-0.8647	0.5747	1.505	10	0.594922
SLC30A9	No	0.162729	0.5532	-0.1579	0.711	0.4625	1.537	8	0.594922
CENPS	No	0.172812	0.2785	1.337	-1.058	0.6385	1.657	4	0.600942
NABP2	No	0.176923	0.04756	0.9611	-0.9136	0.6288	1.453	10	0.600942
HMGN1	No	0.173617	0.2404	0.9374	-0.697	0.5001	1.394	30	0.600942
HMGB2	No	0.172034	0.3329	0.8449	-0.512	0.366	1.399	30	0.600942
POLD3	No	0.175917	0.4689	0.9465	-0.4777	0.3446	1.386	30	0.600942
RBX1	No	0.176679	-0.08268	-0.4156	0.3329	0.2406	1.384	30	0.600942
SMUG1	No	0.175555	-0.004701	-0.3406	0.3359	0.2421	1.387	30	0.600942
FTO	No	0.169093	-0.1936	-0.6292	0.4357	0.3092	1.409	30	0.600942
BOD1L1	No	0.168168	0.6482	-0.0224	0.6706	0.4513	1.486	10	0.600942
USP3	No	0.169009	0.8699	0.1123	0.7577	0.5011	1.512	8	0.600942
HIST3H3	No	0.18144	-0.4289	0.1221	-0.551	0.3836	1.436	10	0.60404
APEX1	No	0.180257	0.3513	0.04511	0.3062	0.2232	1.372	30	0.60404
ASCC1	No	0.179236	0.4941	0.08614	0.408	0.2772	1.472	8	0.60404
PCNA	No	0.184651	0.3917	0.7669	-0.3752	0.2763	1.358	30	0.610684
HMGA1	No	0.188499	-0.569	-0.09311	-0.4759	0.3537	1.346	30	0.619335
EXO1	No	0.191529	0.2548	0.8127	-0.5579	0.4176	1.336	30	0.621807
ALKBH1	No	0.191725	0.2059	0.585	-0.3792	0.2839	1.336	30	0.621807
MEIOB	No	0.202	-0.62	1.862	-2.482	1.817	1.366	10	0.64171
RAD21L1	No	0.21648	-0.2457	1.874	-2.12	1.595	1.329	9	0.64171
CHEK1	No	0.213157	0.3853	0.8747	-0.4894	0.3848	1.272	30	0.64171
RAD54L	No	0.212187	0.3754	0.8464	-0.4709	0.3694	1.275	30	0.64171
RPA3	No	0.215591	0.1514	0.5884	-0.4369	0.3454	1.265	30	0.64171
POLD4	No	0.213603	-0.3385	0.04512	-0.3836	0.3019	1.271	30	0.64171
MEN1	No	0.218286	0.17	0.4932	-0.3232	0.257	1.257	30	0.64171
CSNK1E	No	0.211907	0.2031	-0.2082	0.4113	0.3225	1.276	30	0.64171
SETMAR	No	0.214208	-0.1709	-0.5838	0.4129	0.3254	1.269	30	0.64171
HSPA1A	No	0.215726	0.1653	-0.284	0.4493	0.3552	1.265	30	0.64171
STUB1	No	0.204794	-0.1158	-0.5714	0.4555	0.3514	1.296	30	0.64171
MC1R	No	0.201898	-0.1791	-0.6524	0.4733	0.3628	1.305	30	0.64171
SWSAP1	No	0.210437	-0.1315	-0.6413	0.5098	0.381	1.338	10	0.64171
CDC5L	No	0.206512	0.5339	-0.009971	0.5439	0.4212	1.291	30	0.64171
ENDOV	No	0.218017	0.1744	-0.451	0.6254	0.4758	1.315	10	0.64171
TTC5	No	0.21072	0.8526	0.1154	0.7372	0.5418	1.361	8	0.64171
HERC2	No	0.220398	0.2105	0.5776	-0.3671	0.2933	1.252	30	0.644151
CUL4B	No	0.229453	0.1905	0.6421	-0.4516	0.3681	1.227	30	0.651673
PAGR1	No	0.227585	-0.388	0.014	-0.402	0.3127	1.286	10	0.651673
HIST1H4E	No	0.22917	0.4643	0.1246	0.3397	0.2768	1.228	30	0.651673
POLR2G	No	0.229312	0.3236	-0.04277	0.3664	0.2986	1.227	30	0.651673
POLR2H	No	0.224493	0.0608	-0.4308	0.4916	0.3964	1.24	30	0.651673
UHRF1	No	0.234469	-0.002415	0.4921	-0.4945	0.3801	1.301	7	0.657602
ZBTB32	No	0.234834	-0.3746	-0.03626	-0.3383	0.2634	1.285	8	0.657602
WDR33	No	0.235465	0.3009	-0.1174	0.4183	0.3455	1.211	30	0.657602
INO80E	No	0.240454	-0.2277	0.2275	-0.4552	0.3801	1.198	30	0.660894
PRMT6	No	0.242088	-0.1052	0.3267	-0.4319	0.3419	1.263	8	0.660894
FBH1	No	0.241878	0.1577	-0.06219	0.2199	0.1842	1.194	30	0.660894
TFPT	No	0.243217	-0.1259	-0.4431	0.3172	0.2664	1.19	30	0.660894
PWWP3A	No	0.240508	-0.3486	-1.085	0.736	0.6116	1.204	24	0.660894
HIST1H4D	No	0.244751	0.573	0.2236	0.3494	0.2945	1.186	30	0.661485
SYCP1	No	0.27124	-0.1888	1.988	-2.176	1.869	1.165	10	0.673015
CHAF1B	No	0.255534	0.2628	2.415	-2.152	1.785	1.206	10	0.673015
CDKN2D	No	0.261619	0.07286	0.9306	-0.8577	0.7497	1.144	30	0.673015
POLK	No	0.254954	0.06195	0.7147	-0.6527	0.5624	1.161	30	0.673015
HIST1H4A	No	0.259375	-0.3483	0.1997	-0.548	0.4582	1.196	10	0.673015
NEIL2	No	0.267064	-0.452	0.07421	-0.5262	0.4653	1.131	30	0.673015
LIG4	No	0.280446	-0.3535	0.1307	-0.4842	0.4405	1.099	30	0.673015
PMS2	No	0.259122	0.418	0.8996	-0.4816	0.4187	1.15	30	0.673015
UVRAG	No	0.281148	-0.04208	0.4377	-0.4797	0.4211	1.139	10	0.673015
TRIP12	No	0.268511	0.07024	0.4107	-0.3405	0.302	1.127	30	0.673015
RPA1	No	0.278817	0.4338	0.7705	-0.3367	0.3053	1.103	30	0.673015
NABP1	No	0.279916	-0.4093	-0.08241	-0.3269	0.2862	1.142	10	0.673015
ERCC6	No	0.268949	0.02259	0.2235	-0.2009	0.1784	1.126	30	0.673015
SUMO3	No	0.269162	-0.006812	-0.2627	0.2559	0.2273	1.126	30	0.673015
BTG2	No	0.270406	0.04901	-0.3068	0.3558	0.3169	1.123	30	0.673015
MCRS1	No	0.25521	0.2175	-0.1555	0.373	0.3216	1.16	30	0.673015
NEIL1	No	0.268632	-0.5119	-0.8918	0.3799	0.3371	1.127	30	0.673015
OTUB1	No	0.272346	0.03778	-0.3713	0.4091	0.3659	1.118	30	0.673015
SETD2	No	0.274759	0.3601	-0.09287	0.453	0.4072	1.112	30	0.673015
ACTR8	No	0.2656	0.05102	-0.4146	0.4657	0.4105	1.134	30	0.673015
CDC14B	No	0.275019	-0.01743	-0.5279	0.5105	0.4591	1.112	30	0.673015
APLF	No	0.27898	-0.1162	-0.7085	0.5923	0.5372	1.103	30	0.673015
CRY2	No	0.27021	-0.3769	-1.019	0.6418	0.5498	1.167	10	0.673015
GTF2H2C	No	0.274203	1.239	0.5694	0.6699	0.5706	1.174	8	0.673015
SMARCA5	No	0.284177	0.05069	0.3503	-0.2996	0.2748	1.09	30	0.677043
SFR1	No	0.291121	0.1516	0.7227	-0.5711	0.5124	1.115	10	0.690315
MAD2L2	No	0.292706	0.1736	0.5962	-0.4226	0.3946	1.071	30	0.690813
FANCI	No	0.295835	0.2172	0.6515	-0.4343	0.4079	1.065	29	0.694935
DMC1	No	0.306568	0.3836	1.512	-1.129	1.048	1.077	10	0.695844
NSMCE2	No	0.300462	-0.08955	0.921	-1.011	0.9129	1.107	8	0.695844
SLF2	No	0.306088	-0.1946	0.6573	-0.8519	0.7792	1.093	8	0.695844
RIF1	No	0.297698	0.3725	0.7212	-0.3487	0.329	1.06	30	0.695844
RTEL1	No	0.304808	0.09948	-0.209	0.3085	0.2955	1.044	30	0.695844
MUS81	No	0.305971	0.3024	-0.0723	0.3747	0.3598	1.041	30	0.695844
ZNF830	No	0.307295	0.4211	-0.0509	0.472	0.4328	1.09	8	0.695844
NSMCE3	No	0.306784	0.8207	-0.01586	0.8366	0.7768	1.077	10	0.695844
USP43	No	0.31036	-0.8628	0.481	-1.344	1.241	1.083	8	0.698225
RAD51AP1	No	0.311125	0.4773	0.9372	-0.4599	0.4464	1.03	30	0.698225
EYA4	No	0.322695	-0.1423	0.645	-0.7873	0.7568	1.04	10	0.705871
APBB1	No	0.319885	-0.155	0.197	-0.3519	0.348	1.011	30	0.705871
TDP2	No	0.318566	0.1175	-0.2487	0.3662	0.3489	1.05	10	0.705871
MARF1	No	0.321039	0.07788	-0.3441	0.4219	0.4164	1.013	24	0.705871
MSH4	No	0.317325	0.3214	-0.103	0.4244	0.4032	1.053	10	0.705871
BABAM1	No	0.322957	0.2942	-0.1679	0.462	0.4444	1.04	10	0.705871
MSH6	No	0.326786	0.2139	0.619	-0.4051	0.4064	0.9969	30	0.709107
KIF22	No	0.327259	0.3244	0.6101	-0.2857	0.2869	0.9959	30	0.709107
NPLOC4	No	0.329505	0.06391	0.3113	-0.2473	0.2382	1.038	8	0.710911
JMY	No	0.334251	-0.09846	0.2947	-0.3931	0.4006	0.9814	30	0.718069
RAD51B	No	0.338524	0.2643	0.8919	-0.6276	0.6166	1.018	8	0.721007
FANCA	No	0.351542	0.5723	1.069	-0.4967	0.5248	0.9463	30	0.721007
ACTR5	No	0.356164	0.1552	0.5982	-0.4429	0.4724	0.9377	29	0.721007
PRPF19	No	0.356184	-0.1101	0.3279	-0.4379	0.4527	0.9673	10	0.721007
POLR2B	No	0.352866	0.4336	0.857	-0.4234	0.4487	0.9437	30	0.721007
SMARCAD1	No	0.346674	0.1943	0.5697	-0.3754	0.3926	0.9561	30	0.721007
NHEJ1	No	0.347521	-0.04909	0.312	-0.3611	0.3663	0.9857	10	0.721007
USP7	No	0.357133	-0.09295	0.2555	-0.3485	0.3567	0.9771	8	0.721007
SETX	No	0.354036	0.1901	0.5178	-0.3277	0.3481	0.9414	30	0.721007
UCHL5	No	0.342382	0.02616	0.3048	-0.2787	0.2889	0.9648	30	0.721007
POLB	No	0.35309	0.01619	-0.2508	0.267	0.2831	0.9432	30	0.721007
HINFP	No	0.351139	0.3691	0.07978	0.2893	0.3054	0.9471	30	0.721007
ZRANB3	No	0.347694	0.3153	0.01976	0.2955	0.3097	0.954	30	0.721007
MSH2	No	0.345436	0.3577	0.01758	0.3401	0.3548	0.9586	30	0.721007
INIP	No	0.355023	0.6699	0.1818	0.4881	0.5033	0.9698	10	0.721007
SLX1B	No	0.365045	-0.1277	0.3645	-0.4922	0.5126	0.9603	8	0.732755
RECQL5	No	0.365868	0.2741	-0.02569	0.2998	0.3265	0.9181	30	0.732755
RCHY1	No	0.371756	0.2067	-0.1029	0.3096	0.3415	0.9068	30	0.741593
NSMCE1	No	0.37771	-0.2222	0.3564	-0.5786	0.6268	0.9231	10	0.741681
ATXN3	No	0.37956	-0.02279	0.3557	-0.3784	0.4243	0.8919	30	0.741681
TONSL	No	0.378113	0.02542	0.3776	-0.3522	0.3819	0.9222	10	0.741681
H2AFX	No	0.374829	0.4452	0.7022	-0.2569	0.2852	0.9009	30	0.741681
COPS2	No	0.377844	0.1815	-0.1079	0.2894	0.3233	0.8951	30	0.741681
ZSWIM7	No	0.381912	0.2187	-0.131	0.3498	0.3941	0.8874	30	0.741681
ACTL6A	No	0.382127	0.4952	0.09517	0.4001	0.451	0.887	30	0.741681
TAOK1	No	0.384508	0.3036	0.5354	-0.2317	0.2626	0.8825	30	0.743432
CINP	No	0.387084	-0.05968	-0.2997	0.24	0.2734	0.8777	30	0.745545
XRCC4	No	0.405282	-0.4262	0.6264	-1.053	1.198	0.8785	8	0.749747
DCLRE1C	No	0.399205	0.3259	0.8193	-0.4935	0.577	0.8552	30	0.749747
RAD54B	No	0.401395	0.4293	0.8244	-0.3952	0.4643	0.8512	30	0.749747
GTF2H2	No	0.408622	-0.3252	0.06624	-0.3915	0.449	0.872	8	0.749747
POLE2	No	0.410146	0.04112	0.2957	-0.2545	0.3047	0.8353	30	0.749747
RFC1	No	0.396218	0.2797	0.5214	-0.2417	0.2808	0.8607	30	0.749747
RUVBL2	No	0.408807	-0.1667	0.06831	-0.235	0.2805	0.8377	30	0.749747
UBB	No	0.400502	-0.001122	0.2203	-0.2214	0.2596	0.8528	30	0.749747
ASCC2	No	0.40807	-0.3426	-0.1441	-0.1985	0.2365	0.8391	30	0.749747
DDX1	No	0.407206	0.02941	-0.2124	0.2418	0.2877	0.8406	30	0.749747
ATR	No	0.401366	-0.5014	-0.7707	0.2692	0.3163	0.8513	30	0.749747
RAD18	No	0.390997	0.2951	-0.08151	0.3766	0.4326	0.8704	30	0.749747
DNA2	No	0.39473	1.312	0.6613	0.651	0.7321	0.8893	10	0.749747
SLF1	No	0.407004	2.828	1.707	1.121	1.281	0.8751	8	0.749747
ESCO2	No	0.413193	0.7646	1.093	-0.3285	0.3958	0.8298	30	0.749863
RAD21	No	0.412561	0.3709	0.621	-0.2501	0.3009	0.831	30	0.749863
UIMC1	No	0.414961	0.01378	1.123	-1.11	1.291	0.8597	8	0.750363
EXO5	No	0.422259	0.6352	1.213	-0.5783	0.6911	0.8368	10	0.751676
SMC3	No	0.422395	0.0187	0.4088	-0.3901	0.4663	0.8365	10	0.751676
ERCC2	No	0.42142	0.0567	-0.221	0.2777	0.3407	0.8151	30	0.751676
TDP1	No	0.421129	0.393	0.09545	0.2975	0.3648	0.8157	30	0.751676
RAD17	No	0.423163	0.3227	0.0006768	0.322	0.3965	0.812	30	0.751676
GPS1	No	0.424663	0.07523	-0.1467	0.2219	0.2742	0.8094	30	0.751684
CDK9	No	0.428021	0.206	-0.05896	0.265	0.3298	0.8035	30	0.752329
GTF2H5	No	0.427589	0.1308	-0.1737	0.3044	0.3785	0.8042	30	0.752329
MGME1	No	0.432697	0.593	0.2011	0.3919	0.4794	0.8175	10	0.757898
RHNO1	No	0.441995	0.6841	1.618	-0.9342	1.167	0.8006	10	0.764223
EYA1	No	0.442389	-0.9129	-0.6086	-0.3043	0.3766	0.8081	8	0.764223
FZR1	No	0.44195	0.2031	0.5038	-0.3008	0.386	0.7792	30	0.764223
RPS27L	No	0.439562	-0.1552	-0.3872	0.2319	0.2961	0.7834	30	0.764223
UFD1	No	0.452535	0.07128	0.4434	-0.3721	0.4873	0.7636	24	0.776414
EPC2	No	0.451783	0.2063	0.3542	-0.1479	0.194	0.7624	30	0.776414
ERCC8	No	0.455978	0.3434	0.1381	0.2053	0.2719	0.7553	30	0.779661
RMI1	No	0.458594	0.6356	1.023	-0.3874	0.516	0.7508	30	0.781475
REV1	No	0.465281	0.1554	-0.08307	0.2385	0.3225	0.7396	30	0.790192
PPIE	No	0.469908	0.001002	0.3121	-0.3111	0.4251	0.7319	30	0.795363
UBA7	No	0.474068	-0.1462	0.2958	-0.442	0.5942	0.7439	10	0.797487
MTA1	No	0.474336	0.1177	-0.1875	0.3052	0.4212	0.7246	30	0.797487
COPS7A	No	0.4829	-0.01765	-0.2526	0.2349	0.3307	0.7105	30	0.80918
FANCE	No	0.485488	0.2514	0.4549	-0.2035	0.2881	0.7062	30	0.810814
BRCC3	No	0.498672	0.2817	0.7265	-0.4448	0.6336	0.702	10	0.827918
CDC45	No	0.499023	0.429	0.1971	0.2319	0.3305	0.7014	10	0.827918
MPG	No	0.501458	-0.4335	-0.1502	-0.2834	0.4026	0.7039	8	0.828965
ERCC4	No	0.502953	1.029	0.7111	0.3176	0.4571	0.6949	10	0.828965
ERCC1	No	0.506533	-0.2423	-0.06787	-0.1744	0.2594	0.6723	30	0.832138
MNAT1	No	0.513024	0.02056	-0.1334	0.1539	0.2326	0.662	30	0.840056
GTF2H1	No	0.524133	0.2175	-0.01963	0.2372	0.368	0.6445	30	0.855461
UBE2N	No	0.52767	0.1332	0.3071	-0.1738	0.272	0.639	30	0.858445
UVSSA	No	0.52988	-0.07459	-0.2967	0.2221	0.3413	0.6507	10	0.85926
POLL	No	0.533823	-0.4065	0.02674	-0.4332	0.6723	0.6444	10	0.862547
CDK7	No	0.53877	0.1817	0.374	-0.1923	0.3093	0.6218	30	0.862547
XAB2	No	0.538357	0.1712	0.3446	-0.1734	0.2785	0.6224	30	0.862547
PRIMPOL	No	0.535852	0.2561	-0.08373	0.3398	0.53	0.6411	10	0.862547
FANCM	No	0.544642	0.4193	0.578	-0.1586	0.2588	0.6128	30	0.863258
ASCC3	No	0.547391	-0.2897	-0.5045	0.2147	0.3529	0.6086	30	0.863258
MCM9	No	0.547801	0.6345	0.3524	0.2821	0.4641	0.6079	30	0.863258
UBE2V1	No	0.544636	-0.2429	-0.6236	0.3807	0.6018	0.6326	8	0.863258
PMS2P5	No	0.544063	0.7701	0.3775	0.3926	0.6159	0.6375	7	0.863258
ALKBH3	No	0.554092	-0.1546	0.2605	-0.415	0.6722	0.6175	8	0.870444
RFC4	No	0.55822	0.327	0.5678	-0.2408	0.4067	0.5921	30	0.872461
FANCB	No	0.558847	0.6197	0.8357	-0.2159	0.3653	0.5912	30	0.872461
PARP4	No	0.587295	0.2529	0.6365	-0.3837	0.6785	0.5654	8	0.872923
RUVBL1	No	0.586755	-0.1414	0.1262	-0.2676	0.487	0.5495	30	0.872923
HIST3H2A	No	0.57791	-0.1771	0.08328	-0.2604	0.4628	0.5626	30	0.872923
CUL4A	No	0.573635	-0.24	0.0156	-0.2556	0.4492	0.5689	30	0.872923
UBE2F	No	0.566011	-0.6117	-0.3988	-0.2129	0.3587	0.5935	10	0.872923
RNF8	No	0.592136	0.3631	0.5653	-0.2021	0.3733	0.5415	30	0.872923
GEN1	No	0.589007	0.179	0.3782	-0.1992	0.3568	0.5582	10	0.872923
FANCF	No	0.585601	-0.2107	-0.01587	-0.1949	0.3536	0.5512	30	0.872923
GTF2H3	No	0.577749	0.3887	0.5805	-0.1918	0.3408	0.5628	30	0.872923
NSMCE4A	No	0.582759	0.3206	0.5053	-0.1846	0.3325	0.5554	30	0.872923
MBD4	No	0.572288	-0.4615	-0.2908	-0.1706	0.2988	0.5709	30	0.872923
COPS3	No	0.591823	0.2165	0.3822	-0.1657	0.3058	0.542	30	0.872923
UBE2NL	No	0.583691	0.2276	0.3923	-0.1647	0.2973	0.554	30	0.872923
POLD1	No	0.578973	0.1396	0.2922	-0.1525	0.2719	0.561	30	0.872923
PMS2P1	No	0.588572	0.4361	0.2938	0.1423	0.2511	0.5668	7	0.872923
ZFYVE26	No	0.566717	0.2895	0.1053	0.1842	0.318	0.5793	30	0.872923
INO80D	No	0.582631	0.3352	0.1285	0.2067	0.364	0.5679	10	0.872923
POLN	No	0.56571	0.3283	0.1006	0.2277	0.3834	0.594	10	0.872923
REV3L	No	0.563716	0.01587	-0.3128	0.3286	0.5629	0.5838	30	0.872923
NUDT1	No	0.596814	0.3401	0.5546	-0.2145	0.4012	0.5347	30	0.875435
BRCA2	No	0.599064	0.5924	0.7908	-0.1984	0.3734	0.5314	30	0.875435
CDK1	No	0.597994	1.224	0.9003	0.3237	0.5944	0.5446	10	0.875435
TRIM28	No	0.607293	0.2537	0.4541	-0.2004	0.3746	0.5349	8	0.875582
ASTE1	No	0.611356	-0.08031	0.1164	-0.1967	0.3751	0.5245	10	0.875582
INO80	No	0.622793	0.2363	0.4191	-0.1829	0.3679	0.497	30	0.875582
DDB2	No	0.616553	-0.5256	-0.3514	-0.1742	0.3442	0.506	30	0.875582
POLR2D	No	0.616329	0.4737	0.6477	-0.174	0.3436	0.5063	30	0.875582
BRCA1	No	0.624875	0.356	0.5271	-0.171	0.3462	0.494	30	0.875582
POLR2I	No	0.604947	-0.06983	0.08733	-0.1572	0.3006	0.5228	30	0.875582
PARP2	No	0.608035	0.3324	0.2172	0.1152	0.2223	0.5183	30	0.875582
POLR2K	No	0.625002	0.01935	-0.09665	0.116	0.2349	0.4939	30	0.875582
NTHL1	No	0.614605	-0.1122	-0.2312	0.1189	0.2337	0.5088	30	0.875582
TNP1	No	0.613883	-0.07761	-0.2014	0.1238	0.2358	0.5249	8	0.875582
SHPRH	No	0.613556	0.2783	0.1479	0.1304	0.2554	0.5105	29	0.875582
PSME4	No	0.621797	0.3272	0.175	0.1522	0.3053	0.4985	30	0.875582
POLR2L	No	0.621549	-0.0828	-0.241	0.1582	0.3171	0.4988	30	0.875582
USP10	No	0.625291	-0.08725	-0.3749	0.2876	0.5664	0.5078	8	0.875582
RAD23A	No	0.633312	-0.002083	-0.1568	0.1548	0.3211	0.482	30	0.883186
MMS22L	No	0.634236	1.059	0.7564	0.3029	0.6174	0.4907	10	0.883186
PMS1	No	0.641041	0.3576	0.1388	0.2188	0.4645	0.471	30	0.890197
RAD51	No	0.647146	0.5867	0.4434	0.1433	0.3098	0.4624	30	0.896199
PARP1	No	0.64916	0.4866	0.6445	-0.1579	0.3436	0.4595	30	0.896518
COPS7B	No	0.651654	0.04654	-0.1264	0.1729	0.3792	0.456	30	0.897497
DDB1	No	0.655435	0.2644	0.1812	0.08321	0.1846	0.4507	30	0.900238
SMC5	No	0.662221	0.311	0.4695	-0.1585	0.3593	0.4412	30	0.902541
SUMO1	No	0.662219	-0.01529	-0.126	0.1107	0.2508	0.4412	30	0.902541
PMS2CL	No	0.662498	0.4199	0.1613	0.2586	0.5732	0.4512	9	0.902541
SMC6	No	0.670057	0.3334	0.6204	-0.287	0.6538	0.4389	10	0.910372
TAOK3	No	0.679208	-0.2405	-0.1083	-0.1323	0.3168	0.4176	30	0.917844
POLR2E	No	0.678262	-0.02773	-0.1683	0.1405	0.3355	0.4189	30	0.917844
TCEA1	No	0.684476	0.2584	0.4007	-0.1423	0.3468	0.4103	30	0.922482
USP1	No	0.690093	1.489	2.019	-0.5301	1.282	0.4135	8	0.924889
XRCC5	No	0.691781	0.2391	0.3805	-0.1413	0.353	0.4003	30	0.924889
UBE2U	No	0.688892	0.3451	0.09797	0.2471	0.5995	0.4122	10	0.924889
EMSY	No	0.695191	0.9527	0.713	0.2396	0.5898	0.4063	8	0.926983
FAAP24	No	0.697174	0.5125	0.6716	-0.159	0.3942	0.4035	8	0.927167
COPS5	No	0.699999	0.02426	0.17	-0.1457	0.3746	0.389	30	0.928468
RFC3	No	0.706379	0.4183	0.2904	0.1279	0.3363	0.3803	30	0.934465
RBM14	No	0.711341	0.1607	0.2878	-0.1271	0.3402	0.3736	30	0.937385
NFRKB	No	0.713115	0.6962	0.5595	0.1366	0.3681	0.3712	30	0.937385
SPIDR	No	0.71418	0.1757	-0.04942	0.2251	0.5974	0.3768	10	0.937385
TDG	No	0.717655	0.23	0.3964	-0.1664	0.4558	0.365	30	0.939493
MDC1	No	0.737545	0.4265	0.6156	-0.1891	0.5451	0.347	8	0.943698
FANCC	No	0.733417	0.5197	0.6382	-0.1185	0.3447	0.3438	30	0.943698
POLR2J	No	0.725623	0.1711	0.2795	-0.1084	0.2982	0.3635	8	0.943698
CHAF1A	No	0.733324	0.3871	0.495	-0.1079	0.3137	0.3439	30	0.943698
UBE2V2	No	0.722866	0.01272	-0.08248	0.09519	0.2659	0.358	30	0.943698
HIST2H4A	No	0.737763	0.5034	0.3975	0.1059	0.3054	0.3467	8	0.943698
EP300	No	0.732865	0.2533	0.1383	0.115	0.3338	0.3445	30	0.943698
PMS2P3	No	0.73424	0.3601	0.1874	0.1727	0.4913	0.3516	8	0.943698
UBR5	No	0.727399	0.2552	-0.04611	0.3013	0.8404	0.3585	10	0.943698
ATRIP	No	0.745643	0.1133	-0.05958	0.1729	0.5184	0.3335	10	0.951358
SWI5	No	0.758301	0.08171	0.246	-0.1643	0.5195	0.3163	10	0.95532
VCP	No	0.756661	0.1622	0.2807	-0.1185	0.3788	0.3127	30	0.95532
FAAP100	No	0.760336	0.1031	0.203	-0.09992	0.3165	0.3157	8	0.95532
POLR2C	No	0.76193	0.1943	0.09147	0.1028	0.3363	0.3057	30	0.95532
EME2	No	0.760003	-0.0987	-0.2237	0.125	0.4054	0.3083	30	0.95532
XRCC2	No	0.762051	0.8462	0.6793	0.1668	0.5361	0.3112	10	0.95532
PARPBP	No	0.754716	0.8046	0.6365	0.1681	0.5233	0.3211	10	0.95532
KIN	No	0.766898	0.3632	0.52	-0.1569	0.5244	0.2991	30	0.956624
TP53	No	0.765026	-0.1361	-0.2884	0.1523	0.5049	0.3016	30	0.956624
TREX1	No	0.775659	0.214	0.137	0.07707	0.268	0.2876	30	0.962774
SPRTN	No	0.775161	0.9301	0.7631	0.1671	0.5693	0.2935	10	0.962774
CSNK1D	No	0.780411	-0.08962	0.02	-0.1096	0.3897	0.2813	30	0.966288
RPS3	No	0.78503	-0.1223	-0.04311	-0.07923	0.2879	0.2752	30	0.967242
BABAM2	No	0.78413	-0.1849	-0.2904	0.1054	0.3806	0.277	24	0.967242
PCLAF	No	0.787589	0.5051	0.6641	-0.159	0.5835	0.2725	24	0.968021
RPS27A	No	0.793335	-0.1801	-0.2576	0.07757	0.2935	0.2643	30	0.972706
POLM	No	0.7962	0.1506	0.292	-0.1414	0.5332	0.2653	10	0.973843
MUTYH	No	0.804063	0.06025	-0.008489	0.06874	0.2746	0.2503	30	0.97745
MSH5	No	0.8016	0.148	0.05938	0.08861	0.3434	0.2581	10	0.97745
APTX	No	0.80887	-0.2568	-0.3535	0.09676	0.3965	0.244	30	0.97745
GTF2H4	No	0.80821	-0.1802	-0.2801	0.0999	0.3981	0.2509	8	0.97745
HMGA2	No	0.805947	-0.39	-0.5905	0.2006	0.8093	0.2478	30	0.97745
TRIP13	No	0.813854	0.498	0.6234	-0.1254	0.5153	0.2434	8	0.981054
CHRNA4	No	0.815756	-0.8597	-0.7509	-0.1088	0.4549	0.2392	10	0.981054
EME1	No	0.824975	0.5376	0.6275	-0.08985	0.3958	0.227	10	0.989773
NBN	No	0.85641	0.1333	0.2456	-0.1123	0.6049	0.1857	10	>0.999999
TEX12	No	0.880388	-0.07508	0.005022	-0.0801	0.5189	0.1544	10	>0.999999
RNF168	No	0.917863	0.2018	0.2814	-0.07957	0.7523	0.1058	10	>0.999999
BRIP1	No	0.882353	0.7437	0.8155	-0.07178	0.4809	0.1493	30	>0.999999
RPAIN	No	0.863312	0.04977	0.1137	-0.06397	0.3684	0.1736	30	>0.999999
LIG3	No	0.847549	0.3215	0.3832	-0.06173	0.3183	0.1939	30	>0.999999
FANCL	No	0.847832	0.2162	0.2775	-0.06127	0.3166	0.1936	30	>0.999999
ERCC6L2	No	0.859538	0.5236	0.5846	-0.06106	0.3363	0.1816	10	>0.999999
CEP164	No	0.888161	-0.09739	-0.04207	-0.05533	0.3901	0.1418	30	>0.999999
PNKP	No	0.861384	-0.3187	-0.2658	-0.05286	0.3001	0.1761	30	>0.999999
INO80B	No	0.906108	-0.0966	-0.04532	-0.05128	0.4239	0.121	10	>0.999999
RAD23B	No	0.850412	0.4006	0.4513	-0.05063	0.2662	0.1902	30	>0.999999
BACH1	No	0.938262	0.3112	0.3616	-0.0504	0.6306	0.07992	8	>0.999999
MRE11	No	0.911778	0.2431	0.2922	-0.04903	0.4379	0.112	24	>0.999999
CCNO	No	0.969611	0.5883	0.635	-0.04665	1.194	0.03906	10	>0.999999
[truncated: 42 more rows]

## Sheet: Table 6
Table 6. Primers
		sequence (5'-3')
[truncated: 5 more rows]

[truncated: 4 more sheets: Table 7, Table 8, Table 10, Table 11]
