# Supplementary material for: H3.3-G34 mutations impair DNA repair and promote cGAS/STING-mediated immune responses in pediatric high-grade glioma models
Source: J Clin Invest. 2022 Nov 15;132(22):e154229. doi: 10.1172/JCI154229 (PMC9663161; doi:10.1172/JCI154229)
Supplement: Supplemental table 3 [file jci-132-154229-s016.csv]

target_id	biotype	pval	qval	b	se_b	mean_obs	var_obs	tech_var	sigma_sq	smooth_sigma_sq	final_sigma_sq
RPS4Y1	protein_coding	5.69531958343936e-203	1.07174523921162e-198	5.05517387644615	0.166295118469799	6.65060979836647	7.3233568238759	0.00814690505530727	0.0182414249316847	0.0392600659622088	0.0392600659622088
MIF	protein_coding	8.9147644997789e-178	8.38790191784197e-174	5.14820094098727	0.181091112043585	6.8411498311019	7.61582005354778	0.017886243948689	0.0340213875833283	0.0383320260990522	0.0383320260990522
TPM2	protein_coding	4.22535697822627e-163	2.65042558720873e-159	4.23952828694172	0.155774640020755	7.18018103616555	5.15713044761021	0.00404546343157299	0.0221338980050114	0.0375529453803054	0.0375529453803054
RPSAP58	protein_coding	1.62553307716956e-160	7.64732036154421e-157	5.11184722897393	0.189352374677536	6.62625763447458	7.51234364038271	0.0220576880846326	0.0335608201340191	0.0394068635656906	0.0394068635656906
COL6A3	protein_coding	7.19684374931314e-159	2.7086041134915e-155	4.41272620161898	0.164311228420401	8.7443562046745	5.59828441528077	0.000851807275954844	0.0409229091908082	0.0454307866412246	0.0454307866412246
HIST1H3C	protein_coding	9.47861644466597e-149	2.97281007092874e-145	4.28898301557506	0.165119305785364	6.54844214652756	5.29155941610319	0.00681882461709681	0.0360666548582631	0.0399201213424014	0.0399201213424014
HIST1H3I	protein_coding	4.7533261027125e-144	1.27782986572634e-140	4.61160638325108	0.180453603474566	6.11516092446608	6.07989697138408	0.0119752616977943	-0.00761207342275153	0.04384788631413	0.04384788631413
GTSF1	protein_coding	2.90089706814177e-110	6.82363512853649e-107	4.55539479505808	0.204178670926504	5.3990905790708	5.97151033899328	0.0146635681714157	0.0363070995888739	0.0568031683908361	0.0568031683908361
CARD16	protein_coding	8.26509178843657e-110	1.72813885860888e-106	4.86246745692857	0.218401013626429	5.60834981379977	6.81528921334909	0.0296762462828165	0.0422971744140076	0.0520934727224151	0.0520934727224151
LDHA	protein_coding	1.72674645768218e-103	3.24939148406632e-100	3.78371784130775	0.175157359384144	9.22278915682677	4.1068174714499	0.000289771478646059	0.0193698105021814	0.0523046866009417	0.0523046866009417
TNFRSF11B	protein_coding	7.71235556831195e-92	1.31937370076813e-88	3.3443357988814	0.164542115150971	6.46337844990073	3.20000659947662	0.00587371157727658	-0.000579598724085193	0.0405390444084754	0.0405390444084754
FAF1	protein_coding	5.57277350083002e-86	8.73903764488494e-83	4.9432365022504	0.251540331326154	5.89021354232096	7.03021893143307	0.0615252844625765	-0.00317814977629961	0.0469419240237174	0.0469419240237174
TSPY6P	protein_coding	2.66991218949173e-85	3.86480058321964e-82	6.35357077728844	0.324622473550226	2.9374646921763	11.5393989491577	0.0182662008432805	-0.0113971608300817	0.162384799729063	0.162384799729063
NETO2	protein_coding	5.73793930809626e-85	7.71261013569682e-82	4.75785937976307	0.24357860942591	5.24492866824061	6.53222361876466	0.0404824504318081	0.0368513054802612	0.0612270449450951	0.0612270449450951
CREG1	protein_coding	1.60409711300622e-83	2.01239329817008e-80	4.18058912709496	0.215913352015764	5.23245012663119	5.03038572644158	0.0182799887691692	0.0259570145317198	0.0616375693657166	0.0616375693657166
CDKN2C	protein_coding	1.74268918020299e-79	2.04962031206624e-76	5.03395231695615	0.266662468508945	5.32365275115708	7.25762560240622	0.0630902244205283	-0.0421712487518832	0.058810699198816	0.058810699198816
KLHL9	protein_coding	3.33078461334672e-77	3.68698263846815e-74	-4.65300261429401	0.25018737622601	4.87302682192264	6.24271645646965	0.0316622294864471	0.0365918056050649	0.0756412960384477	0.0756412960384477
WNT5A	protein_coding	4.7904137609638e-75	5.00811145298982e-72	2.98610604769772	0.16291029218326	6.42883034191612	2.57361720986018	0.00468923273610915	0.0264527923200241	0.0408075043482937	0.0408075043482937
BOK	protein_coding	6.27650115661093e-72	6.21637888237392e-69	4.35136908144673	0.242617669076279	4.96334976809098	5.46696340019891	0.029041585371467	0.0395157921344594	0.0718669860822589	0.0718669860822589
SOHLH2	protein_coding	1.81865200067877e-65	1.71116966743866e-62	4.0171743394693	0.235085443883271	5.67358645339043	4.68971871523416	0.0113677612722711	0.0833725231719478	0.050777260636266	0.0833725231719478
HIST1H4J	protein_coding	8.44287940020198e-64	7.56562402633337e-61	4.55020122694173	0.269835952472906	7.34049699758271	6.01953954625624	0.00396612939758351	0.120853484168635	0.0375257989544651	0.120853484168635
MEOX2	protein_coding	7.51980446199784e-63	6.43216728935797e-60	3.74887471544108	0.224039236276488	5.11085511158361	4.07894258514676	0.0200680155276188	0.0561276699376075	0.0659781205718419	0.0659781205718419
MTAP	protein_coding	6.6083400332951e-61	5.40677142376292e-58	-4.72482184729751	0.286971499839726	4.03970821083934	6.4051476505904	0.0374781014955888	-0.00522371691277115	0.103697855739145	0.103697855739145
SERPINB1	protein_coding	2.43181437800721e-60	1.90674512355582e-57	4.0867343937737	0.24941322608626	4.70043032247536	4.78526568766846	0.0239439287345738	-0.00781870533341671	0.0826965695741506	0.0826965695741506
PAGE5	protein_coding	2.37434396055823e-55	1.78721618599139e-52	4.04859388116145	0.258343451574864	5.88815612217108	4.77851974555314	0.0117922922147137	0.102621431736625	0.0469744230392274	0.102621431736625
TSPAN12	protein_coding	3.5301817328282e-55	2.55503691724465e-52	3.09535175324317	0.197834911803112	5.49430555893365	2.75056375441941	0.012525624164586	0.0031671749768108	0.0545692083979484	0.0545692083979484
APOBEC3B	protein_coding	6.16429610468724e-55	4.29628607770387e-52	4.39405062034154	0.281478436263212	4.7215129907397	5.52822012044644	0.0539527504479144	-0.0398648987546562	0.0818702954055427	0.0818702954055427
UTY	protein_coding	7.41544652517535e-55	4.81185767968102e-52	3.35648844023424	0.21517582037385	5.21868585186197	3.24125981488182	0.0172739516576249	0.00960423211161988	0.0620985632113342	0.0620985632113342
DDX3Y	protein_coding	7.33029690440875e-55	4.81185767968102e-52	3.99699524393286	0.256224948348353	4.73164704269985	4.58133980146436	0.0310768749989411	-0.0109448778206426	0.0814680806972579	0.0814680806972579
TXLNG2P	pseudogene	2.21053982737068e-53	1.38659794904872e-50	4.51638552136206	0.293642610096845	4.58595308244647	5.93990706507892	0.0609383300918249	0.07343991569357	0.0868776398472971	0.0868776398472971
HIST1H2AJ	protein_coding	8.58049927266302e-53	5.20863984880557e-50	4.42304643635418	0.289229960796087	5.88175631805921	5.70903132264456	0.020427211497748	0.122979594597291	0.0470760005720188	0.122979594597291
CCND2	protein_coding	7.67936287910003e-52	4.51594533309076e-49	-5.7659914570347	0.380615727456808	2.29836513332775	9.63144988659751	0.0165612383563992	0.142324631527295	0.23178447362213	0.23178447362213
FOCAD	protein_coding	7.70888534136149e-51	4.39593346526487e-48	-4.59441523622147	0.306360472274382	4.83399145523495	6.16512430219569	0.0454178115689965	0.115479455240459	0.0772755763410536	0.115479455240459
ALDH2	protein_coding	7.90327794928822e-50	4.37423189557958e-47	4.62723426276238	0.311777841217285	5.8465893407903	6.22889372393577	0.118990591185087	0.014665789829687	0.0476472755705304	0.0476472755705304
DPYSL5	protein_coding	1.10691582153855e-49	5.95141197991783e-47	-4.52455302156017	0.305324526353783	3.52225373356805	5.92518798203944	0.0352352772913772	0.0561628571870584	0.124575693668329	0.124575693668329
CD70	protein_coding	1.34393404243848e-48	7.02504189183535e-46	-2.8432287576001	0.194074892259133	5.47606981891711	2.35334092601868	0.00958330776230719	0.0427858829878025	0.0549853730469396	0.0549853730469396
ASB5	protein_coding	3.78249319095923e-48	1.92375559101273e-45	4.43348139712419	0.30408619393163	4.0498578890293	5.74802839009869	0.0403223671197608	0.118194912891367	0.10338479541067	0.118194912891367
KDM5D	protein_coding	8.09749126893639e-48	4.0099629131275e-45	3.44013600203241	0.236799548306849	5.87977486694578	3.44899229811037	0.0490193026203839	0.0322163536905176	0.0471075992281779	0.0471075992281779
FAM133A	protein_coding	8.51425479849186e-48	4.10823709738512e-45	-3.09276773865028	0.212939082955327	5.24891792205512	2.7623345858791	0.0166336270331024	0.0186665210837812	0.0610973210523642	0.0610973210523642
ALDH3A1	protein_coding	2.09826811954181e-47	9.87130236838445e-45	4.13210828639805	0.285716846341894	4.2957507163174	4.97627177564228	0.0438814100387062	0.0735925296968029	0.0960627893045354	0.0960627893045354
CPED1	protein_coding	1.23621689005297e-45	5.67393400902849e-43	2.56355269037058	0.180799450416376	5.83800923183592	1.90582171342917	0.00824731389658404	0.0255493491991401	0.0477900139963253	0.0477900139963253
NES	protein_coding	1.27412417986668e-45	5.70868305160265e-43	-2.41320629770033	0.170221433139232	6.06441371280314	1.68740766810929	0.00520413509905971	0.0230343345427582	0.0444678699866101	0.0444678699866101
CYP4F11	protein_coding	1.72819906300551e-45	7.56308138782273e-43	2.65244494381489	0.187379725592264	5.61006625413517	2.0329856462775	0.00813266085671915	0.0192909672582782	0.0520579018227647	0.0520579018227647
H3F3AP4	pseudogene	3.01727614787035e-45	1.29043414887782e-42	-2.49315107539911	0.176615993797646	8.5757749850524	1.82050523745411	0.00211733134004542	0.0513567416858919	0.0436059358793121	0.0513567416858919
MYLK	protein_coding	3.54435317104706e-45	1.48216973272808e-42	2.96193480778895	0.20999374937841	8.54029375285665	2.56958419413765	0.00679521129650989	0.0688002883229227	0.0432571616579456	0.0688002883229227
TSPY10	protein_coding	9.21098876703864e-44	3.76809536126377e-41	5.74041786982818	0.413778286233795	2.58709160219902	9.49464262126797	0.098269526192822	-0.00266317618305616	0.195237565507595	0.195237565507595
NLGN4Y	protein_coding	9.09022314323464e-43	3.63957061934871e-40	3.74766278834272	0.273391943357565	4.69265887869074	4.05337017916316	0.0451338576563839	0.0034898858666861	0.0829972646741755	0.0829972646741755
TMEM47	protein_coding	7.5977696708608e-42	2.97864228471372e-39	4.64825030494764	0.342966431186882	5.45977303338853	6.34124593201461	0.0222573851867931	0.179387139820749	0.0553619573891017	0.179387139820749
RPL17-C18orf32	protein_coding	1.12975859309489e-41	4.33873412344073e-39	5.6102504869287	0.41483877750047	2.51271024054217	9.05731468327366	0.0912277698142739	-0.0138480445431476	0.203785735302443	0.203785735302443
TNFRSF10D	protein_coding	2.79572015018908e-41	1.05219723572516e-38	4.49620848702138	0.334113518660872	4.37969549416529	5.88178502364136	0.0978291569881365	0.0291503255198779	0.0935397173294906	0.0935397173294906
NTN1	protein_coding	3.09332454654926e-41	1.1413761042542e-38	-3.99234791842535	0.296836563171384	4.80432102050589	4.62513301964082	0.0725395522365205	0.012874276444938	0.0785094967384497	0.0785094967384497
ZC3HAV1L	protein_coding	5.26496509967975e-41	1.90530987011103e-38	3.38148398653338	0.252156369442993	4.9169533361831	3.33147540153831	0.0351994241130654	0.0421937030420448	0.0737997210023711	0.0737997210023711
IGFBP3	protein_coding	7.23138000903787e-40	2.56754922660518e-37	2.3852112281995	0.180498808609038	6.55987079860045	1.67203762933582	0.00711162855885592	0.0487394912856279	0.0398411001217783	0.0487394912856279
AC099522.1	pseudogene	9.15628031678705e-40	3.19079412965368e-37	5.02620152711677	0.380865671801835	4.50189740121598	7.35738031008737	0.158976331860499	0.00838228326459989	0.0896956566373226	0.0896956566373226
ZNF512	protein_coding	2.04851277240716e-39	7.00889333657418e-37	2.37673332360949	0.180933226971023	6.091851410251	1.65575191124341	0.0119928777309313	0.0381569729420298	0.0441274067641789	0.0441274067641789
EFR3B	protein_coding	2.59780855845751e-39	8.72956454518813e-37	-3.88492830413213	0.296153028527294	4.11174818411305	4.35744756950485	0.048846945336747	0.00546113409867947	0.101507254044776	0.101507254044776
PPARG	protein_coding	2.8058935107195e-39	9.26338668152975e-37	3.2652819684605	0.249027495636204	5.58940709379555	3.13489708613356	0.0128039345580957	0.0935069687267726	0.0524893893108952	0.0935069687267726
NMRAL1	protein_coding	4.35455176264341e-39	1.41282681154179e-36	3.32365111574847	0.254125753158161	5.29997418440931	3.2484446375163	0.023410436359673	0.0872979609286744	0.0595047197893783	0.0872979609286744
NEFL	processed_transcript	1.05877526851177e-38	3.37695474624654e-36	-5.63570146169177	0.433147329507512	3.73320466353503	9.16487993593541	0.207140860938405	-0.0988155544952534	0.114487611735006	0.114487611735006
GJB2	protein_coding	1.20452155132066e-38	3.77778109212535e-36	-3.21517585013301	0.247298557010362	4.72452507149415	3.00939488562154	0.0230887739733569	0.0439488325627107	0.0817510711113414	0.0817510711113414
EIF1AY	protein_coding	1.97751304058629e-38	6.10046563897587e-36	3.47746265437131	0.268255950869127	4.32939898241415	3.51735544547666	0.0283027612919042	0.0464392546924954	0.095059390439581	0.095059390439581
RGCC	protein_coding	2.97711200289258e-38	9.03601510813428e-36	5.02334613562662	0.388448687956146	2.17733632551241	7.21333383437408	0.00870996288105543	-0.00436869819726718	0.249962693990118	0.249962693990118
XAGE1E	protein_coding	3.95689958803152e-38	1.18191962615202e-35	-2.65192075252497	0.205417219701132	5.11759815004091	2.06861172263924	0.00661347360835319	0.064514761213839	0.0657229277912068	0.0657229277912068
VANGL1	protein_coding	1.35418216719719e-37	3.98171875348698e-35	-3.8097991032735	0.297295888261226	4.93925150555973	4.27328383805393	0.0572865140274464	0.0942303634188934	0.0728682960258198	0.0942303634188934
DYNLT3	protein_coding	1.71017935018423e-37	4.95110077104106e-35	-3.96410452600135	0.309774984907503	4.18784498186362	4.58125003067801	0.065255961429858	0.0445441806188114	0.0992478236120461	0.0992478236120461
PLOD2	protein_coding	2.66228797428001e-37	7.59074774242443e-35	1.96013494999263	0.153587928993261	7.84492726401189	1.10739519669324	0.00182909481039006	0.00974376218745874	0.0386096227880768	0.0386096227880768
S100A3	protein_coding	3.59784609522626e-37	1.01051145999952e-34	2.82008732062595	0.221377396085594	5.47848552104507	2.3422663581267	0.011010586940305	0.0730030441985029	0.0549299257223686	0.0730030441985029
DSEL	protein_coding	7.25851010810922e-37	2.00868592962352e-34	2.61108071715776	0.205857154691953	6.58821333184647	1.98646596806791	0.0329969075425201	0.0132505359059251	0.0396496664081081	0.0396496664081081
MAGEA9	protein_coding	1.07434513547119e-36	2.93000387815897e-34	-3.04590191512154	0.240722218502068	5.59574404813358	2.73350125969824	0.00873419342168986	0.0906038405449799	0.052356258374491	0.0906038405449799
BCHE	protein_coding	2.68320510222083e-36	7.21322194479878e-34	3.23184998581541	0.25688166757186	4.75848964979413	3.07851293899644	0.0220534038281586	0.0910692095452693	0.0803889227713354	0.0910692095452693
HIST1H4L	protein_coding	3.91596327051647e-36	1.03789572992365e-33	5.00291509842221	0.39860095877886	6.34108258148735	7.37816374391945	0.0109295897681292	0.261440794813744	0.0415405459752476	0.261440794813744
MYO5B	protein_coding	4.70490692288811e-36	1.22967970104039e-33	-2.5084567393944	0.200089940700109	5.54355336117117	1.82683997974941	0.0151600110084127	0.0196690343777775	0.05347310505337	0.05347310505337
C9orf64	protein_coding	5.23903966940459e-36	1.35052395203912e-33	2.87556545846584	0.229528903273389	5.08776673226326	2.37903512153206	0.0234516313747451	-0.0036529275666276	0.0668629699473431	0.0668629699473431
PNMAL1	protein_coding	5.78403964939029e-36	1.47086565030036e-33	3.08702079880512	0.246561902265394	4.72734705828527	2.75935914658092	0.0225770595817042	0.0213290892564129	0.081639120387547	0.081639120387547
IGFBP6	protein_coding	7.32302847760338e-36	1.83739666522054e-33	2.14778413586616	0.171801733315506	6.17894770924307	1.34590123869705	0.00747253605906869	0.0260169409105411	0.0431260392041522	0.0431260392041522
PAGE2	protein_coding	1.00633171404321e-35	2.49173028879805e-33	3.93024496118651	0.315018499475782	4.12398432083058	4.55514535142622	0.053597360898419	0.116522619122106	0.101141202573187	0.116522619122106
CASP4	protein_coding	1.38440016617796e-35	3.38333017235544e-33	1.93799427304992	0.155652114097629	7.22259330316271	1.09080387012452	0.00400631104895859	0.0172480008578599	0.0375266843048608	0.0375266843048608
PERP	protein_coding	1.77036756894215e-35	4.27112524517351e-33	4.88122669022094	0.392660458232791	6.25797057568544	6.82376650288289	0.222000397532596	-0.202523108813221	0.0423120061124085	0.0423120061124085
GJA1	protein_coding	1.82970577520139e-35	4.35840547819491e-33	1.98941116830119	0.160068113377039	8.56633911029458	1.14634980168266	0.000411069640591382	0.0182635049860901	0.0435120176509821	0.0435120176509821
RCCD1	protein_coding	4.8148152187884e-35	1.1325649098395e-32	2.62868692447866	0.212833018665617	5.48336039634274	2.01278512070513	0.0228352038828745	0.0233658163032644	0.0548183284045292	0.0548183284045292
WSCD1	protein_coding	1.21804249808906e-34	2.82976836160986e-32	-3.55212610937805	0.289354204126005	4.25846529954761	3.64121483386527	0.0463636195570104	-0.00294006929304887	0.0971664183493788	0.0971664183493788
TMPRSS15	protein_coding	1.75151707905938e-34	4.01951809679749e-32	3.42616213595963	0.279763973170806	4.50656501236994	3.46569325294429	0.00747203538443949	0.126701474360101	0.0895433731045571	0.126701474360101
G0S2	protein_coding	3.7066670421595e-34	8.40386269871777e-32	4.6701150908198	0.383246972033308	3.95518017938136	6.44124747696181	0.125936326364378	0.125854944903106	0.106382588033051	0.125854944903106
OCIAD2	protein_coding	4.02187847017252e-34	9.00996536329839e-32	-4.89483309381226	0.401907669807696	4.19389252295379	7.07629711186599	0.129129426539614	0.147778759260818	0.0990694766387663	0.147778759260818
PCBD1	protein_coding	4.33115282888251e-34	9.58866281575423e-32	-2.90637706124202	0.23875691084938	5.41977935378362	2.49487198128729	0.0107017875069332	0.0870208338845045	0.0563046601051186	0.0870208338845045
CDCP1	protein_coding	6.2818373190407e-34	1.37455365895009e-31	2.98798369942563	0.246074985636099	4.35656014741325	2.6373745945178	0.00679428315787836	0.0970106857949323	0.0942421705502315	0.0970106857949323
HIST1H2BM	protein_coding	1.04165728389831e-33	2.25309273199982e-31	3.68764681732164	0.304735709502066	4.12177534636746	4.00197279114998	0.0579879909569416	0.0819545415193533	0.101207185007163	0.101207185007163
CDH7	protein_coding	1.19994311483256e-33	2.53757522183453e-31	3.80507054851216	0.314741396778172	3.88139371336716	4.1706499603044	0.060946629583295	-0.0202450357853226	0.108874193581061	0.108874193581061
XAGE1A	protein_coding	1.20014982858579e-33	2.53757522183453e-31	-2.65276703501657	0.219427358497578	4.9217210790992	2.07010093430234	0.00893979408346343	0.0624363183694144	0.0736002613289218	0.0736002613289218
XAGE1C	protein_coding	1.22049784020879e-33	2.55192537300545e-31	-2.65573818380816	0.219698225239522	4.91736876258322	2.06937664855783	0.0089616242778865	0.0561376793846496	0.0737823360193635	0.0737823360193635
CPPED1	protein_coding	1.33089635732269e-33	2.75217666506575e-31	3.25556307023502	0.269477925253101	4.2752280140145	3.05159666165432	0.0278175325714501	0.000261579946964866	0.0966710711977768	0.0966710711977768
RBMY2QP	pseudogene	1.51997918911985e-33	3.10901830226711e-31	5.00020567416783	0.414264714024079	2.37066221494036	7.24262766877305	0.0724268058426563	0.0465926421775049	0.221770771218119	0.221770771218119
NRK	protein_coding	1.81443843673697e-33	3.67140887123832e-31	3.55376290866419	0.294783709549083	5.13690805952338	3.73249085373571	0.0426766075835097	0.106290424557378	0.0650006894425143	0.106290424557378
IL13RA2	protein_coding	1.84297899043744e-33	3.68948708957998e-31	-6.44040950976895	0.534287287056278	4.38500028264737	12.2589111940206	0.246086775238825	0.243278204949675	0.0933777206125557	0.243278204949675
NCAM2	protein_coding	6.45408946913615e-33	1.27845321716004e-30	2.03382907752752	0.170187874598133	6.09965839930001	1.21774104239301	0.00561961058950664	0.0374545374490293	0.0440328111137443	0.0440328111137443
TFPI2	protein_coding	7.6868232241576e-33	1.50677749408539e-30	3.74189350085877	0.313497527565122	4.69845160357114	4.14090584877609	0.0421585405475396	0.126322659091508	0.0827733388178077	0.126322659091508
RPS2P46	pseudogene	1.55900857277866e-32	3.02447663119059e-30	1.9864759381666	0.167254314587301	7.70183888882777	1.16741619475863	0.00107613272902956	0.0468793056962295	0.0381199830715723	0.0468793056962295
ANKEF1	protein_coding	1.72230264919125e-32	3.30717257678377e-30	-3.96491242285142	0.334066080849726	4.27860220825547	4.65100892935801	0.088971202049814	0.102343334591836	0.0965712157360479	0.102343334591836
DMRTA2	protein_coding	1.96264242130603e-32	3.73060657415524e-30	4.39251097337813	0.370434939747529	3.80618557280735	5.55519289757108	0.123632905841151	-0.0725394806120662	0.111604884877288	0.111604884877288
HPSE	protein_coding	3.23433674164301e-32	6.08637488042381e-30	3.09363739799768	0.261821961495013	4.13344008916525	2.7604152053549	0.0166563338857514	0.014495963869322	0.100859219578984	0.100859219578984
SLC7A11	protein_coding	5.182706720114e-32	9.65625495634705e-30	3.14136134779035	0.2667570141892	7.81518024748981	2.92112789728198	0.00495086662963923	0.117036512717453	0.038495611724941	0.117036512717453
RP11-553A10.1	protein_coding	6.17483074831021e-32	1.13919573550688e-29	-1.76315041563434	0.149910706998064	7.31637157284476	0.908701442828545	0.0010073605528857	0.0235945806179836	0.0375181595716732	0.0375181595716732
PABPC4L	protein_coding	1.02876528727796e-31	1.87954419184433e-29	3.90639478415686	0.333362336774136	4.0617830226199	4.51873498502442	0.0840980192696702	0.106411319438065	0.103019044230271	0.106411319438065
DUSP23	protein_coding	1.30872470018636e-31	2.36803667385643e-29	4.92617535475602	0.421121490329101	3.3760866089412	7.01066344138689	0.171258605227623	-0.0786465758395649	0.132758496972954	0.132758496972954
VAMP8	protein_coding	1.71170446011066e-31	3.06770043146309e-29	2.23425660429069	0.191371868338893	5.4625282716198	1.47735899144636	0.00748463375755688	0.0538367020981075	0.0552979810850466	0.0552979810850466
RASGRF2	protein_coding	1.85455265080687e-31	3.29235582857394e-29	2.74397753353511	0.235168580679998	4.67478850285558	2.19486801273305	0.0111273050628175	0.0412013829441298	0.083680000089831	0.083680000089831
IER3	protein_coding	2.25669316706019e-31	3.96882729137744e-29	-1.99530227051679	0.171249721949782	6.54519244774265	1.17938956773395	0.00234216523526118	0.0479317786525292	0.0399427582471624	0.0479317786525292
DNAJC15	protein_coding	2.34360473347726e-31	4.08351424764584e-29	3.49630820265199	0.300158703933839	4.78537541646912	3.62132779590508	0.0146844775996742	0.139764518195598	0.0792911260848299	0.139764518195598
BMP5	protein_coding	2.38470740713559e-31	4.11701137499794e-29	2.20741601822355	0.189531185227106	5.84603645556158	1.44351309382224	0.00678154540454154	0.0547991463216153	0.0476564337168333	0.0547991463216153
TNIK	protein_coding	2.50292238487645e-31	4.28181758532773e-29	-2.0660681348954	0.17745774973379	6.72514418403935	1.22903723464055	0.0151336091938854	-0.00382179780698869	0.0388513958471095	0.0388513958471095
EDNRB	protein_coding	4.72392963959518e-31	8.00855026647767e-29	2.73703562554166	0.236189488453333	5.05030234444412	2.20168132292889	0.0273000837193204	0.0462498413436176	0.0683321582049888	0.0683321582049888
FOXF1	protein_coding	6.44258111307146e-31	1.08246867308731e-28	3.19927431781787	0.276713305049198	7.38988483056149	3.03377355045864	0.00200269839938218	0.129260592785619	0.0375538348779316	0.129260592785619
S100A4	protein_coding	1.09983412615941e-30	1.83156447664317e-28	2.57720943954916	0.223799945421066	5.40327454496128	1.9132305148303	0.0291610862991327	-0.0105445240346483	0.0567013403931055	0.0567013403931055
MAGEB10	protein_coding	1.35765478991974e-30	2.24108314357102e-28	-3.17938545898396	0.276528014563431	4.49534007835239	2.98349709339136	0.0411787351746739	0.0732491265639869	0.0899088239768571	0.0899088239768571
MAP10	protein_coding	3.72380067466243e-30	6.093433138765e-28	4.72666093983491	0.414253037733852	2.00780192791715	6.43102442702849	0.0154837041627841	0.041863217359046	0.278697288874457	0.278697288874457
SRGN	protein_coding	4.04486556904341e-30	6.5617482998499e-28	2.91103286401787	0.255289143540243	6.04745722384764	2.51427859126847	0.00378337800147937	0.107940987957682	0.0446846737460289	0.107940987957682
MSC	protein_coding	8.54944683350305e-30	1.37507256848599e-27	3.25820228553897	0.2873812462121	4.14409787678217	3.05312411858855	0.041037180420919	-0.0170192553116998	0.100542215020943	0.100542215020943
MAP3K13	protein_coding	1.18399930165819e-29	1.88817786937321e-27	-2.85572144053397	0.252517067660879	5.02768699478918	2.37880793644127	0.040074529675937	0.0184452983077374	0.0692366751127182	0.0692366751127182
SLFN11	protein_coding	1.24693034628961e-29	1.97182649214101e-27	-5.15003484762762	0.45557474759864	3.51060347900755	7.87445733857904	0.19153097126215	0.164266201279961	0.125206801512448	0.164266201279961
EPB41L3	protein_coding	1.70955210343829e-29	2.68086262354181e-27	-6.32694630611047	0.561061403758442	3.97855622519386	11.579095544167	0.434015309865054	-0.263757649003479	0.105624516627621	0.105624516627621
TSPAN18	protein_coding	1.87208605404904e-29	2.91148060868552e-27	-4.39370122543195	0.389901382334457	2.6673730376141	5.60125582088442	0.0739032939031199	0.0288801054340012	0.186707714004858	0.186707714004858
MST4	protein_coding	1.9216066320287e-29	2.96399947553411e-27	-5.06482880827006	0.44954963236241	4.07920288359391	7.59939508483574	0.243959896801752	0.080174482572917	0.10248845512484	0.10248845512484
WISP2	protein_coding	2.07978804258056e-29	3.18190661668951e-27	3.37148595941879	0.299435277157338	4.45847272960574	3.37577857159701	0.0252506896722806	0.128454713538506	0.091091386650865	0.128454713538506
HCLS1	protein_coding	3.45206908384427e-29	5.23879322740173e-27	3.41806651726986	0.304783446367701	3.84489744294607	3.37298522672996	0.0490728893418411	-0.00715189148806306	0.110172166394913	0.110172166394913
A1BG	protein_coding	3.9658623218376e-29	5.92298390256666e-27	4.40983950601049	0.393649366672689	3.67437268422283	5.64517630619882	0.148632060745173	-0.0418551683137454	0.117013351623643	0.117013351623643
PVRL3	protein_coding	3.9526305908265e-29	5.92298390256666e-27	1.901147606915	0.169703631278509	5.96468028916378	1.04415260501961	0.00355324111640754	0.0102199797830152	0.0458170259734988	0.0458170259734988
RBMY1A1	protein_coding	4.71693598958388e-29	6.98923633480232e-27	5.10335267755126	0.456182579420571	2.22305434946935	7.50886138744735	0.113867416147616	-0.0326766831432468	0.242879805166908	0.242879805166908
H2AFY2	protein_coding	4.9300511826978e-29	7.24794555906306e-27	-4.60015428354931	0.411346412854052	4.51426955638141	6.28784251122758	0.0856649775050794	0.204402230554171	0.0892909935543445	0.204402230554171
HIST1H2BB	protein_coding	5.45866047153822e-29	7.96287385685319e-27	4.11606367661627	0.368356738428312	5.73051878462966	5.03440389248216	0.0129058899320814	0.219699858774565	0.0496890330201193	0.219699858774565
IQCG	protein_coding	9.41565318665837e-29	1.36295201281952e-26	-2.08634692166696	0.187526471001318	5.60329392397382	1.27114270106913	0.00808633244165982	0.0248814308244193	0.052198542974697	0.052198542974697
LMX1B	protein_coding	9.67204843118593e-29	1.38937868227524e-26	-3.57994317234016	0.321844231122531	3.08668579134406	3.72303238107307	0.0263525131516102	0.0472315611012401	0.151219559602995	0.151219559602995
ZNF804A	protein_coding	1.12496864791243e-28	1.60376212245577e-26	2.87902199378977	0.259144148707951	4.54162279892634	2.39648744007829	0.0267396442728934	0.0071820927152566	0.088384395400653	0.088384395400653
AC016723.4	antisense	1.61332443807446e-28	2.28267212599137e-26	4.05656130121084	0.366198605345492	4.32784397820865	4.8931990523618	0.0643934760842784	0.165494670013408	0.0951059621410048	0.165494670013408
TMEM98	protein_coding	2.00239626239214e-28	2.8120218556489e-26	-2.08958139416502	0.188963444978385	5.52989996485308	1.26072269088108	0.00743941267536132	0.0083933925508573	0.0537729019613803	0.0537729019613803
LAPTM5	protein_coding	4.01320682302726e-28	5.59411303672051e-26	2.50132105673981	0.227484210472123	4.74333281987535	1.84750538964456	0.00771208249641798	0.0641719751719297	0.0810006020992254	0.0810006020992254
MB21D1	protein_coding	4.06285969907889e-28	5.62168336891665e-26	2.57693888318274	0.234384967971599	4.76484076667527	1.93320141152025	0.0140455629773837	0.0290141853638034	0.0801309739558408	0.0801309739558408
TFPI	protein_coding	4.42487772736524e-28	6.03386587489558e-26	2.16574285388627	0.197122831611526	6.40927452510495	1.39563690367776	0.00214203097175166	0.064470673158327	0.0409642856816384	0.064470673158327
CYP1B1	protein_coding	4.40238844684543e-28	6.03386587489558e-26	3.08798040198685	0.281051812728842	4.89173087463498	2.83730673435591	0.0159866603540645	0.119424976397081	0.0748566839584195	0.119424976397081
GFI1	protein_coding	4.8134795726538e-28	6.51655097828771e-26	2.80000121960223	0.255028593632868	5.01109219526224	2.27338087315534	0.0415886734433695	-0.00153396729376241	0.0699077555343879	0.0699077555343879
PRTFDC1	protein_coding	6.91594699020779e-28	9.29602074726644e-26	2.88028087072793	0.263126431090089	4.44965040758043	2.40369018120986	0.0273188759956518	0.0127603491311769	0.091370584698418	0.091370584698418
KIF26A	protein_coding	1.7409898660683e-27	2.32354236167895e-25	-5.03225932835933	0.463272954066797	3.47610238466138	7.48825519295202	0.240827430268202	0.0626900191509794	0.127095706822844	0.127095706822844
GHDC	protein_coding	1.75486260412521e-27	2.3255636960865e-25	-2.54887063293311	0.234666286009168	5.0329049537855	1.93488080925016	0.0197576706264614	0.074645070726687	0.0690269080369482	0.074645070726687
THEMIS2	protein_coding	1.89073316933262e-27	2.48809907555952e-25	3.40143493452685	0.313355625795003	3.90739790104053	3.3775440343519	0.0603513779117138	0.0259267385723932	0.107977333318077	0.107977333318077
GPX3	protein_coding	2.12127803379918e-27	2.77209791944674e-25	2.63472646353093	0.242958347327596	5.0403854905557	2.06769352294599	0.0204693647514024	0.0807227927391523	0.0687272831234264	0.0807227927391523
SRRM3	protein_coding	2.21927038242311e-27	2.88015379699573e-25	-3.00542715872086	0.277247699241658	4.82137953814553	2.69054966858598	0.0246122240823372	0.107158553177308	0.0778012929588923	0.107158553177308
CYP2S1	protein_coding	3.11501518640118e-27	4.01495587518475e-25	4.83404516842858	0.447217372407849	3.65364777513363	6.7859665454988	0.22491108353838	-0.0936344370795966	0.117951850490272	0.117951850490272
VCY1B	protein_coding	3.31802702381404e-27	4.21882652257652e-25	5.46748688748236	0.506090934755069	4.16891735042121	8.90687229599938	0.0609991319051055	0.378077498222769	0.0998067622657817	0.378077498222769
VCY	protein_coding	3.31802702381404e-27	4.21882652257652e-25	5.46748688748236	0.506090934755069	4.16891735042121	8.90687229599938	0.0609991319051055	0.378077498222769	0.0998067622657817	0.378077498222769
SLC7A2	protein_coding	5.85011631337492e-27	7.38842206611337e-25	1.65312692321636	0.153762210219382	7.05192924209556	0.81376053352481	0.00280510403290353	0.0367377221639131	0.037725439895467	0.037725439895467
FGF7	protein_coding	6.14389011228512e-27	7.70771494219875e-25	3.63429730833979	0.338178880730401	4.84794216967693	3.93712620064749	0.0274636380772292	0.168590571132028	0.0766924599430113	0.168590571132028
C7orf13	protein_coding	6.46494505835259e-27	8.0567772257006e-25	-3.83249039826699	0.35677721654645	3.79563678147842	4.34764987000354	0.106205208879178	0.0750948684478142	0.112006189257907	0.112006189257907
EIF5A2	protein_coding	6.83418359414787e-27	8.46089913649175e-25	-4.40344519321909	0.410124780078302	2.52568872537891	5.57897923074307	0.0860990259437143	-0.0394369443723614	0.202247834457901	0.202247834457901
PASD1	protein_coding	6.9608160450476e-27	8.56134878011149e-25	-5.62576411344269	0.524050966057619	4.84802497273961	9.43496255292264	0.132259463198099	0.338533819703484	0.0766889948708716	0.338533819703484
ABI3	protein_coding	8.40683415989433e-27	1.02727146247332e-24	2.9739111403324	0.277476631095306	4.18985614622597	2.61029063910934	0.0327999789722733	0.0672696551841514	0.0991885024060129	0.0991885024060129
PCDHB6	protein_coding	9.88543686828328e-27	1.20015581282164e-24	2.3836520558559	0.22271500826356	5.21191947728691	1.69423057083293	0.0119930708912779	0.0730388860901582	0.0623282544114173	0.0730388860901582
ZNF415	protein_coding	1.14497058673614e-26	1.38115746802569e-24	-4.07870673377716	0.381576850781515	4.18111843327266	4.96110088154881	0.0772653561397347	0.172336174807132	0.0994463153156907	0.172336174807132
SECTM1	protein_coding	2.5356143888423e-26	3.03918417638435e-24	4.09539072011367	0.385808537623182	4.83156807692832	5.00470465397367	0.0488090765268091	0.206359313821085	0.0773767113857269	0.206359313821085
SNAI1	protein_coding	3.00731286445828e-26	3.58174768882126e-24	3.61373699591587	0.340946230015493	4.60725857594315	3.89723335270284	0.0346106313401938	0.164665365965711	0.0861358147647331	0.164665365965711
CHRNA4	protein_coding	3.0579957325769e-26	3.61920526387623e-24	4.52790148388852	0.427258171543269	1.89422509594778	6.00491351590357	0.0126264782105499	0.164049678770908	0.300315599190303	0.300315599190303
NAA11	protein_coding	3.22802965891613e-26	3.79656638259274e-24	2.21297737582058	0.208918989123488	5.02429528232276	1.41871337812719	0.00545032252186662	0.0179421200671908	0.0693733529347852	0.0693733529347852
MGMT	protein_coding	3.89579971710602e-26	4.55348814139758e-24	4.85638753107072	0.459237071121859	2.63039593724946	7.0397123684006	0.0163010436382492	0.345239563491894	0.19055133037516	0.345239563491894
AL356585.1	protein_coding	4.92353770372454e-26	5.71920571041286e-24	4.53825712976966	0.430046972034675	3.14968618843168	5.96229728456772	0.170157393291986	-0.0768101749782044	0.146883289261487	0.146883289261487
NCR3LG1	protein_coding	5.17352227592476e-26	5.9727203796535e-24	-1.77533594321323	0.168305720249126	6.16296995477727	0.940935111699812	0.005259109192815	0.0432398095561695	0.0433011458961741	0.0433011458961741
PYCR1	protein_coding	1.24419806371358e-25	1.42764141237574e-23	-1.68101791231795	0.160624732880864	6.36979885593701	0.809773795395877	0.00293702959719981	-6.14653623053985e-05	0.0412920643680269	0.0412920643680269
RP11-720L8.1	lincRNA	1.63647263391032e-25	1.86637224393481e-23	4.51095227467022	0.432103688387501	1.88453983353732	5.8378041224992	0.0178266628355238	0.0108444243855447	0.302253790052617	0.302253790052617
AC097374.2	pseudogene	1.88564093995018e-25	2.13758983180617e-23	2.95235605973501	0.28317108948504	4.19012342551154	2.56104161720683	0.038280864877946	0.046486914586022	0.0991806195565875	0.0991806195565875
TUBA4A	protein_coding	1.90254174808606e-25	2.14383416859182e-23	1.66963038229313	0.160153284861729	6.40897606165934	0.820709511851818	0.00300313576411802	0.0260772109804715	0.040966706496457	0.040966706496457
FUOM	protein_coding	2.00712585969835e-25	2.24821990641688e-23	4.39489406949659	0.421770250515733	2.69946433482407	5.77272702948479	0.119247892110353	0.185706640838397	0.183483785924844	0.185706640838397
ANKRD37	protein_coding	2.94070625222255e-25	3.27445031090675e-23	2.16741636535264	0.208732055144841	5.1745007980839	1.35162833077287	0.0110563433065632	0.00025981334712189	0.0636334924277033	0.0636334924277033
STXBP6	protein_coding	3.76327370810672e-25	4.16572262583249e-23	-2.75288606129039	0.265718458921338	5.457227783312	2.26611804671559	0.0309369782173125	0.0901023922024543	0.0554211691460628	0.0901023922024543
DLC1	protein_coding	4.34102417268585e-25	4.77715747845628e-23	1.85829051345815	0.179605857116142	6.05014269608121	1.03272427198876	0.00719596656491872	0.0481039144243798	0.0446500050859889	0.0481039144243798
OLR1	protein_coding	4.79233154678585e-25	5.24314506089629e-23	2.54105855904488	0.245821311049773	4.74789454912445	1.9310155923412	0.0227739439669876	0.08062353238695	0.080817113689405	0.080817113689405
STK32B	protein_coding	5.47586046577246e-25	5.95634348236452e-23	2.32698019041053	0.225390278385189	4.98218984412793	1.59249617004887	0.0159976840789255	0.0384822434438224	0.0710893632191652	0.0710893632191652
KIAA1671	protein_coding	6.12818394866409e-25	6.62759572103223e-23	-2.44027422025087	0.236611575169869	5.51282309366744	1.71548449305391	0.0418220607559098	-0.0249337902412677	0.0541522892515756	0.0541522892515756
C9orf142	protein_coding	7.14272573190068e-25	7.68067501845183e-23	-2.03989345448416	0.198073097922087	5.34977522213751	1.23163788473453	0.0091768658805298	0.0421033481503883	0.0580796234688179	0.0580796234688179
NFE2L3	protein_coding	1.10992447233866e-24	1.18673629093574e-22	-1.7571458503352	0.171325286380868	7.21458343656643	0.924092373747901	0.0019995605714042	0.0483187601488582	0.0375305001756235	0.0483187601488582
SPATA31C2	pseudogene	1.29006829206292e-24	1.37155396158418e-22	3.30949328473393	0.323140393412865	3.75944722030695	3.2416311916112	0.0655837748463487	0.0691465230760184	0.113421448905116	0.113421448905116
SLC46A1	protein_coding	1.40495844191267e-24	1.48530943595015e-22	-1.74905810776287	0.170916588893632	6.11154952325587	0.915741451886491	0.00618791525416502	0.0438317935246922	0.0438906225041803	0.0438906225041803
FXYD6	protein_coding	1.4289987718277e-24	1.50228485409239e-22	-5.01523402040697	0.490163422929724	3.67135128429045	7.52967805295383	0.276591719823354	0.135282876482104	0.117148510392767	0.135282876482104
RP11-383H13.1	protein_coding	1.49647935891801e-24	1.56448603200662e-22	2.91973243176257	0.285484457107072	3.99554201790887	2.45343012004836	0.0346349458183455	-0.0133202211041431	0.105081697466888	0.105081697466888
ZDBF2	protein_coding	1.78164223250871e-24	1.85231732217397e-22	-3.63387353988066	0.355899903210261	5.11866667585744	3.9538173169629	0.0210907159868313	0.196048840193294	0.0656826280622758	0.196048840193294
RP4-545C24.1	antisense	2.65798979359701e-24	2.7482446118631e-22	2.57389290894343	0.253049631548104	4.48885737700655	1.92213567347924	0.0196540728667521	0.0155059787223011	0.0901186974646156	0.0901186974646156
USP9Y	protein_coding	2.86211771800163e-24	2.94313285340736e-22	3.26636195986282	0.321356759587508	4.21114919810618	3.13587795139607	0.0784736238111954	0.0265957626050405	0.0985609480732339	0.0985609480732339
DUSP2	protein_coding	2.99495411360519e-24	3.06299165814253e-22	-3.20658156956841	0.315612662027768	3.77068711481956	2.99368022917022	0.0577870252957963	0.00931541120705529	0.112975293159497	0.112975293159497
PVRL3-AS1	antisense	3.12144548644527e-24	3.17510060345552e-22	-1.79099328304294	0.176351256523434	5.96587867910485	0.954745598236344	0.00751414060501389	0.0384124835969099	0.0457997434133756	0.0457997434133756
SULF2	protein_coding	3.39949917127127e-24	3.43934276370875e-22	-3.51014304971346	0.345911998090336	4.169379938039	3.6912513661617	0.0737789449002708	0.131344101538898	0.0997930852937527	0.131344101538898
ANKRD20A8P	pseudogene	4.20453215947387e-24	4.23106343192403e-22	2.87817411104883	0.284215396818795	4.75063684916809	2.48222233498744	0.0279386205283657	0.110538622538261	0.080706551672846	0.110538622538261
ABHD14B	protein_coding	7.59610988679124e-24	7.60338275795944e-22	1.69576162886883	0.168418808675702	7.32137546819407	0.86212342214931	0.0010642997995955	0.0475612346845348	0.0375194176911068	0.0475612346845348
OR2A20P	pseudogene	8.8406141442019e-24	8.80225804050748e-22	5.09625124072666	0.506898822820646	2.21899638556958	7.49567552142465	0.196981913885973	-0.106780445413436	0.24349765738881	0.24349765738881
MAGEC2	protein_coding	9.1613281912223e-24	9.07357231065375e-22	-2.21407692303094	0.22030017751466	7.23734830766223	1.4699421320466	0.00132989928450319	0.0818681033663379	0.037521037834136	0.0818681033663379
EIF4EBP2	protein_coding	9.37657890231545e-24	9.23813936040692e-22	-1.55878762271323	0.15513436250167	8.24780747093596	0.727121425294453	0.000440682916855655	0.0390242779311255	0.0408164663896581	0.0408164663896581
FOXL1	protein_coding	1.18005493406595e-23	1.1565767577736e-21	3.37818102376645	0.336965714291405	6.00373823677871	3.42281042639295	0.00637882601010997	0.188271275603461	0.0452671984234121	0.188271275603461
SIRPA	protein_coding	1.35425866441481e-23	1.3204372822258e-21	-2.3659991937531	0.236323772404041	4.87425765227947	1.62650480300115	0.0201513456803894	0.0123565259757315	0.0755896692966569	0.0755896692966569
SH3D19	protein_coding	1.41796217773749e-23	1.37542331240537e-21	-1.78730901036935	0.178603426301732	6.23105265080278	0.9233733499781	0.0121043852552426	0.00069557807362987	0.0425799299791314	0.0425799299791314
HSPA1A	protein_coding	1.46979340018466e-23	1.41838831818846e-21	4.31070297393321	0.430915859734011	6.70061475814442	5.57445786295091	0.0227847289583916	0.295538376476411	0.0389792315158528	0.295538376476411
CECR2	protein_coding	1.60068415322213e-23	1.53682012221092e-21	-3.08056197426254	0.308206128908751	4.65995629720525	2.84270033053173	0.0786050214974482	0.0789683772186991	0.0842367234686962	0.0842367234686962
ZFY	protein_coding	1.75991581017595e-23	1.68112160994371e-21	3.73632141571005	0.374165882847208	4.65104230699686	4.18576672766623	0.155433539932688	0.0811673144690044	0.0845666450161644	0.0845666450161644
LOXL1	protein_coding	1.77214952578809e-23	1.6842580695091e-21	-2.50073632207489	0.250448097474973	6.40494648205468	1.87637240005395	0.0226856672904841	0.0848416176160876	0.040999473820161	0.0848416176160876
C3orf70	protein_coding	1.94040893350937e-23	1.83490529199896e-21	-2.7336313498974	0.274019450544584	4.38143168671242	2.23398769714876	0.0352332495357612	0.0834695788798217	0.0934867377958202	0.0934867377958202
ANO5	protein_coding	4.0262539073517e-23	3.78830230142722e-21	-4.36769026515411	0.441032321456387	3.32330981060204	5.66593594363225	0.197571080618948	0.0609629366579257	0.135873791213983	0.135873791213983
HIST1H3J	protein_coding	4.41299804701197e-23	4.13153220142643e-21	2.51105730806478	0.253791865752435	6.06828615197132	1.89356010285601	0.00441372013148336	0.106003956077834	0.0444190509663583	0.106003956077834
FEZF2	protein_coding	4.92301619073675e-23	4.58620389491505e-21	4.42161165057287	0.447386192743821	2.21183330469808	5.75891381814281	0.0985284498312281	0.109088273032104	0.244593388096448	0.244593388096448
SH3BGRL2	protein_coding	6.75250900457698e-23	6.25954258365171e-21	-2.21212553323745	0.2245469608808	5.86494375949933	1.4701731608586	0.00473482503817657	0.0817017537746295	0.0473463508571034	0.0817017537746295
GCLC	protein_coding	7.38648207230224e-23	6.8136676292443e-21	1.50242440867733	0.152646886543516	7.15832692377137	0.651239760391574	0.00237234023324118	0.00519110808027724	0.0375723545749231	0.0375723545749231
TAF1L	protein_coding	8.40706522423769e-23	7.67981327134489e-21	-2.97802617289687	0.302969543982154	3.61996870642779	2.58628537141477	0.0378190094482288	0.0250469037493492	0.119536209833064	0.119536209833064
AL589642.1	pseudogene	8.40706522423769e-23	7.67981327134489e-21	-2.97802617289687	0.302969543982154	3.61996870642779	2.58628537141477	0.0378190094482288	0.0250469037493492	0.119536209833064	0.119536209833064
CLDN1	protein_coding	1.13007685600337e-22	1.02733267035127e-20	-3.18447266538724	0.324958722667182	4.34832308842766	3.0482448610817	0.0334499179300233	0.147575518819953	0.0944907965509654	0.147575518819953
TBXAS1	protein_coding	1.3405388368836e-22	1.2128009534844e-20	1.85061007259606	0.189178372125456	5.78791818325575	0.996290862891562	0.012702137630535	0.00864427813853908	0.0486495020495295	0.0486495020495295
PODXL2	protein_coding	1.88447146305467e-22	1.69674564553889e-20	-3.04841701380108	0.31272764916171	6.23619902104769	2.79481120079512	0.00576097740478064	0.161893735538436	0.0425279815627525	0.161893735538436
ADM	protein_coding	1.95860024219238e-22	1.75509235036077e-20	2.46384500467297	0.252859864187485	7.58292173004872	1.82577793189614	0.00251853876952278	0.107089651373757	0.0378242268986016	0.107089651373757
C16orf13	protein_coding	2.15748942738628e-22	1.92415336704052e-20	1.46194524257508	0.150188243401929	7.09432346343972	0.635874777953082	0.00101566227370168	0.0292510224855749	0.0376526379368533	0.0376526379368533
SYNM	protein_coding	2.31383055781448e-22	2.05385204891288e-20	-4.9632107458385	0.510252511298732	4.72449814958706	7.41007115258287	0.0899373762304921	0.356389981403787	0.0817521379672987	0.356389981403787
AC009237.8	pseudogene	2.54781552462072e-22	2.25092922733862e-20	-2.49150643793962	0.256402663934228	4.65944363925152	1.81338157609059	0.0284453352826628	0.0192910713536258	0.0842557951274553	0.0842557951274553
PPP1R3G	protein_coding	2.67724501207731e-22	2.35422414192854e-20	4.32589891796325	0.445412676746102	2.13123700553432	5.4825496366123	0.0827193443120864	0.0803168658733323	0.257382003012703	0.257382003012703
CENPV	protein_coding	3.08818999281528e-22	2.70295624580456e-20	3.7397517920604	0.385638745757817	4.5386039679431	4.20837990781922	0.0533469636642827	0.201596880157995	0.0884852853438391	0.201596880157995
TMEM100	protein_coding	3.30328765525593e-22	2.87783643965769e-20	2.76150504773327	0.28496510512488	3.57133718999817	2.25532280703872	0.0172447350590203	0.0745448749909922	0.121964026893266	0.121964026893266
SDPR	protein_coding	4.72120066419892e-22	4.09417299994909e-20	2.61070350707344	0.270423307023212	5.40385635069548	2.05183332192926	0.00838362787818403	0.116979969232737	0.0566872626015643	0.116979969232737
SUSD5	protein_coding	5.53952472902411e-22	4.78177873168696e-20	-3.04099604676671	0.315530065648155	3.76785173827358	2.71353082570615	0.0575856872487172	0.0280260613869675	0.113087265313447	0.113087265313447
VPS26A	protein_coding	5.83218124065879e-22	4.98863575394169e-20	-1.68049237344112	0.174461565282312	5.85311277830718	0.825321918476672	0.0046378041031277	0.0175012007452999	0.0475396320581653	0.0475396320581653
CDH4	protein_coding	5.8128031168619e-22	4.98863575394169e-20	-5.81573989075033	0.60374393146352	3.15825573091679	10.18438975736	0.189724126016725	0.435144562175894	0.146308816072025	0.435144562175894
KB-1980E6.3	protein_coding	6.34499666201788e-22	5.40272159212002e-20	3.30915452660803	0.34385153041685	3.56766750967179	3.19491587697128	0.0805322608328178	-0.00109161337143256	0.122154381972914	0.122154381972914
TTC1	protein_coding	7.94082135505472e-22	6.73109802970359e-20	-1.43458082580316	0.149424706227364	7.25485265504148	0.615213137996702	0.000759491497479148	0.0318886812658465	0.0375166390701793	0.0375166390701793
BHLHB9	protein_coding	8.87499098216415e-22	7.48921884763969e-20	-2.4625533394808	0.256804233462916	4.87776719101757	1.80204125026752	0.0376119722769237	0.0456938881167734	0.075442452279321	0.075442452279321
C21orf91	protein_coding	9.19425792406434e-22	7.72399757210012e-20	-3.30722691698226	0.345021174345068	3.4623995945995	3.20740096260511	0.0762133457334387	0.0225821361085768	0.127854558403332	0.127854558403332
NXF2B	protein_coding	9.36085513101469e-22	7.82900319357486e-20	3.25669946873735	0.339815697652917	5.97484697178873	3.12141411850027	0.152285407581693	-0.0429626698410829	0.0456712353406022	0.0456712353406022
EHHADH	protein_coding	1.0665245451102e-21	8.88046853534682e-20	-3.9038869605612	0.407919221474715	2.24317510400868	4.47097309443312	0.0454069422488155	0.0945036050687272	0.239846928462963	0.239846928462963
AHNAK	protein_coding	1.08474121024231e-21	8.99236127503953e-20	1.43096417507306	0.149549570166179	7.23283133904226	0.614731975790086	0.000817550233345737	0.0348064880258959	0.0375225765156069	0.0375225765156069
CFDP1	protein_coding	1.18128715178502e-21	9.74976386942569e-20	1.47448143770822	0.154239726776053	6.60816177208979	0.626536114870418	0.00126238751778141	0.00517677541948912	0.0395202867381356	0.0395202867381356
PARP16	protein_coding	1.19479520995452e-21	9.8181905069538e-20	-2.732406807623	0.285861562805916	5.70229560181694	2.24989460794107	0.00701018297628635	0.133075816606297	0.050221421359039	0.133075816606297
HOXC11	protein_coding	1.42069824649061e-21	1.16237824358523e-19	4.30942523312824	0.451695440526646	1.76938152408477	5.35393981761771	0.0232526814991909	0.0342250973829439	0.326510925916628	0.326510925916628
RP11-673E1.3	pseudogene	1.47979722112226e-21	1.20549022108566e-19	4.31603099000618	0.452588367734257	1.77315624230073	5.3274010617331	0.0254685640067235	-0.0193724922220042	0.32567925989332	0.32567925989332
ABLIM1	protein_coding	1.5135505535523e-21	1.22767216882531e-19	-2.16707585343012	0.227300048571094	5.82792344783387	1.38904672818151	0.040609625770354	0.0161146464977793	0.0479594806532257	0.0479594806532257
TMEM246	protein_coding	1.65453223330763e-21	1.33626556078897e-19	1.51845753326032	0.159422440747641	6.61995268336119	0.662951831781655	0.00412349391480719	0.000888436686601502	0.0394459597090818	0.0394459597090818
TYSND1	protein_coding	1.72457711342546e-21	1.38688427865129e-19	-1.50461932696909	0.158041047898058	6.48997349698915	0.678202819005726	0.00247827504126895	0.0351779126494003	0.0403393926513878	0.0403393926513878
COLEC10	protein_coding	1.86866232997517e-21	1.49636117980735e-19	4.26068684630953	0.447923218861571	4.92064261992185	5.47332241494046	0.0294875071718385	0.314458567105837	0.0736453664280378	0.314458567105837
NACC2	protein_coding	2.31730267489835e-21	1.84775431085751e-19	-1.8696862284347	0.197022972352311	5.38668991664498	1.05423338599174	0.00655838566235107	0.059986845711145	0.0571110100501007	0.059986845711145
LAMB4	protein_coding	2.37635389865496e-21	1.88684504915143e-19	2.65973758707544	0.280354162952609	4.71553502796192	2.09081906047654	0.052634136988425	0.0309073531484856	0.0821060744713317	0.0821060744713317
OGDHL	protein_coding	2.41178319572483e-21	1.90693009147689e-19	-4.67730831826332	0.49309984896597	4.8321180483928	6.59798583124188	0.0493050967573751	0.367519122185932	0.0773537639891905	0.367519122185932
ZFP3	protein_coding	2.56491546934073e-21	2.01952214652945e-19	-4.16880194639284	0.439788904562378	3.80231145696052	5.2417088774656	0.110214564071426	0.221352774059163	0.111751701519595	0.221352774059163
TFCP2L1	protein_coding	2.9351789829761e-21	2.30142492090185e-19	-2.87080838281231	0.303307313446581	3.69544935478082	2.46255084261935	0.0416205058222152	0.0877693838951396	0.116085767989527	0.116085767989527
MOV10L1	protein_coding	3.40943844025243e-21	2.66219139289088e-19	2.70469360073794	0.286230674949498	4.18686687955159	2.20688056082001	0.0411713210820478	0.0989593608598717	0.0992766776871722	0.0992766776871722
SLC6A6	protein_coding	5.43727500671247e-21	4.22804301968245e-19	1.46558826648945	0.155907547655248	6.84997904282152	0.633083013387041	0.0033713312345625	0.0198886390453584	0.0382980917640774	0.0382980917640774
MYO1B	protein_coding	5.84382423453174e-21	4.5254767261489e-19	-3.56816277711449	0.379883650251836	4.50277102502019	3.84381244075106	0.0477270788150513	0.199664214434079	0.0896671890371514	0.199664214434079
ARL4C	protein_coding	7.03102039925065e-21	5.42253040463519e-19	-1.72834449040408	0.184390498860932	6.23359843160089	0.902049702246012	0.00311560481939124	0.0551698627294948	0.0425541889927423	0.0551698627294948
GPR133	protein_coding	7.99832594869983e-21	6.14336725316871e-19	-3.08068624117825	0.329144617077146	4.00725344207828	2.86637388895408	0.0590904621553777	0.126628701760384	0.104711054842968	0.126628701760384
C3orf14	protein_coding	8.65549227638441e-21	6.62109974215455e-19	4.37917737214971	0.468294756981782	2.91154787779348	5.79248410109462	0.122526207697391	0.253416614159682	0.164468990653164	0.253416614159682
CELF2-AS1	antisense	9.22307485774664e-21	7.0267134685456e-19	-4.21856617148877	0.451443903266511	3.57740904574064	5.37580243777484	0.176640674681135	0.172733492970013	0.121651338951396	0.172733492970013
AIFM2	protein_coding	9.31434670725345e-21	7.06763614262481e-19	-1.65802895587671	0.177451418791629	5.98757203180981	0.821707777762202	0.0084897478021397	0.0350247220180035	0.0454914053941384	0.0454914053941384
ADAMTS2	protein_coding	1.00069454148768e-20	7.56267866735552e-19	-4.30344495217968	0.46095310394969	2.88388789709885	5.59486493618429	0.0774720253826766	0.286775570115929	0.16674574768656	0.286775570115929
PLEKHA5	protein_coding	1.14526260529392e-20	8.6206206825684e-19	1.74555034108642	0.187257310232779	5.90374742217599	0.898838306408201	0.0133819030626706	0.0205568669356546	0.0467300401983839	0.0467300401983839
ADCK2	protein_coding	1.18852931256934e-20	8.91065522068916e-19	-1.61542192081243	0.173370709918787	5.891457058443	0.77283075064108	0.0046046583420496	0.0280763628016499	0.0469223183283689	0.0469223183283689
KCNH2	protein_coding	1.48300052865329e-20	1.10742475984911e-18	-3.56086125798908	0.383126735570154	4.72239271547162	3.83247525034023	0.0413864263422615	0.210246880243984	0.0818355030046	0.210246880243984
FHAD1	protein_coding	1.539648000817e-20	1.14518166321638e-18	-2.55712271337023	0.275248785569515	4.8367551956954	1.93118399096151	0.0527173576150372	0.0228028928300028	0.0771601748835218	0.0771601748835218
RP11-473I1.5	antisense	1.73079653953166e-20	1.28228855436641e-18	1.43105779963016	0.154246054684511	6.63500793287998	0.606011797074183	0.00143267172007655	0.0236352816092975	0.0393533489411872	0.0393533489411872
TUBGCP2	protein_coding	1.82950219153696e-20	1.34482704063838e-18	1.430323025477	0.154265169477092	8.0362581213298	0.609478816246397	0.00129568175367434	0.0286535409843975	0.0395004482699757	0.0395004482699757
CYP4F32P	pseudogene	1.82552224319394e-20	1.34482704063838e-18	4.17735842487254	0.450530931184835	2.53939280099466	5.19301712374605	0.147317984406195	0.101334537853552	0.20064450694399	0.20064450694399
TAB2	protein_coding	1.94853185793289e-20	1.42674990282417e-18	-1.4059268509971	0.151744007983663	7.38951605949718	0.597531327021357	0.00191999733685724	0.0374157743957587	0.0375535637356214	0.0375535637356214
LMF2	protein_coding	2.48510600940608e-20	1.80558783339783e-18	1.51010957826822	0.163447170043467	6.17432854883925	0.675849410976711	0.00262082158177535	0.0265364355751652	0.0431762825243127	0.0431762825243127
CASP1	protein_coding	2.48119100859366e-20	1.80558783339783e-18	3.7582192029939	0.406764572050008	5.94345531201761	4.2718567608935	0.0211152210069135	0.262526065407418	0.0461274376776017	0.262526065407418
MYL9	protein_coding	2.60821386002162e-20	1.88774493914949e-18	4.00461691534601	0.433683862207852	4.35904421022193	4.80319647977371	0.228258711355793	0.0371919311125233	0.0941670469405257	0.0941670469405257
DIRAS1	protein_coding	2.7413277385997e-20	1.97648679635898e-18	-2.92742004630719	0.317210919672191	3.85789114333978	2.56069188164461	0.0627916726463282	0.0718255130342302	0.109704500312433	0.109704500312433
ZNF697	protein_coding	2.77089237693441e-20	1.99017758584548e-18	-1.39143868332898	0.150793022324445	7.02589265139341	0.580119845537869	0.00120227962351685	0.0311352689198804	0.0377780670880384	0.0377780670880384
MAGEB16	protein_coding	3.06584890337322e-20	2.19365569063412e-18	2.38716912703582	0.259006728362696	4.4954652423811	1.71484323483607	0.0250972114336251	0.0789170334303575	0.0899047634300561	0.0899047634300561
SEPT3	protein_coding	3.42549471288769e-20	2.44170301163335e-18	-3.06322950059355	0.332788837928782	4.46943450096269	2.83917629330187	0.0474377901536942	0.14241662810343	0.0907425041822673	0.14241662810343
TFCP2	protein_coding	3.44869798077591e-20	2.44896598499023e-18	-1.72228823292251	0.187123900396745	5.59366089899633	0.859243207943627	0.00762637455444502	0.00645630105904645	0.0523999467593108	0.0523999467593108
PCDH1	protein_coding	3.54901675780414e-20	2.5107292236225e-18	-4.33328655064473	0.470962368190973	4.21033500698958	5.68182859750249	0.197084754812252	0.183153334762691	0.0985849326600413	0.183153334762691
PDE5A	protein_coding	3.80306583196509e-20	2.68037800846139e-18	2.94819555530579	0.320683040066544	6.89511511865824	2.63029859807326	0.00354158987278069	0.172751459589484	0.0381365885096454	0.172751459589484
ELOVL4	protein_coding	3.86704683212835e-20	2.71530176443998e-18	-1.70400091759871	0.185384872006185	5.58618626660619	0.871839257390012	0.0063584835802821	0.0443220673983855	0.0525573177375746	0.0525573177375746
GMFG	protein_coding	3.9558645976209e-20	2.76734052037286e-18	3.11773985755903	0.339281176066414	5.42160233835578	2.94167440045065	0.0124498782127687	0.184884492815246	0.056261120591004	0.184884492815246
CHCHD10	protein_coding	4.57928430746924e-20	3.19159155918356e-18	5.75482906013204	0.627332265351526	3.30724263872461	10.0245103905987	0.038078812766154	0.636571080635693	0.13684160388038	0.636571080635693
PAMR1	protein_coding	4.87942567873866e-20	3.38822997869019e-18	2.99243560655097	0.326448079728661	5.33595853771874	2.71071788661334	0.0406739087157095	0.142014689156056	0.0584617032606683	0.142014689156056
MAMDC2	protein_coding	4.95326930933313e-20	3.42686109790554e-18	-3.15354120096117	0.344084070156647	3.07033365746062	2.93628604700717	0.0505817253588719	0.0633082375092852	0.15237915578781	0.15237915578781
MAMDC2	processed_transcript	4.95326930933313e-20	3.42686109790554e-18	-3.15354120096117	0.344084070156647	3.07033365746062	2.93628604700717	0.0505817253588719	0.0633082375092852	0.15237915578781	0.15237915578781
SOD3	protein_coding	6.29367556285715e-20	4.33825592460974e-18	4.24039747707015	0.463980875235383	2.68143978838451	5.44496057898968	0.115519738972437	0.253528694029035	0.185282066321198	0.253528694029035
CYP2R1	protein_coding	7.06890858048546e-20	4.85484385648085e-18	-2.01770121103307	0.221079353437252	5.17715205526876	1.21743064436118	0.0202484452778912	0.0448563815540496	0.0635391213213659	0.0635391213213659
GPI	protein_coding	7.41276682891327e-20	5.07248895223599e-18	1.86086982101968	0.204010367790486	9.51227561423674	1.04883932617482	0.000108595450414155	0.0712403705484588	0.0579070067119511	0.0712403705484588
RIMS4	protein_coding	7.57153497259867e-20	5.1623603302305e-18	-4.40806748599177	0.483385749385978	3.33866541490383	5.79973543085895	0.265605554210546	0.0319996047432198	0.134957501862786	0.134957501862786
BNIP3P1	pseudogene	1.07955137529081e-19	7.33393421668681e-18	2.16044500843904	0.237918148186557	7.170016860859	1.41444224590622	0.00127847817020705	0.0957587422352564	0.0375614713679244	0.0957587422352564
NPTXR	protein_coding	1.18571806638704e-19	8.02620236448607e-18	-1.77037231291872	0.195181103876102	5.38181772716063	0.948818986590579	0.00807244288297995	0.0559212691345625	0.0572344085060952	0.0572344085060952
FCHO1	protein_coding	1.47185178763473e-19	9.92735015760227e-18	-2.26663813464729	0.25054514118954	4.56430527899387	1.50309301610889	0.0199911795987637	0.0222409768390952	0.0876194508704135	0.0876194508704135
FAM20C	protein_coding	1.67240037639074e-19	1.12397251010432e-17	3.35754274587458	0.371703107382658	6.91807632716427	3.41825979730418	0.00465736841627573	0.232193831648737	0.0380620089874451	0.232193831648737
INSR	protein_coding	1.79008730626676e-19	1.19878515762733e-17	-3.09852016980586	0.343310389447057	5.85112725015603	2.91146781720149	0.00858564485373638	0.193463538293046	0.0475723147997128	0.193463538293046
SIX1	protein_coding	1.9004107447635e-19	1.26405332967094e-17	1.94123641056644	0.215241668143355	5.09465848659434	1.1258881639443	0.0128239965478917	0.0462193538850811	0.0665971046609094	0.0665971046609094
ADAMTS14	protein_coding	1.90098359175724e-19	1.26405332967094e-17	-3.79924822183938	0.421257047616545	3.31988208322425	4.36230956369418	0.168133382413021	0.117739676482947	0.136079475015451	0.136079475015451
KYNU	protein_coding	1.95882321936723e-19	1.2979273007765e-17	3.27626998930117	0.363402059317932	5.87895286716166	3.25550009325088	0.00364431018048548	0.22274607276211	0.047120728530382	0.22274607276211
LRRC20	protein_coding	2.13234145075523e-19	1.40794390948463e-17	-1.44073157099065	0.159970299295986	7.03703234192222	0.618072568245889	0.0061146162652615	0.0239013366072304	0.037754806575048	0.037754806575048
TINAGL1	protein_coding	2.16748255714359e-19	1.42614289371776e-17	-3.8503257109317	0.427602512284934	6.04313586461491	4.49692217794961	0.00777977551358711	0.305666924793362	0.0447407267164103	0.305666924793362
LRRC4B	protein_coding	2.44085440677643e-19	1.6004180566801e-17	-4.78027373806099	0.531649134957664	3.74450881016754	6.93264886408623	0.330920001059688	0.153624232142425	0.114024052395884	0.153624232142425
ZNF785	protein_coding	3.17216922128764e-19	2.07270418077051e-17	2.19534447840892	0.244946051326769	4.48629598332821	1.44965026892879	0.0126533012315094	0.0745142058668672	0.0902013868723356	0.0902013868723356
YIPF6	protein_coding	3.37062905178593e-19	2.19475769884109e-17	-1.47000572648171	0.164138772403845	6.28035704593882	0.620447814874453	0.00408933986065673	-0.000437734316121963	0.0420961514643285	0.0420961514643285
DMKN	protein_coding	3.45256917813033e-19	2.24036023427781e-17	-2.94612483507275	0.329057525969856	4.47841173659305	2.63458452023413	0.0367469584603984	0.148873936506577	0.090455095919472	0.148873936506577
EFCAB4B	protein_coding	3.46462253704138e-19	2.24045590728676e-17	2.4529618902373	0.273987114714722	4.29642207177378	1.73016886872559	0.0326467603216755	-0.0194231012646417	0.0960428494435216	0.0960428494435216
SLITRK3	protein_coding	4.06617223605687e-19	2.62045305267528e-17	3.81210720774556	0.426641541316655	3.41875815721403	4.33592109682864	0.181733150923606	0.0389168406951017	0.130306285837053	0.130306285837053
HIST1H4K	protein_coding	4.17181680523168e-19	2.67936002187201e-17	4.91121080077912	0.549825014587514	3.36914202402848	7.32329407514865	0.314032917395573	0.204208591174986	0.133163050005935	0.204208591174986
HS6ST3	protein_coding	4.21703413278877e-19	2.69918871805507e-17	3.6440377247948	0.408015594113123	3.12609875561418	3.99896236976407	0.136905572189565	0.109045520763552	0.148483099306695	0.148483099306695
ZFYVE27	protein_coding	5.29174437665039e-19	3.37152812807427e-17	-1.45074278575233	0.162895393715689	6.98388003171361	0.611614487991603	0.0076124971547785	0.00472901515088093	0.0378759187774319	0.0378759187774319
CD99	protein_coding	5.30328582160688e-19	3.37152812807427e-17	1.33060938249693	0.149410373007424	7.1176995907354	0.521010795918474	0.000649561623224083	0.0175275093227668	0.0376192261977205	0.0376192261977205
ZNF32	protein_coding	6.00916084554601e-19	3.80742049802979e-17	-1.38957353891223	0.156274698239664	6.54499631531812	0.552221579433193	0.00192178393952963	-0.00128375834942934	0.0399441268774386	0.0399441268774386
DGAT2	protein_coding	9.08756644261132e-19	5.73858474218322e-17	-3.30484407529587	0.373606053714479	4.44583420960293	3.31997193682251	0.0742060873570397	0.165076455566571	0.0914909276666962	0.165076455566571
RPS2P32	pseudogene	9.3406805169541e-19	5.8786931761887e-17	3.63947939017083	0.411578655164084	3.15115732971954	3.83298767328665	0.14361042242068	-0.0854458652692437	0.146784416527907	0.146784416527907
ZNF704	protein_coding	1.00998071919104e-18	6.33527239124568e-17	-3.58854527814932	0.406219772177344	2.87645225169539	3.83111338183365	0.11551470465255	0.0666245946925822	0.167367301017987	0.167367301017987
CLEC2B	protein_coding	1.02533909912042e-18	6.41024291270698e-17	1.45615971941607	0.164867331388808	6.25123164284485	0.644659232356059	0.00190992068654112	0.044686485529345	0.0423782088896606	0.044686485529345
SPANXA2	protein_coding	1.17632376889384e-18	7.28159890889612e-17	3.3424100697497	0.379089666376187	4.01428163513293	3.39721427146578	0.034745819412424	0.211612423707363	0.104489964300504	0.211612423707363
SPANXA1	protein_coding	1.17632376889384e-18	7.28159890889612e-17	3.3424100697497	0.379089666376187	4.01428163513293	3.39721427146578	0.034745819412424	0.211612423707363	0.104489964300504	0.211612423707363
AGMAT	protein_coding	1.17260519606524e-18	7.28159890889612e-17	2.12961470596593	0.241527053882064	4.68422350636074	1.3160136547172	0.0166823049818968	0.00758820781028057	0.0833210968871591	0.0833210968871591
OSGIN1	protein_coding	1.26565185191112e-18	7.80886444238148e-17	1.55439607360346	0.176460745672027	6.10612002634748	0.734811179271279	0.00225587225142791	0.051124233056791	0.0439552643563556	0.051124233056791
RP11-231K24.2	lincRNA	1.28781926380304e-18	7.91966761642013e-17	4.43603490740949	0.503706284938062	1.84172990938833	5.69387357653407	0.123941859389262	-0.0381755217502657	0.311006748872631	0.311006748872631
TEKT4	protein_coding	1.77698506374538e-18	1.08922817360132e-16	2.24984211693497	0.256520552390286	4.23024390645197	1.51049199695622	0.0148062977199377	0.0623133953814283	0.0979984916491206	0.0979984916491206
DOCK10	protein_coding	1.99900797244761e-18	1.22134194888049e-16	1.95442731546975	0.22317574873534	4.93741788995791	1.10674318061754	0.0124394035491841	0.00601145383610223	0.0729447361483806	0.0729447361483806
CAMSAP3	protein_coding	2.73907110642928e-18	1.66808543950765e-16	-4.65466483097577	0.533684038518364	3.56263825061305	6.59714227244829	0.206103826564806	0.282156721382515	0.122416961371693	0.282156721382515
FBN1	protein_coding	2.87423145316592e-18	1.74475120921536e-16	1.79754044285782	0.206227296927699	6.7776029056925	0.983942895342866	0.00255982590212073	0.0703482278089173	0.0385993743269565	0.0703482278089173
NAAA	protein_coding	3.49497478932637e-18	2.11474069406893e-16	-2.18564774455063	0.251393498274029	4.7035691579784	1.43187408691051	0.0257661075590094	0.0546350036161478	0.082574505540055	0.082574505540055
SLC27A4	protein_coding	3.83789591630448e-18	2.31479247926339e-16	-1.33780761085692	0.154063266128242	6.67207345957964	0.543191523794237	0.00155325000844609	0.0366551372874802	0.0391361613688707	0.0391361613688707
XAGE1B	protein_coding	3.88233925765551e-18	2.33411693771762e-16	-2.05041635176138	0.23616360639513	5.95426941385365	1.28046225088566	0.0496430211629024	0.0454692059900206	0.0459682628123327	0.0459682628123327
KIAA1147	protein_coding	4.08219217130368e-18	2.44645516813989e-16	-1.4054009097917	0.161978300440782	6.41609914473731	0.588438193515418	0.00406849922715307	0.0248624585079163	0.0409091633105914	0.0409091633105914
MFI2	protein_coding	4.55227571812734e-18	2.71951506234033e-16	-5.23470760492465	0.604185990295583	2.1417216870546	8.35067636097236	0.0264214404124593	0.599362635363748	0.255669597825171	0.599362635363748
SAMD5	protein_coding	4.73257478533868e-18	2.81827823767415e-16	-1.5269882573891	0.176333923792666	6.40099198862235	0.710617543315655	0.00461110827540267	0.0486922963190849	0.04103178292062	0.0486922963190849
BNIP3	protein_coding	4.98397837241422e-18	2.95862791836249e-16	2.18316710620376	0.252280256307451	8.64997363375037	1.45269864349224	0.000429019805665859	0.10867725629014	0.044374383213393	0.10867725629014
CDK15	protein_coding	5.09958669561386e-18	3.01773655465603e-16	3.97755244406426	0.459773052552965	3.83754009846104	4.82225135558598	0.0603865775914415	0.301998439300909	0.110439822801989	0.301998439300909
VCX	protein_coding	5.5533901562703e-18	3.27597792980233e-16	-3.27609346649239	0.379116555743008	4.12672156761466	3.27183863296752	0.078893680510059	0.167499512927269	0.101059498733763	0.167499512927269
LAMA4	protein_coding	6.32418816400384e-18	3.71901790219451e-16	2.40927777147768	0.279287037253591	4.93307318787302	1.76989303600739	0.0150504052677186	0.118666021894376	0.0731259795616926	0.118666021894376
MPG	protein_coding	6.83471908636525e-18	4.00672098963306e-16	1.29200722977932	0.14992584783631	7.13330196491874	0.502504650371666	0.000933748136548806	0.0297463414058984	0.037599554462485	0.037599554462485
RNF175	protein_coding	7.93484185462412e-18	4.63720043541356e-16	-3.33242001418063	0.38746679550913	2.75977093399648	3.20445896585184	0.0796768022190287	-0.0417625520808197	0.177689799418882	0.177689799418882
RYR2	protein_coding	8.56358341025565e-18	4.98914899734337e-16	-2.53390893934948	0.294922631184318	4.90353416388713	1.95874037281104	0.0365189071308842	0.112588564385712	0.0743617678089427	0.112588564385712
DLX6	protein_coding	8.931187563261e-18	5.18725578905696e-16	-4.13024245205202	0.480990870511048	2.77853495480948	4.96825244618024	0.220649980333469	-0.107513689282663	0.175953821120775	0.175953821120775
SLC2A6	protein_coding	9.58137054023007e-18	5.54776094849383e-16	-1.84199750778075	0.214713423186654	5.12861391666101	1.00633551295104	0.0137224226529503	0.0305813979155451	0.0653093272268178	0.0653093272268178
CD24P4	pseudogene	1.07460678960228e-17	6.20305232108457e-16	-1.6049504652307	0.187370371458217	6.99743062885196	0.786115507527486	0.00124602074588244	0.058938532569072	0.0378425975754316	0.058938532569072
PITX1	protein_coding	1.08766173695838e-17	6.25921057066754e-16	1.49312232323613	0.174343284827884	5.73177946244634	0.67588051587765	0.00244113210685793	0.0442448793533929	0.0496655781181308	0.0496655781181308
BAGE2	pseudogene	1.1001128696325e-17	6.31156218925136e-16	-1.43158562235238	0.167183605850388	6.12859112650814	0.59828867476452	0.00422414026470238	0.0110580200380724	0.043690759275534	0.043690759275534
SLC9A3R2	protein_coding	1.11385906333784e-17	6.37100299510379e-16	1.37178230455026	0.160226429026616	6.32995359574563	0.563222013244494	0.00237078156336434	0.0283116259606958	0.041639233108558	0.041639233108558
RP11-325O24.5	pseudogene	1.15575242577069e-17	6.5905906509554e-16	1.41108184672392	0.164898669644184	6.30606324785072	0.598910981269709	0.00475835720963756	0.0312541420898584	0.0418557649339427	0.0418557649339427
PPP2R2C	protein_coding	1.20311306733609e-17	6.83993404867993e-16	-4.40030001774599	0.514496493980894	3.55568502227502	5.91033527364814	0.161888950486954	0.291893864916416	0.122783265460947	0.291893864916416
XPO6	protein_coding	1.24435421847523e-17	7.05095482043096e-16	1.31043721131811	0.153290032678987	7.18443528799233	0.50208328692113	0.00273236686793002	0.0109976283606786	0.0375496344784557	0.0375496344784557
ADAMTS19-AS1	antisense	1.24772449527235e-17	7.05095482043096e-16	3.93237771072913	0.460011605435978	2.40212069876425	4.65684672665517	0.145161377135099	0.141250880049062	0.217599783669105	0.217599783669105
MAGEA8	protein_coding	1.26628355539871e-17	7.13440836691405e-16	-1.4939209039929	0.174794505821111	6.6971406121674	0.681304361060911	0.0024795143375771	0.0498972615457026	0.0389978602134523	0.0498972615457026
DSC3	protein_coding	1.28409011201851e-17	7.21313663521325e-16	2.88469730246084	0.337584398279915	3.53578145628708	2.53659014561915	0.0715185665538201	0.119311256134928	0.123846963666772	0.123846963666772
CT83	protein_coding	1.32316539298588e-17	7.41051379916916e-16	3.9991909804958	0.468198779029647	2.27284645251222	4.7072133232735	0.140322498419334	0.0248380043160904	0.235466238754699	0.235466238754699
SLC39A4	protein_coding	1.46645089708104e-17	8.18862699740978e-16	2.32070326278056	0.272071178606113	3.92010264915826	1.57945652315097	0.0193491955888287	0.0294853862905018	0.107546906516519	0.107546906516519
AMOT	protein_coding	1.69304055235378e-17	9.42592814029389e-16	-1.50570131484994	0.176868178411327	6.12808875092449	0.67507745668108	0.00993030392268245	0.0228587185377524	0.0436965861365309	0.0436965861365309
PPP1R9A	protein_coding	1.70029153013357e-17	9.43837345547303e-16	-2.21344325079534	0.260018672552275	6.51987203566647	1.49639416424877	0.00837201647390322	0.107530343656121	0.0401217595505649	0.107530343656121
PDP1	protein_coding	1.73033144727212e-17	9.57687563963727e-16	-1.45182782638543	0.170590504295173	6.54603815944258	0.643802753784414	0.00334321966049817	0.0465444148920984	0.0399368599296988	0.0465444148920984
MYO1D	protein_coding	2.07824216748257e-17	1.14687275975622e-15	-2.66256810305658	0.313636856445103	5.22946629067855	2.1660312262909	0.0147376957191249	0.153893294659331	0.0617367841689695	0.153893294659331
APIP	protein_coding	2.09482289747084e-17	1.152642610661e-15	1.7542236757836	0.206661029739414	6.16787511750838	0.940241317355567	0.00370819369856818	0.0695068598093545	0.0432469935902171	0.0695068598093545
PDE3B	protein_coding	2.29650461530143e-17	1.25993072451144e-15	-1.93894625276397	0.228710823841873	5.43975578171176	1.08616198159525	0.0338414448989579	-0.0194228056500715	0.0558305110023477	0.0558305110023477
SLC7A11-AS1	processed_transcript	2.37805954388245e-17	1.30088152606919e-15	2.89029820416108	0.341092167777816	3.35416753973954	2.45906717094567	0.0654058191395979	0.0213066572031752	0.134040809865036	0.134040809865036
C1orf233	protein_coding	2.63299166121373e-17	1.43616339364406e-15	3.98388804833223	0.470809009442298	2.5621428040662	4.54724318436833	0.181957921291292	-0.166876608041656	0.198032575917916	0.198032575917916
PTPRN2	protein_coding	2.7683842579333e-17	1.50564898745054e-15	2.21912890009507	0.262434199785158	4.37308689591935	1.50037491665199	0.0243247581774982	0.0877138017235808	0.0937410290514321	0.0937410290514321
COL12A1	protein_coding	2.81684970711652e-17	1.52759301984204e-15	2.3174909852484	0.274132151998961	6.97671369805821	1.64185904300157	0.00680926999901328	0.122016621588841	0.0378942242566786	0.122016621588841
ELOVL2	protein_coding	2.96906345264224e-17	1.60551253022476e-15	-2.59765456977976	0.307495702079915	3.93148759136242	2.06302208511022	0.0503366865478221	0.111755210819527	0.10716525481559	0.111755210819527
MLLT3	protein_coding	2.99159726173504e-17	1.61306238599799e-15	-4.89480573381947	0.579480075935646	3.34923984700038	7.3251739896754	0.119883279134159	0.455768992419639	0.134331306823793	0.455768992419639
EMILIN1	protein_coding	3.03606517219498e-17	1.63236212601043e-15	3.01570152796622	0.357091919846896	6.60200888127164	2.78057968625071	0.00503316007220888	0.213563364304835	0.0395597040918006	0.213563364304835
ZNF320	protein_coding	3.41687642905718e-17	1.83187409236462e-15	-1.31833666328978	0.156361199228782	6.5531935276373	0.501244190871861	0.00202511262699273	0.00357823946814784	0.039887158157458	0.039887158157458
DACT1	protein_coding	3.67248111716333e-17	1.9577549479541e-15	-2.10848790021413	0.250327739731752	5.18997618005903	1.30584107477905	0.0443373156808924	-0.00157530320868741	0.063086645369178	0.063086645369178
LIG4	protein_coding	3.67034226242812e-17	1.9577549479541e-15	-1.39212769869308	0.16527738070004	6.15142670007473	0.585936502362771	0.00339849721364242	0.035261466946769	0.0434299814796133	0.0434299814796133
OSMR	protein_coding	3.77333265153803e-17	2.0058354191142e-15	1.33609639301918	0.158686255165904	6.27020350900144	0.541417000532012	0.000974703053363877	0.0366730445203011	0.042193287081342	0.042193287081342
ADRA2C	protein_coding	3.84611683657926e-17	2.03876694734503e-15	3.96492166494472	0.471033308141824	1.82908275240811	4.59527925838063	0.0667010430567472	0.057712761006412	0.313651603878734	0.313651603878734
LRRC8A	protein_coding	3.9894052973494e-17	2.10878171026744e-15	-1.28407525025623	0.152626082411492	7.94166860952989	0.48630743934578	0.000908219713430307	0.0173409652201533	0.0390255877704775	0.0390255877704775
SMURF2	protein_coding	4.27745387468344e-17	2.25470944016227e-15	1.27939100880341	0.152217270214746	8.00572234366424	0.488616787579878	0.000380491767717881	0.0247569035885875	0.0393396751207891	0.0393396751207891
PTX3	protein_coding	4.44663413836897e-17	2.33733969876612e-15	1.39289350805349	0.16581121279027	6.05802119250407	0.588858045516245	0.00258245094632516	0.0388521208922899	0.0445490204027835	0.0445490204027835
PPIE	protein_coding	6.05732461322528e-17	3.17511795464271e-15	-1.36275285629413	0.162928723072209	6.12935122839154	0.553940283210049	0.00182508164924501	0.0261848534012785	0.0436819505826529	0.0436819505826529
C10orf35	protein_coding	6.53243909556948e-17	3.4146510805674e-15	-2.36618568090778	0.283199317047749	3.83973290320382	1.70131972576858	0.0271290613707254	0.0948541490259615	0.110359829788666	0.110359829788666
RP11-180C1.1	protein_coding	6.87032676310564e-17	3.58132434980947e-15	1.77218194470065	0.212256663007712	4.99796478377808	0.899716925445346	0.00679096150255907	-0.00391768358173271	0.0704425659108744	0.0704425659108744
FOXG1	protein_coding	7.2387828858709e-17	3.76296730238449e-15	2.15845999490482	0.258712997244277	4.99094188264717	1.42674617837717	0.0104758326639499	0.104265450095679	0.0707299891324328	0.104265450095679
FBXL16	protein_coding	9.14247308512492e-17	4.73947819602977e-15	2.90783148237686	0.349691301763787	4.76647899732842	2.59054398929951	0.0286378666433876	0.18099185883533	0.0800642909524404	0.18099185883533
PRMT2	protein_coding	9.86537344588769e-17	5.10018125012952e-15	1.2519169141745	0.150717244523159	7.58249239850789	0.461525202962	0.00111783998352767	0.0153537887150347	0.0378233390964503	0.0378233390964503
WISP1	protein_coding	9.9872374241688e-17	5.14903654378105e-15	3.26008237851142	0.392547511778519	3.35597276769089	3.08905116106878	0.130225775284247	-0.0672971070350962	0.133934594436049	0.133934594436049
MPP7	protein_coding	1.08315395073288e-16	5.56906859150034e-15	-1.73412089802655	0.209048713012368	5.06620165980423	0.871254521336631	0.00721270054096341	0.00726119741530451	0.0677039241655406	0.0677039241655406
AIF1L	protein_coding	1.13875261208201e-16	5.83897728996166e-15	-1.88420800829052	0.227304853954103	5.38982388663362	1.08816494333189	0.00822823915054108	0.0803446122170525	0.0570323626694215	0.0803446122170525
SLC30A3	protein_coding	1.17860550517811e-16	6.02690173816351e-15	-2.32851914925153	0.28104389766884	3.93197990925255	1.6619799401473	0.0214373096260007	0.113966700231531	0.107148834989073	0.113966700231531
TMEM52B	protein_coding	1.23097310485171e-16	6.27762923769634e-15	2.19940925137759	0.265626717641341	4.80620397732746	1.48291109161998	0.0357344275706306	0.0852213777863622	0.0784315105600864	0.0852213777863622
ERBB2IP	protein_coding	1.53837607037359e-16	7.82409753845683e-15	1.26631069901996	0.153427342751356	7.97709954962995	0.465951592123694	0.00115873009166586	0.00819708224450807	0.0391954690576062	0.0391954690576062
FAM84A	protein_coding	1.83858804338174e-16	9.32575466316914e-15	1.73855344355343	0.211190289791201	5.09584460831859	0.882048328941946	0.00990794340512583	0.0122409966652662	0.0665514940270306	0.0665514940270306
KRT8	protein_coding	1.87050142118961e-16	9.46212251181344e-15	1.24800632813617	0.151639183115418	7.0179482754045	0.460698189722056	0.00162370402211356	0.0172073367639227	0.0377953391594489	0.0377953391594489
NR4A3	protein_coding	2.26256987271406e-16	1.1414755995907e-14	2.0843698696717	0.253965999523187	4.5512564801601	1.27460624511089	0.0225082398360492	0.0174428816358001	0.0880610097304848	0.0880610097304848
NQO1	protein_coding	2.28538617489883e-16	1.14990366415097e-14	1.42977353581913	0.174233566300982	9.20144049735688	0.597873545091301	0.000102810362777701	0.0164589190397886	0.0519383364245802	0.0519383364245802
BEX1	protein_coding	2.30211374144479e-16	1.15523137030688e-14	-1.30699819287558	0.159289051881523	6.36605275392073	0.506687412515707	0.00217258830209033	0.0201685548836045	0.041323986639592	0.041323986639592
ENC1	protein_coding	2.50753500611131e-16	1.25496791875007e-14	-1.81195882394579	0.221107484484481	6.44106262784453	1.00789639375723	0.00545221741788047	0.0783566734879282	0.0407112350058802	0.0783566734879282
GJA3	protein_coding	2.54817878522366e-16	1.27192648223711e-14	3.17813605625819	0.387909239334597	4.35490227530987	3.10083333768402	0.0320118639316198	0.22594284114463	0.094292270335711	0.22594284114463
SGCZ	protein_coding	2.61330632245607e-16	1.30098408402059e-14	3.79919302606301	0.463884657686823	4.62100213217196	4.43137500784912	0.0544635888964828	0.314431797910181	0.0856508730991065	0.314431797910181
PIK3CG	protein_coding	2.77364552085895e-16	1.3771625702249e-14	1.65105525110774	0.201771871776936	5.32039733969909	0.808807218988309	0.0108874337655851	0.0250583345482354	0.0589043746464748	0.0589043746464748
CBX2	protein_coding	2.98508145037679e-16	1.47824375613659e-14	1.27008173468275	0.155382056680755	6.48271471419402	0.487234610639816	0.000995697354145777	0.0306203681765828	0.0403933029972964	0.0403933029972964
TMSB15B	protein_coding	3.53553371994024e-16	1.74623815070434e-14	-1.64134318243926	0.20130546205989	5.67027307109156	0.803321474165088	0.0186271889328264	0.0216988854801889	0.0508423351617095	0.0508423351617095
GFRA1	protein_coding	3.83040230046494e-16	1.88692435838087e-14	-3.48894378793004	0.428416816898956	3.91863756278654	3.62659993980409	0.20704536646877	-0.028632440533212	0.107596294677231	0.107596294677231
SHMT2	protein_coding	3.84672279121528e-16	1.89001643564201e-14	1.45311267946572	0.178442899443185	7.93608096646604	0.648784514580713	0.000533490770323821	0.0540525692782887	0.038999661951142	0.0540525692782887
FKBP11	protein_coding	3.85861248603198e-16	1.89092108755598e-14	1.88506736341879	0.231497749646188	4.78595223375433	1.06959951353589	0.0126032252618435	0.0525805459663572	0.0792674171802978	0.0792674171802978
SLC9A7	protein_coding	4.09013050949529e-16	1.99917080331642e-14	-2.63569152639875	0.323959661290939	3.20758569528986	2.06343539837313	0.0368452398074882	0.0574932991556333	0.14306880958178	0.14306880958178
FHL1	protein_coding	4.6232095564171e-16	2.25387454488748e-14	1.29555690611252	0.159531505180849	6.65939369531181	0.492191242671249	0.00442034551144353	0.0107345067309095	0.0392087421661576	0.0392087421661576
LHX8	protein_coding	4.78137464152347e-16	2.3241864521388e-14	3.13306220929563	0.385991192914129	3.58802021627237	2.91494650540109	0.134298467642395	-0.00187539509813417	0.121111591227215	0.121111591227215
EEF1GP1	pseudogene	4.79213701471918e-16	2.3241864521388e-14	-3.76091549757362	0.46335788587382	3.1679253569821	4.11204528040526	0.222393231939175	-0.137476739986369	0.145664820177606	0.145664820177606
CFH	protein_coding	5.19804682092575e-16	2.51457185285812e-14	2.36207188590599	0.291370061539757	4.51111674282089	1.70194613654258	0.0561424539797601	0.0732613918641999	0.0893944250402662	0.0893944250402662
VAT1L	protein_coding	6.14485131948658e-16	2.9649695417974e-14	-2.30419684038507	0.284946783126226	3.83170953354002	1.62113796703297	0.0285374201399793	0.0964887988456787	0.110653441369708	0.110653441369708
EIF3CL	protein_coding	7.39057002787288e-16	3.55692447019212e-14	1.46603867735892	0.181802964718686	8.15191712039365	0.661294569547085	0.0118120687209501	0.0448490478170566	0.0401754467492943	0.0448490478170566
FAM221A	protein_coding	7.57358752086588e-16	3.6357084175422e-14	-1.99580047325943	0.247590333133623	4.36725729947925	1.147997194435	0.0111692169327118	0.000752149282120182	0.093918165457948	0.093918165457948
ZFP82	protein_coding	8.6194909472082e-16	4.12726668306778e-14	-3.57977781607419	0.444965306540069	2.75663738964684	3.90270741401065	0.161435790437667	0.128164233532752	0.1779827078897	0.1779827078897
TNC	protein_coding	8.88487879106284e-16	4.24354439315281e-14	-2.49663821720308	0.310474728395252	7.62528895073618	1.91862147784556	0.00993442515965507	0.155313386792526	0.0379181799865814	0.155313386792526
PLEKHA7	protein_coding	1.01463116007176e-15	4.83375422031147e-14	-2.52764077676683	0.31496783079909	3.91192639509513	1.96714044816167	0.0387721023836941	0.131293156653364	0.107823349658744	0.131293156653364
PMVK	protein_coding	1.07929999564142e-15	5.12885538332834e-14	-1.93106564381728	0.240856705578666	4.66114756261463	1.10153019110563	0.0152567001709216	0.0280602649050532	0.0841923614671494	0.0841923614671494
DOCK3	protein_coding	1.18409901781423e-15	5.59858676312266e-14	-1.49874427159153	0.187200450322563	5.61503596007312	0.691844124180941	0.00482422125400909	0.0552512220619403	0.0519551967480458	0.0552512220619403
MT-ND2	protein_coding	1.182085376731e-15	5.59858676312266e-14	1.19597390199768	0.14937905100076	7.53281070325884	0.418109112793544	0.000523468851124738	0.010800526754997	0.0377292755109685	0.0377292755109685
CCDC152	protein_coding	1.37194587463726e-15	6.47049560624662e-14	1.93900015257899	0.242740470067705	4.57563590831912	1.11082755213586	0.0137780977052101	0.0301675619887823	0.0872326493954017	0.0872326493954017
AK1	protein_coding	1.42378908005922e-15	6.69821572713858e-14	-1.22509680392763	0.153455891524914	6.90808464110875	0.459158443469718	0.00227537715193294	0.0341334364996064	0.0380938410944205	0.0380938410944205
PPP1R2P4	pseudogene	1.55165110477547e-15	7.2815387754775e-14	4.05417925004446	0.508503647529657	1.62352667660832	4.94126521490605	0.0825985921294385	0.21159301724659	0.360674481386502	0.360674481386502
PCDH10	protein_coding	1.5564832682182e-15	7.28604530878858e-14	3.59185095278518	0.450536891655172	5.97994547469537	3.97608877735296	0.0248215557006229	0.323150142714756	0.0455988298394601	0.323150142714756
RP1-239B22.5	antisense	1.6870399859933e-15	7.87759763186648e-14	-2.03664693259763	0.255782341081789	4.49763944566047	1.19527607711247	0.0223222905457571	-0.01013867620257	0.0898341768987239	0.0898341768987239
SOSTDC1	protein_coding	1.77149290682e-15	8.2514736436977e-14	4.10588243340654	0.516049220873135	4.94534993057744	5.19708701393579	0.0478865638955067	0.408639376156671	0.072614296734591	0.408639376156671
CYTL1	protein_coding	1.78572676648203e-15	8.29723612139724e-14	2.65842180839132	0.334166252799804	3.22001068050376	2.0406995573508	0.0491592775913881	-0.0233620412266256	0.142270010140491	0.142270010140491
DSG2	protein_coding	1.9979140488397e-15	9.26028240666637e-14	1.18836273959218	0.14964005791783	7.5775455852698	0.409528593122276	0.000573335051580287	0.00667606211765593	0.0378132025489654	0.0378132025489654
DPP4	protein_coding	2.03195626433394e-15	9.39492702266242e-14	2.19857013367361	0.276919652012896	4.1127052686767	1.40827423769649	0.0299805601923638	0.00267630812401946	0.101478571814968	0.101478571814968
GPC6	protein_coding	2.34941079606628e-15	1.08360814608763e-13	2.11814866614007	0.267397354101376	7.22940585293805	1.3840172847923	0.00113127641399906	0.121442457838143	0.037523854991542	0.121442457838143
TNFRSF10A	protein_coding	2.42546384477729e-15	1.11595057777553e-13	2.75141533382827	0.347515410794537	2.8490036710669	2.2099152316093	0.0373313355993383	0.0190401974545614	0.169697739954426	0.169697739954426
ARMCX3	protein_coding	2.49950294355582e-15	1.14721088760569e-13	-1.30413834598011	0.164796060047597	6.12674517501366	0.500178320306204	0.00284393912514295	0.0142465622289055	0.0437121890015049	0.0437121890015049
FAM222A	protein_coding	2.52768811860366e-15	1.15732445294121e-13	-2.51552209986449	0.317927345730551	3.79621852587485	1.84621233803961	0.0612922930385761	-0.0153865507876227	0.111983930669892	0.111983930669892
MATN3	protein_coding	2.59964082774268e-15	1.18737963826364e-13	2.40232702000036	0.30375518445254	3.48020657569153	1.6773997581496	0.031302968034311	0.00288813225132461	0.126869395534483	0.126869395534483
TSPY4	protein_coding	2.62645461772819e-15	1.19672210645058e-13	5.00641216556847	0.633123372891528	2.16765977119346	7.38161718372542	0.435666575399326	-0.171153190889497	0.251496633689038	0.251496633689038
E2F5	protein_coding	2.73030636475426e-15	1.24103635681028e-13	-2.23016851339695	0.282205069513883	4.37550288081063	1.53481431555539	0.033492850337137	0.103032351821724	0.0936674963252331	0.103032351821724
DCBLD2	protein_coding	3.01113174867803e-15	1.36538499389453e-13	-1.43613017816082	0.182008790363522	7.53918819380407	0.636601682134913	0.00101188689444561	0.0557775984248558	0.0377403900714498	0.0557775984248558
SOX9	protein_coding	3.0644065830483e-15	1.38620199711065e-13	-1.36170523319026	0.17262438917434	5.97164336466742	0.572353440224803	0.00487974167700108	0.0462045664449656	0.0457169725671146	0.0462045664449656
TBCB	protein_coding	3.12381715583994e-15	1.40968803929487e-13	1.17765555889639	0.149337657565978	7.34371224720815	0.401880238121027	0.000704430353757035	0.00605267296876726	0.037527117018746	0.037527117018746
NLRP4	protein_coding	3.22304841981382e-15	1.45098864028843e-13	-4.35668963377	0.552742444895577	5.19924607978768	5.85953303341277	0.021834491296354	0.501921297942172	0.0627637831570165	0.501921297942172
ZSCAN16	protein_coding	3.6582633573869e-15	1.64298806346794e-13	-2.05248725723829	0.26092771860487	4.58352584904093	1.30089151794494	0.0250675986244943	0.091646585952092	0.0869614036614133	0.091646585952092
GREM2	protein_coding	3.66981857677303e-15	1.64425347565988e-13	2.32561879588805	0.295665104784442	4.54961782248735	1.6701691584925	0.0208136767180161	0.129045501888604	0.0881161712090494	0.129045501888604
PSAP	protein_coding	3.87994138878392e-15	1.73426928869681e-13	-1.35310172070792	0.172177787663329	9.10126962781895	0.564621113049174	0.000521678250243005	0.0492919088661076	0.0502986484319945	0.0502986484319945
CACNG4	protein_coding	4.03159894659395e-15	1.79778741651671e-13	-1.71022075933176	0.217753161321181	5.05013225002424	0.903410640564612	0.00860139961478914	0.0726839248401283	0.0683389147583105	0.0726839248401283
F2RL1	protein_coding	4.14033607311586e-15	1.84191121096677e-13	3.11728219920178	0.397075387681663	4.43709711524412	3.001655036278	0.0308513801562458	0.239438100133828	0.0917655040744474	0.239438100133828
PEG3	protein_coding	4.63610516747914e-15	2.05759969437789e-13	4.83870132788238	0.617464036758935	4.28104453837571	7.23409706397256	0.0973624499852313	0.556229270055864	0.0964989027912434	0.556229270055864
MEX3A	protein_coding	4.71926070142503e-15	2.08957759716274e-13	-1.68157837779175	0.214646480391187	4.98787894663998	0.873734685250963	0.00786997392540959	0.0711125030077179	0.0708556135718162	0.0711125030077179
HSPB1	protein_coding	4.93782074278591e-15	2.17611032172705e-13	-1.19551624104591	0.152713605774761	7.5972740047459	0.423848748237889	0.00212497396177204	0.0164618384592827	0.0378546467046209	0.0378546467046209
RBMY2EP	pseudogene	4.92951322364849e-15	2.17611032172705e-13	3.90830546391713	0.499228079599045	1.5401702273927	4.49802797264167	0.0451659470218528	0.115375643250618	0.382083210909833	0.382083210909833
RBPJ	protein_coding	5.27285483984393e-15	2.31833136392951e-13	1.16970862200238	0.149574783269159	7.07823250371928	0.400264927457905	0.000674649901569077	0.0105398594867584	0.0376784057384581	0.0376784057384581
VANGL2	protein_coding	5.80365708658492e-15	2.54576268194301e-13	-5.36725242343895	0.687391637888608	2.83974354988298	8.90569568460207	0.0829671677801648	0.727045284515577	0.170496997500808	0.727045284515577
HOXA1	protein_coding	6.72088122762965e-15	2.94124518468686e-13	-2.4779565495254	0.318109898471129	3.64801636520378	1.82460756529347	0.0552637139403499	0.029030394810949	0.118211556068756	0.118211556068756
RPSAP15	pseudogene	8.44363124079114e-15	3.68659519000482e-13	5.19233256869155	0.669051357079907	3.64916930421609	8.34241888455638	0.136217331775421	0.631147899785376	0.118158219034705	0.631147899785376
AC145676.2	protein_coding	1.0114122077103e-14	4.40573030664175e-13	3.80962103117358	0.492338194833198	2.43528181930075	4.49291339760517	0.128705131218684	0.286832408366936	0.213321106125013	0.286832408366936
RNASEK	protein_coding	1.12820618266641e-14	4.90313716984216e-13	-1.16082945675385	0.150290525569249	7.37917865384083	0.410794959592823	0.0011746446863216	0.0297707259105144	0.0375463417294743	0.0375463417294743
DIP2A	protein_coding	1.15014358492346e-14	4.9869589818179e-13	1.18354968298796	0.153280768704017	6.92951268355028	0.411251065947106	0.00225039009383831	0.0109800826080946	0.0380267425710092	0.0380267425710092
GSTT1	protein_coding	1.32565310291088e-14	5.70849887656223e-13	-3.30997296710157	0.429680789765552	4.16148381231796	3.39401398526026	0.0834235948022032	0.233077401358166	0.100026681394363	0.233077401358166
GAGE12F	protein_coding	1.32316305147422e-14	5.70849887656223e-13	-6.5992373229028	0.856646607184419	4.1668113053158	13.4911857977132	0.492494791681029	0.765522481919958	0.0998690423118359	0.765522481919958
GAGE12G	protein_coding	1.32316305147422e-14	5.70849887656223e-13	-6.5992373229028	0.856646607184419	4.1668113053158	13.4911857977132	0.492494791681029	0.765522481919958	0.0998690423118359	0.765522481919958
LINGO2	protein_coding	1.43039251631624e-14	6.14546264201802e-13	4.87400350603673	0.633513101337265	2.80592711254424	7.36074412133947	0.0634326958869708	0.624576760511818	0.173473664515618	0.624576760511818
IGFLR1	protein_coding	1.47896862445299e-14	6.32527990339916e-13	1.94526505509751	0.252982083370734	4.4684065965008	1.12426098559093	0.0189388587407413	0.0327836492540338	0.0907753146991395	0.0907753146991395
ALDH1L1	protein_coding	1.4764383066409e-14	6.32527990339916e-13	-3.57460870896623	0.464865283920925	4.90129397152709	3.95952173805475	0.0545881900227578	0.315868493739898	0.074455669751075	0.315868493739898
GYPC	protein_coding	1.64478374342263e-14	7.01848990560706e-13	1.53683614983024	0.20022017629544	5.17544741403127	0.683100716337642	0.0051227240360545	0.00481572936624943	0.0635997656709922	0.0635997656709922
FILIP1	protein_coding	1.71910203301305e-14	7.31901856498634e-13	-2.27644367657763	0.296795906726744	4.07881696007072	1.60646710396544	0.0316701614821956	0.119337513231662	0.102500165607649	0.119337513231662
ALDOC	protein_coding	1.74086762151102e-14	7.38784265269055e-13	3.14822923034386	0.410543082195875	8.15978353463183	3.07259297099599	0.000671716767883269	0.28826363581307	0.040225215361704	0.28826363581307
PTEN	protein_coding	1.74311942703507e-14	7.38784265269055e-13	1.39933067223963	0.182482884608065	6.22817657721154	0.607036098898578	0.00331722583850785	0.0537684938898583	0.0426091133137201	0.0537684938898583
HYI	protein_coding	1.76050017512022e-14	7.44473984166567e-13	1.71080276255297	0.223138150427152	4.80322019698998	0.873715246207977	0.00680030686347943	0.0381678997773356	0.0785550660097494	0.0785550660097494
WNT5A-AS1	antisense	1.86062289087622e-14	7.85049362343246e-13	1.97188719217659	0.257429524636908	4.32307035756006	1.16419072252248	0.0183568484612149	0.0455271847360232	0.0952487975184158	0.0952487975184158
ELL2	protein_coding	1.87550519047428e-14	7.89558314862305e-13	1.86434555420738	0.243422499898092	6.14703228275604	1.07773054650743	0.00286419961807196	0.0987149663075906	0.0434795500279026	0.0987149663075906
TWIST2	protein_coding	2.13461393057479e-14	8.9663314610617e-13	4.30353103763056	0.563123703578004	2.40404305735651	5.74454883414475	0.0424773913570794	0.501136846696762	0.217348467404913	0.501136846696762
TWF2	protein_coding	2.25970771035862e-14	9.47064135713328e-13	1.1407133217366	0.149407483037027	7.26548024822468	0.382189395607951	0.00075224810198268	0.0117400955233275	0.0375150593050909	0.0375150593050909
GALC	protein_coding	2.46471761651867e-14	1.03069013572552e-12	1.58099586796681	0.207378590892414	5.22704031706397	0.74277059427299	0.0119066205666387	0.0224302292941654	0.0618177450799724	0.0618177450799724
XAGE1D	protein_coding	2.52783366461014e-14	1.05473999779676e-12	-2.3715822098121	0.31121268418093	6.57862571349491	1.74533395767792	0.00842823791605869	0.157606050304111	0.0397134867430492	0.157606050304111
PCYT1B	protein_coding	2.56435463462059e-14	1.06761118394447e-12	-2.73936018213525	0.359561998066477	2.8333034838438	2.17272637924097	0.050574320925775	-0.0161349655399579	0.171056816994609	0.171056816994609
CSMD2	protein_coding	2.76389813886111e-14	1.14618640530869e-12	-3.72126554014052	0.489066014672687	3.75659925966689	4.29821287250755	0.166138943854468	0.24389345621609	0.113535473918621	0.24389345621609
RP11-510C10.3	antisense	2.7652706345528e-14	1.14618640530869e-12	3.52348112450975	0.463076173010951	2.95691564007058	3.8534619842368	0.183005759781074	0.184604883665443	0.160850654880943	0.184604883665443
ALCAM	protein_coding	2.90347428049742e-14	1.20082591231649e-12	1.14445762225475	0.150535982428029	7.74612489980307	0.382459234719869	0.000591820201678902	0.0092907189009077	0.0382557489507301	0.0382557489507301
MOXD1	protein_coding	2.9865369165484e-14	1.23247043192122e-12	-1.24539242964517	0.163891101615364	6.28238648738597	0.481515362788851	0.00341352967012289	0.0426326872247873	0.0420768869705194	0.0426326872247873
MCOLN2	protein_coding	2.99986633474147e-14	1.23526224698392e-12	-2.30683544408063	0.303597864326095	4.04957213748172	1.59762905336645	0.054614979050402	0.0380291080521883	0.103393586475368	0.103393586475368
CCNE1	protein_coding	3.44555800701226e-14	1.40953283860775e-12	-1.66275825521712	0.219350376100665	4.98871629553397	0.828219362445601	0.0116608955835038	0.0342829055365866	0.0708212544087872	0.0708212544087872
KLHL13	protein_coding	3.4398457121605e-14	1.40953283860775e-12	-4.6531823831295	0.613828450073299	4.20499838018906	6.72458089178963	0.228660218578454	0.417257551911928	0.0987421552867454	0.417257551911928
FOXD1	protein_coding	3.43222990645629e-14	1.40953283860775e-12	4.05115527425849	0.534391270143403	2.23204903155417	5.09706548690851	0.120286763576803	0.369268715746877	0.24151772060492	0.369268715746877
RNF43	protein_coding	3.5578231962243e-14	1.4523018851746e-12	-4.51792120006048	0.59632960042734	4.33404652365994	6.33990198048146	0.0784316151606863	0.531183800289309	0.0949200681006062	0.531183800289309
KCNN4	protein_coding	3.60991692681253e-14	1.47037698547096e-12	-1.44647068695454	0.190970170976393	5.8874662938758	0.649892994066431	0.0103019721238166	0.0522173527951883	0.0469853365977201	0.0522173527951883
CD33	protein_coding	3.82890604165414e-14	1.5562063475561e-12	2.16374105158969	0.285956554145651	4.25437742812661	1.45446602646536	0.025440288443083	0.114738827314953	0.0972870620577348	0.114738827314953
EHBP1L1	protein_coding	4.10783068340832e-14	1.66597322845642e-12	3.50622132888324	0.463937229733223	5.47618759212719	3.81993622079384	0.0840176410430538	0.284961364327011	0.0549826675667799	0.284961364327011
SLC25A23	protein_coding	4.44213862186103e-14	1.7976809588426e-12	-2.16733357215837	0.287164955871152	5.69429509866092	1.45990096354491	0.0083063718893679	0.133059991334314	0.0503748746571946	0.133059991334314
TBX2	protein_coding	4.51734793013659e-14	1.82028808028502e-12	2.65121459091269	0.351379535750089	6.66923565557441	2.18465048508231	0.0035449318005722	0.208113773589053	0.0391522513814968	0.208113773589053
PIK3R3	protein_coding	4.51560058339172e-14	1.82028808028502e-12	-2.72005297878311	0.360500643566211	7.49604658350719	2.29956907927004	0.00909940849727744	0.213690386951269	0.0376706979667777	0.213690386951269
TBX20	protein_coding	4.55729318048908e-14	1.83246032201802e-12	2.51695070932439	0.333635567210491	3.31598277614413	1.84217713243439	0.0545077848015485	-0.0159092395380648	0.136313972411936	0.136313972411936
TUSC3	protein_coding	4.96562963606696e-14	1.99239271836904e-12	-1.17600826622199	0.156117943949166	7.12578380210494	0.428420540079241	0.0041731921207572	0.0357615900694922	0.0376087720328112	0.0376087720328112
PLEKHG1	protein_coding	5.24794575144566e-14	2.10118815214265e-12	-3.08554477903916	0.410006574874077	4.49852041544063	2.96031815447305	0.0559229699979543	0.232257701041998	0.0898055480100686	0.232257701041998
PMEPA1	protein_coding	5.49660012336648e-14	2.19607263527623e-12	-1.50325769278294	0.199913309116231	6.84386759227008	0.702745813348602	0.0125483870530467	0.0559636092243273	0.0383214981898724	0.0559636092243273
CTSC	protein_coding	6.06317313085087e-14	2.41730491475321e-12	1.13630311867103	0.151371650604457	7.85834755618358	0.371658904068662	0.000616891163789625	0.00268187000380176	0.0386631830191554	0.0386631830191554
FAM13A	protein_coding	6.2422759748644e-14	2.48344924513739e-12	1.66423521514967	0.22181235973201	6.12557359924589	0.861623561712482	0.00691987763085116	0.0774242188203763	0.0437258173399909	0.0774242188203763
DACH1	protein_coding	6.50667242937752e-14	2.58317640877692e-12	5.24336534033179	0.699352301799723	2.93501643163663	8.55381380067303	0.131022614128419	0.707423629355989	0.162579705602485	0.707423629355989
WDR35	protein_coding	7.12087741884649e-14	2.82106676353375e-12	-1.22122347490779	0.163142539746662	6.28829415253372	0.439264208457839	0.0036054604167264	0.0121789809329584	0.04202109091183	0.04202109091183
AGA	protein_coding	7.18745647823487e-14	2.84146126066016e-12	1.31818423158295	0.176124228573383	5.80070731110887	0.506123542917199	0.0047508838487221	0.0068454813454299	0.0484258199636822	0.0484258199636822
TTC4P1	pseudogene	7.43427929776324e-14	2.93287773218676e-12	3.79644400132856	0.507548410569749	1.4762493916278	4.14874678564673	0.0421095552065622	-0.00520897422142162	0.399499683202372	0.399499683202372
ANKRD27	protein_coding	7.52538162909576e-14	2.96260735347958e-12	1.12590116443133	0.150554485143922	7.77836154914474	0.370866820170958	0.00049369063015471	0.0099224597231709	0.0383634287931904	0.0383634287931904
EHD2	protein_coding	7.62469447700991e-14	2.99543842731467e-12	1.54451162392709	0.206578307413047	6.99413112463062	0.7425397548326	0.00119227936484754	0.0719641727956772	0.0378505559095356	0.0719641727956772
GINM1	protein_coding	7.91458844677433e-14	3.10284844565415e-12	-1.18706377545013	0.158873969895846	6.38263949253183	0.419861871506776	0.00208644345015856	0.0186208056770838	0.0411837365106407	0.0411837365106407
RP11-159J3.1	pseudogene	7.97066094615617e-14	3.11833467120097e-12	-3.80866464180311	0.509806561683225	3.54391432757896	4.51584000154217	0.14819165992947	0.297355877788139	0.123410910616705	0.297355877788139
SLC47A2	protein_coding	8.22057494318894e-14	3.20943525479107e-12	2.93498198076113	0.393074064750779	3.82801439068161	2.68190152265457	0.127356724114872	0.137512796536041	0.110789524260248	0.137512796536041
NFASC	protein_coding	8.50732814938919e-14	3.31451141025271e-12	-1.36504123815855	0.182926833742908	6.36037202260285	0.551113502379347	0.0159911433704805	0.00648645998527257	0.0413726734921574	0.0413726734921574
C3orf52	protein_coding	8.65748591405783e-14	3.36604483327976e-12	2.52224749682925	0.33810649566345	3.3010076838512	1.88924823057661	0.0587505663402844	0.0271819039763064	0.137219723505119	0.137219723505119
ARHGAP6	protein_coding	8.75599836757664e-14	3.39732736661974e-12	1.85719214940214	0.249005799421448	5.56022999790606	1.07405203443672	0.0157175413711235	0.0905748383069013	0.0531112013311983	0.0905748383069013
C11orf68	protein_coding	8.86127240547646e-14	3.43109926185712e-12	1.18042769343393	0.158301030889038	6.42191016097054	0.432329864999617	0.0020960819852675	0.0389593424968739	0.0408625746670732	0.0408625746670732
TGFB1I1	protein_coding	8.98738961973137e-14	3.47278640378039e-12	1.42802213590146	0.191552493689734	5.84840577735081	0.635059717090959	0.00925049591824074	0.0536506889481975	0.0476172260580704	0.0536506889481975
HGF	protein_coding	9.33450677973611e-14	3.59952353649742e-12	4.34050252199556	0.582618322726874	5.76775824844858	5.86776648381006	0.0244710162373308	0.557433172294798	0.049007982751754	0.557433172294798
KAZN	protein_coding	9.37464421181812e-14	3.60760848216755e-12	-1.66284087870677	0.223217283984413	5.17885259422927	0.841080448491991	0.0219371858041828	0.0393457108210786	0.0634787385433225	0.0634787385433225
TRIML2	protein_coding	9.71337527659462e-14	3.73033257050934e-12	1.6030876310281	0.215331510596214	5.25913100455454	0.744562380281949	0.018718801738264	-0.00634907205888346	0.0607686144714175	0.0607686144714175
VSTM4	protein_coding	1.13165098401415e-13	4.33715034973082e-12	-2.18934868640364	0.294879698963283	4.25833636313893	1.49371938713164	0.0322440619807159	0.116820001209015	0.097170224407537	0.116820001209015
PGF	protein_coding	1.13984516328743e-13	4.35967607372822e-12	1.27956417442115	0.172364522731374	5.9510757113366	0.51023774855547	0.00273485310804884	0.0481957675143755	0.0460150510820419	0.0481957675143755
PTPRD	protein_coding	1.16314921701499e-13	4.43978538859801e-12	-3.83356906075842	0.516589885833432	4.97943399007534	4.58016494123747	0.26612900340982	0.19135404255372	0.0712027809935969	0.19135404255372
ZNF732	protein_coding	1.24104503526824e-13	4.72752742382142e-12	2.43293648357894	0.328228538628148	3.59744387261141	1.70977465731873	0.0640475474440882	-0.0417510785917032	0.120639264390145	0.120639264390145
ZBTB34	protein_coding	1.41859491186122e-13	5.39295334371805e-12	-1.53765299085232	0.207943342902456	6.22700083193203	0.737308254161233	0.0025282108005047	0.0715982472408351	0.0426210750088082	0.0715982472408351
FAM188B	protein_coding	1.42887348443367e-13	5.42107686090177e-12	-1.58892610442485	0.214905107090225	5.08863822082038	0.751088460886546	0.0123436522779453	0.0233558155323974	0.0668292706708454	0.0668292706708454
CHL1	protein_coding	1.61598302793582e-13	6.11862547680004e-12	4.73967667218273	0.642472437911842	3.86143830965945	7.00811117834717	0.0329342441951635	0.674672898907212	0.109577921321961	0.674672898907212
ZNF747	protein_coding	1.67103312541597e-13	6.31435770162204e-12	1.56481777952659	0.212242505903011	4.95051453279928	0.763562566107573	0.00482373380940345	0.071912597020529	0.0723994912968645	0.0723994912968645
SFR1	protein_coding	1.67633223388594e-13	6.32168737019353e-12	-1.23570753901549	0.167613557795638	6.07622714754879	0.456372110230216	0.00384192962556841	0.0202709608290725	0.0443197356719945	0.0443197356719945
FAM50B	protein_coding	1.7285330826366e-13	6.50550710981112e-12	4.07305686934638	0.55278315486988	2.2868439506465	5.17646809784834	0.030470488973879	0.493362453268232	0.233437000620424	0.493362453268232
C4orf19	protein_coding	1.734007707498e-13	6.51308523746455e-12	-1.99352256882171	0.270570433578166	4.81070287177536	1.24004972286711	0.0354928011374992	0.0900072437653754	0.0782449828422881	0.0900072437653754
LRFN5	protein_coding	1.76602155056455e-13	6.62011823476566e-12	3.95178980362262	0.536533521421443	3.50321783307483	4.8731382143029	0.109583599236871	0.383904777235519	0.125608616615603	0.383904777235519
WBSCR27	protein_coding	1.84710397593589e-13	6.91029873144366e-12	-2.02377327377184	0.274990848630263	4.12507072746545	1.21064442504182	0.0285254619494004	0.0200221577122654	0.1011087669027	0.1011087669027
LBX2	protein_coding	2.00404436423659e-13	7.48256088218335e-12	1.90665693097255	0.259461138463024	4.31268632020516	1.05362338631921	0.0198470049837548	-0.0019014508037907	0.0955588505120085	0.0955588505120085
AC072061.2	pseudogene	2.038571305178e-13	7.59640293481971e-12	3.61742924245225	0.492419013426091	2.14192642698937	3.95091633560674	0.160037667385682	0.0945038813485731	0.255636306528931	0.255636306528931
COX6B1P4	pseudogene	2.22779501202829e-13	8.28510801113605e-12	3.74412647601251	0.510491064660342	1.44635366287577	4.15647717177226	0.0387881116684049	0.14264744244304	0.407956677642537	0.407956677642537
IGFBP7	protein_coding	2.30238092462997e-13	8.54560241413941e-12	-1.83541637525476	0.250399566041898	7.65719943799467	1.05207228112091	0.00059542707484312	0.106890188937678	0.0379972680652456	0.106890188937678
ACO1	protein_coding	2.39233099194235e-13	8.86198515873449e-12	1.10791291383221	0.151254783034003	7.87909270703916	0.383371105254705	0.00047085535662196	0.0387272625023373	0.0387485893130868	0.0387485893130868
F3	protein_coding	2.49937467166668e-13	9.24032074094767e-12	2.71168524435931	0.37050246017475	8.25628086953489	2.29702777984391	0.00268324814752451	0.232640305559119	0.0408767511162182	0.232640305559119
C1orf51	protein_coding	2.65616622409912e-13	9.78155303426561e-12	-2.24656919849903	0.307295855133441	3.88661931756115	1.55094676676345	0.0531890858458486	0.0775219495921599	0.108692187152196	0.108692187152196
GRID1	protein_coding	2.6551272563119e-13	9.78155303426561e-12	-4.37592701921029	0.598554706414713	2.28930185140214	5.98287884580305	0.118265015256479	0.495908247437013	0.233083117903651	0.495908247437013
CCDC121	protein_coding	2.6768272801638e-13	9.83838589025828e-12	-1.86294192364884	0.254857882672378	4.41740793224785	1.05038202716691	0.0189675699869725	0.051587110308711	0.0923796420591658	0.0923796420591658
GPRIN1	protein_coding	2.73098019371279e-13	1.00178528821223e-11	-1.2528435236044	0.171457127940617	6.34335203782681	0.490458465213065	0.00532603673012165	0.0450697576498415	0.0415205878010022	0.0450697576498415
EXO5	protein_coding	2.80199777086305e-13	1.02384454470099e-11	-2.68150503058644	0.367149152101916	2.78529088751365	2.09993161833139	0.0557469096853538	-0.00113270336552412	0.17533623298177	0.17533623298177
PLCXD1	protein_coding	2.8013262264059e-13	1.02384454470099e-11	1.53878569754577	0.210688163607106	5.88240010862467	0.739945409826309	0.00753455230846667	0.0685617373214782	0.047065749067343	0.0685617373214782
NDRG1	protein_coding	2.9046737484869e-13	1.05930524416718e-11	2.5452362587032	0.348722522774193	7.38796840861023	2.02464702916212	0.00157775015202775	0.206892074802254	0.0375524359608426	0.206892074802254
SGTB	protein_coding	2.99514902824368e-13	1.09018789968065e-11	1.16074624257893	0.159123721458906	6.58731395440407	0.420024558463889	0.00375072150551869	0.0383364036244845	0.0396556077475067	0.0396556077475067
IL6ST	protein_coding	3.096194668639e-13	1.12479133734457e-11	1.24929673028536	0.171367863113209	9.00596221142145	0.453215097857638	0.00148822640223862	0.00725823835205925	0.0488551070400256	0.0488551070400256
SREK1	protein_coding	3.16077810980133e-13	1.14604089538037e-11	1.17444776129016	0.161162217406395	6.85771799464311	0.418146817331285	0.00625660672975636	0.0226072732679707	0.0382689823891225	0.0382689823891225
hsa-mir-7162	pseudogene	3.52835960901477e-13	1.27685906004692e-11	2.81191790627507	0.386649602199147	2.57503514586085	2.41452453990067	0.0597028016272666	0.126795567980255	0.196579338168319	0.196579338168319
TRIQK	protein_coding	3.66545636729e-13	1.32392625565572e-11	1.88174339456105	0.258930344112876	4.67182555228387	1.10748080528177	0.026184859455536	0.0887492944343134	0.0837919613458066	0.0887492944343134
VEGFC	protein_coding	3.71617853236567e-13	1.33967524180186e-11	1.27368959894932	0.175306152688966	5.74560012860744	0.487748907314893	0.00327357564044316	0.0258130464614281	0.0494102766520263	0.0494102766520263
ZNF232	protein_coding	3.876581244972e-13	1.39479607583554e-11	-1.31253765434148	0.180795247976794	5.7463913186579	0.504683783599439	0.00663895976545163	0.00832269116042092	0.0493957631333889	0.0493957631333889
IRGQ	protein_coding	3.88390447304614e-13	1.39479607583554e-11	-1.09026810336678	0.150184052556681	7.6362332497329	0.357220354362258	0.000721645605173447	0.0203937954401638	0.0379444966388513	0.0379444966388513
TUB	protein_coding	4.1489850256262e-13	1.48715428975683e-11	-2.29993850289314	0.317206204200474	4.39215253738281	1.65509028485906	0.00977022763144657	0.162720816911307	0.0931587193475284	0.162720816911307
PLK2	protein_coding	4.35806569263852e-13	1.55912700007741e-11	1.09074341584567	0.150573046940636	7.40008178528811	0.350892455523099	0.00130500029948959	0.0118615351702803	0.0375617010690594	0.0375617010690594
RP11-103J17.2	lincRNA	4.4598025615829e-13	1.59249648204681e-11	3.89425173401249	0.537819166657801	2.62159376821991	4.74612681370907	0.132399361885714	0.363456848441986	0.191487366624155	0.363456848441986
CDK5R1	protein_coding	4.47138187041746e-13	1.5936072734378e-11	-1.42947692094477	0.197428794272565	5.40287475307828	0.63951283187238	0.00678013039214738	0.0600395189928562	0.0567110256712892	0.0600395189928562
PTPRN	protein_coding	4.72915977457898e-13	1.68229354703265e-11	3.46556941797892	0.47914212627896	2.40392039415655	3.46243536272573	0.176196383744013	-0.139046996757962	0.217364491413341	0.217364491413341
DCN	protein_coding	5.72499776891404e-13	2.03269826444197e-11	1.63423684821242	0.226760774905006	5.12708509245943	0.836523520352247	0.0125082356436253	0.0756411055601215	0.0653664800752634	0.0756411055601215
ADM2	protein_coding	5.96849638966743e-13	2.11516318381849e-11	2.53021785479579	0.351360590756406	4.33709713253751	2.00550677611739	0.0260909533052211	0.185544929100534	0.0948285089360326	0.185544929100534
STX1A	protein_coding	6.37713970545092e-13	2.25573336423262e-11	-1.81554962115467	0.252434329892728	4.5214539922829	0.985886946410059	0.020185092277172	0.0327465256292294	0.0890544921372123	0.0890544921372123
ENTPD7	protein_coding	6.89004518006861e-13	2.43258668289927e-11	-1.25593940561367	0.17488296094721	5.91277823156724	0.46897637970813	0.0058393101225361	0.0161150459021183	0.0465904899283154	0.0465904899283154
ADD2	protein_coding	7.4689305734869e-13	2.63202875527859e-11	-3.86571774214579	0.539109284872768	4.07264285200232	4.6848479334631	0.260049721834712	0.238188257084193	0.102687778847199	0.238188257084193
ABCC11	protein_coding	7.57469853016203e-13	2.66431171851568e-11	1.87007790979301	0.260869308965929	4.83972430804684	1.04735724920822	0.0396258079957482	0.0181658435012657	0.0770361286220138	0.0770361286220138
SHISA3	protein_coding	7.85771902603329e-13	2.75870441477415e-11	4.10975964725612	0.573699166056644	2.14573482106775	5.29593657825292	0.0762015935641931	0.488022520379959	0.255018078765448	0.488022520379959
PPFIBP1	protein_coding	7.93401871319946e-13	2.78030473268133e-11	-1.29549458550746	0.18087714029561	6.45479329427888	0.526253977281926	0.0074445864079319	0.0486409105318126	0.040604771938498	0.0486409105318126
BASP1	protein_coding	8.09230599194242e-13	2.83050212186566e-11	1.07249773464455	0.149798918596392	7.62559978704747	0.349561154075392	0.000549168789921959	0.0245523106773397	0.0379189158031899	0.0379189158031899
PABPC5	protein_coding	8.63910281663656e-13	3.01615281639085e-11	3.37419757173906	0.471875267087703	2.84738291201986	3.50449365329349	0.211876453514417	0.0900156150790064	0.169837148238311	0.169837148238311
PIWIL4	protein_coding	9.06979845529785e-13	3.16065680244065e-11	2.51093944901643	0.35147861016161	4.22357183848575	1.97785799532361	0.0759577213858679	0.135820358730367	0.0981950323201503	0.135820358730367
MICU1	protein_coding	9.0985663601199e-13	3.16482110470862e-11	-1.08363323320362	0.151695055940106	7.94255445542561	0.348920502248839	0.000418377594239193	0.0156824591260826	0.0390297195429128	0.0390297195429128
TMEM123	protein_coding	1.03113440924998e-12	3.58005300982771e-11	1.06457075129644	0.149386478319964	7.58787304228504	0.327882563604928	0.000421989805066002	0.00447335468683844	0.0378345586032327	0.0378345586032327
RAB27B	protein_coding	1.11000455317323e-12	3.84678925996573e-11	1.50644523146926	0.211694482080842	5.99041875427425	0.712414286895389	0.00268442709615601	0.0741405221783743	0.0454515790606161	0.0741405221783743
BEND7	protein_coding	1.11902314638317e-12	3.87091499423502e-11	-2.01009728565702	0.282514915277689	4.67223847754289	1.21467240822033	0.0530487811678267	0.0192468751631725	0.0837763800110756	0.0837763800110756
TUBAL3	protein_coding	1.21979244235178e-12	4.21175306058273e-11	1.77916647032165	0.250477071087203	4.53827249487836	0.965988324517748	0.0190558149997906	0.0548387472957539	0.0884963503837932	0.0884963503837932
LAMB1	protein_coding	1.26574214165276e-12	4.36240579150581e-11	1.05730892197896	0.148958687525609	7.22456228237635	0.333174558984837	0.000511927974260092	0.0160168034373831	0.0375258273217717	0.0375258273217717
MFAP4	protein_coding	1.27648811939693e-12	4.39139916468215e-11	3.84346517739795	0.541574751349842	5.97987638194118	4.63964017896253	0.016814964657042	0.485990540428061	0.0455998078883557	0.485990540428061
TMEM151A	protein_coding	1.31212118718949e-12	4.50574753659339e-11	-3.26376872751421	0.460137798784313	2.85340151461033	3.26285927716465	0.193639730880628	0.0696132394199015	0.169320487182354	0.169320487182354
TBC1D13	protein_coding	1.34530165973871e-12	4.61127261074009e-11	-1.21430694015544	0.171280780835939	7.07073061108049	0.463207678379574	0.00546650768865479	0.044825673826378	0.0376911965361582	0.044825673826378
ADAMTS1	protein_coding	1.35302629155034e-12	4.6293179553444e-11	2.33549431966133	0.329463660179421	5.72637514864658	1.71350435258984	0.0123966679907475	0.173682709230089	0.0497663219503201	0.173682709230089
ASAH2B	protein_coding	1.4300769135386e-12	4.88406304155522e-11	-1.54435777357558	0.218095536456159	5.15491024708141	0.697892266678963	0.017201806357607	0.00254059383886504	0.0643393302517071	0.0643393302517071
FAM89A	protein_coding	1.44489890702553e-12	4.92574413630551e-11	-1.59161499314784	0.224814604980363	5.44664939477102	0.795984662707249	0.00581114721709306	0.080831606975724	0.0556684047807407	0.080831606975724
FBXL13	protein_coding	1.51425129411037e-12	5.15283559720956e-11	1.27086997122157	0.179674537391053	6.15001190191836	0.486382808912356	0.0118962731865315	0.0180109316502261	0.0434459086192211	0.0434459086192211
FDCSP	protein_coding	1.56919315046171e-12	5.33015825007013e-11	3.56763345231832	0.504741938967382	1.67380020343839	3.83530876977833	0.0882979976083796	0.150183914662509	0.348441016595995	0.348441016595995
FGFR2	protein_coding	1.61549586714809e-12	5.4775497708095e-11	-2.31367848213067	0.327521881139649	3.58786103223431	1.62112164623341	0.0627728013442536	0.04722181916174	0.121119626013326	0.121119626013326
XKR6	protein_coding	1.70391994191302e-12	5.76697220628044e-11	-1.70937479338942	0.242231188497442	5.15913350795585	0.88167979962705	0.036401420404129	0.0197987331111489	0.0641859201916713	0.0641859201916713
SLC22A23	protein_coding	1.72805506500921e-12	5.83815802753022e-11	-2.08959583928807	0.296193433982392	4.04126324289875	1.34146415152532	0.046745447149618	0.0659564129996201	0.103649781994865	0.103649781994865
TNFSF9	protein_coding	1.76263399925444e-12	5.94430942615949e-11	2.1961684640407	0.311421397635784	3.50538976341549	1.41368953320822	0.0407667509828108	0.00200722974240641	0.125490312283633	0.125490312283633
ZNF714	protein_coding	1.83820780207058e-12	6.18808486929591e-11	1.73735753081404	0.246565291232997	4.90795867474914	0.918816099631197	0.0300426840146079	0.0376527990138259	0.074176360855357	0.074176360855357
GATAD1	protein_coding	1.85425511850386e-12	6.23095943214385e-11	-1.09769368845922	0.155811139435309	6.57052396535177	0.349140223521987	0.00184965502758283	0.00399926450741523	0.0397682498389246	0.0397682498389246
ZNF518A	processed_transcript	1.93532888814682e-12	6.491803746372e-11	-1.06366944900082	0.151109461201354	6.96486240585865	0.34509629039409	0.00121857877552351	0.0249909022444558	0.0379255399637282	0.0379255399637282
ZNF518A	protein_coding	1.93532888814682e-12	6.491803746372e-11	-1.06366944900082	0.151109461201354	6.96486240585865	0.34509629039409	0.00121857877552351	0.0249909022444558	0.0379255399637282	0.0379255399637282
ZNF480	protein_coding	2.0763792844932e-12	6.952545440497e-11	-1.31811392349458	0.187518273749865	5.52192830885641	0.540889726514382	0.0063302113555793	0.0470491237838741	0.0539493937703567	0.0539493937703567
KLF11	protein_coding	2.12726585085358e-12	7.11028219917633e-11	-1.7846656070969	0.254013233958626	6.01018601863682	1.00218426979576	0.00857099919804358	0.102039383132447	0.0451791048587506	0.102039383132447
ATP6V0E2	protein_coding	2.16527363573571e-12	7.22448923355932e-11	-1.41739239515675	0.20180989873362	5.67003825179302	0.632182107995016	0.00918813713645714	0.0606299803953267	0.0508469542325696	0.0606299803953267
SPSB4	protein_coding	2.18890565958276e-12	7.29041180566872e-11	-2.52596816811881	0.359727797371078	3.19320336999705	1.86144906926928	0.0778336244620558	-0.0316999480873296	0.144001955311854	0.144001955311854
GAS6	protein_coding	2.19832621720241e-12	7.30885207691077e-11	-1.09714049668442	0.156259156466001	6.66386981474859	0.36693560835479	0.00267466643109517	0.0249449997781012	0.039182917533704	0.039182917533704
DCLK1	protein_coding	2.24521699466872e-12	7.45158613856718e-11	-1.6700402094595	0.237953776989677	5.27487812677017	0.845869323778996	0.0367947110111894	0.0220081456796462	0.0602715746750729	0.0602715746750729
ARMC4	protein_coding	2.26748855414295e-12	7.51225345279261e-11	-1.6703364160705	0.238042773036216	5.26179875266786	0.833683134799232	0.0364553371109669	0.0073848556705389	0.0606835688229269	0.0606835688229269
GNAI1	protein_coding	2.27222900582984e-12	7.51472854687276e-11	1.15984384154688	0.165298396360544	6.0575760279717	0.413893328075085	0.00228569053790084	0.0331619362581813	0.044554697758158	0.044554697758158
DONSON	protein_coding	2.37521658215055e-12	7.84154835840508e-11	1.06315374835292	0.151652313961687	7.16534812049985	0.348897981681406	0.00186019090780534	0.029287366777245	0.0375656793720817	0.0375656793720817
DOPEY1	protein_coding	2.45341243435633e-12	8.08551929767379e-11	-1.30429571542915	0.186170105175031	6.24363360094331	0.535566815311783	0.00940908766433821	0.0500068690114598	0.0424535453374785	0.0500068690114598
SERAC1	protein_coding	2.60170312319302e-12	8.55923940074237e-11	-1.56458929879253	0.223585736153889	5.12518415515249	0.756285621617402	0.0202604829953007	0.0479886604669172	0.06543765656723	0.06543765656723
BARX1	protein_coding	2.65079911431795e-12	8.70553887141975e-11	3.52120180506925	0.503381581144737	3.12558344785135	3.90452206662908	0.136069233394347	0.298318794438412	0.148518359775869	0.298318794438412
CBR3	protein_coding	2.68636815597586e-12	8.80698187441702e-11	1.26948937416463	0.181531303120827	5.58639661219297	0.473948754810894	0.00393903367353649	0.0122497791451718	0.0525528760625989	0.0525528760625989
BIRC7	protein_coding	2.70940990328509e-12	8.8516797847255e-11	2.23172222835231	0.319180967499767	3.75724694969495	1.56856187274064	0.0375454598388661	0.137099951613855	0.113509506909713	0.137099951613855
MPI	protein_coding	2.70713715606905e-12	8.8516797847255e-11	1.05464463932846	0.150832762951742	7.44314054548569	0.34054574221485	0.00139811853052102	0.0259052354652697	0.0376027769774615	0.0376027769774615
GDA	protein_coding	2.74026991014662e-12	8.93698425808305e-11	1.97648784924587	0.282741582707165	4.20862372652167	1.2303480660501	0.0291733988099646	0.10787140563304	0.098635345654917	0.10787140563304
FAM13C	protein_coding	2.77553564224073e-12	9.02073052084389e-11	-2.82827642948475	0.404695959834951	3.03184198977428	2.47865494683792	0.125595879499567	0.10622517845027	0.155167811769116	0.155167811769116
IFFO1	protein_coding	2.77510782030539e-12	9.02073052084389e-11	-1.96846504244272	0.281665319465419	4.04591063768409	1.1825109623479	0.0324971142278219	0.0579944554517018	0.103506346668561	0.103506346668561
MCTP2	protein_coding	3.2205124296846e-12	1.04488970520353e-10	2.10427258604727	0.30200176110903	5.74156464184553	1.39542526712995	0.00784294538430928	0.148508592409329	0.0494844746838441	0.148508592409329
TLE1	protein_coding	3.23238114606987e-12	1.04693542868749e-10	-1.09379428074702	0.156991231174783	6.49857187166421	0.375752485387036	0.00197462416096527	0.0387388970709442	0.040276084408933	0.040276084408933
GAGE2D	protein_coding	3.33123034077591e-12	1.07709781018421e-10	-7.08917675020939	1.01812234388833	4.01698682275679	15.8397978660951	0.691061828532613	1.08592064082397	0.104405123017848	1.08592064082397
GPER1	protein_coding	3.57707339502364e-12	1.15460321007813e-10	-2.2250112569193	0.320009343547133	4.03245274747231	1.42065974098046	0.0716304066770892	-0.064213035243715	0.103922701821426	0.103922701821426
CHI3L1	protein_coding	3.61272710493936e-12	1.16411470309502e-10	-2.4238622186843	0.348678967773492	3.03931006990407	1.85058761477244	0.0537976358575355	0.152584740098472	0.154620117115473	0.154620117115473
ERP44	protein_coding	3.84108159704515e-12	1.23558074347343e-10	-1.26397641262643	0.182052868482569	6.88754492254422	0.503815030368467	0.00140282540798007	0.0554141693167029	0.0381622896847506	0.0554141693167029
MTMR4	protein_coding	3.90532905735872e-12	1.25410379183236e-10	1.08572844308353	0.156432269419077	8.36563967834927	0.339856386790631	0.000241091316021238	0.0034244292485347	0.0417092885392976	0.0417092885392976
LONRF3	protein_coding	3.94542643476096e-12	1.26482171463938e-10	-1.50171294860388	0.216412511543241	5.12678195388403	0.674898926146468	0.0149096781758621	0.0217775657697649	0.0653778220854863	0.0653778220854863
ADAMTS19	protein_coding	4.07053768020425e-12	1.30271051132795e-10	4.83462778766985	0.697163603517542	3.41629350963313	7.37251751304494	0.0401950101968994	0.793011429922354	0.130446397403465	0.793011429922354
FCHSD1	protein_coding	4.38610868151717e-12	1.4013207668725e-10	-2.24949792627557	0.324877271962681	4.57971869087266	1.59656203700219	0.036793006564626	0.144141693728941	0.0870924857268307	0.144141693728941
PDLIM4	protein_coding	4.54516554042151e-12	1.44967669728224e-10	-1.13018892559752	0.163343303480848	6.42678244009436	0.39872355565302	0.00491516157463707	0.0356124169084366	0.040823755211711	0.040823755211711
DPH7	protein_coding	4.82025221042789e-12	1.53222138675392e-10	-1.23936770432704	0.179338546911239	5.64711429197512	0.459779311255385	0.0038329041290922	0.0212626214246083	0.0513024919993099	0.0513024919993099
CAST	protein_coding	4.81629414787416e-12	1.53222138675392e-10	1.05005592787739	0.151942259392419	7.80710633758306	0.321519132421732	0.0011109895337101	0.00667170022821683	0.0384657822193298	0.0384657822193298
USP46	protein_coding	5.1243326080159e-12	1.62613306943749e-10	1.0651161917083	0.154317946020351	6.65724216033265	0.327016185444021	0.00160281456108242	0.00185460734116408	0.0392212342342432	0.0392212342342432
HMHA1	protein_coding	5.22587762840339e-12	1.65556507089722e-10	1.62418277989368	0.235412632747351	6.8087992555905	0.832875783082391	0.0139993268210481	0.0810048577338764	0.0384630173030565	0.0810048577338764
RNASEH1P2	pseudogene	5.36162053405824e-12	1.69571386907408e-10	2.59979551394864	0.377019230794188	3.14710677976304	2.13418691894019	0.0965819699048581	0.147092602189955	0.147056900709828	0.147092602189955
AMIGO1	protein_coding	6.02570508289039e-12	1.90254560821865e-10	-1.99113369952639	0.289449337339614	5.34116498803654	1.25243371537753	0.0114005494434815	0.132223882933105	0.0583165033662591	0.132223882933105
DNASE1	protein_coding	6.0388868258239e-12	1.90351377367427e-10	-1.55582770896757	0.226179528851918	4.86021037487859	0.735347655812657	0.0115193523125609	0.040977882665614	0.0761786692960259	0.0761786692960259
GAGE12I	protein_coding	6.22682903619024e-12	1.95947272245866e-10	-7.41809083910913	1.07909531039679	4.90979004765775	17.3858014691076	0.757723760046219	1.23847056381724	0.074099642099379	1.23847056381724
FUNDC2	protein_coding	6.36949200301965e-12	2.00102004195031e-10	-1.03916969635412	0.15123706916634	6.92787539383994	0.340313272838258	0.00117854372649512	0.0369549867123124	0.0380317152849751	0.0380317152849751
MSI1	protein_coding	6.75881206710684e-12	2.11978875798028e-10	-3.22771494220025	0.470329742100107	2.58785648441898	3.29262687989215	0.138204068387773	0.241013188133289	0.195152996632766	0.241013188133289
IL6STP1	pseudogene	6.89935160149906e-12	2.16026619695523e-10	3.85110182082865	0.561407658533498	2.1487030721741	4.6876794370543	0.0603595267116285	0.479946574534196	0.25453758434613	0.479946574534196
ASPH	protein_coding	7.05461083169327e-12	2.20521040914957e-10	1.42190647392397	0.207379456543475	7.84049223869117	0.639099775876636	0.000868095654828089	0.0728568854816294	0.0385922136351742	0.0728568854816294
PLCL2	protein_coding	7.24790012701645e-12	2.26187370796344e-10	-1.6658167679839	0.243089816154861	4.68333630555927	0.874972059021281	0.0179467038407118	0.0806098797289439	0.0833549968190663	0.0833549968190663
PAK3	protein_coding	7.85407970577763e-12	2.44698794541926e-10	-2.1636850555369	0.316273435630347	4.40258930113945	1.40829766675548	0.0786402033278056	0.0062199615032173	0.0928378871043481	0.0928378871043481
SLC16A7	protein_coding	8.22420192035298e-12	2.55806664028434e-10	2.4517215591392	0.358722745473866	4.24359256928923	1.901242469757	0.0295011710340464	0.191096557172196	0.097605129732742	0.191096557172196
PLEKHG4B	protein_coding	8.36377474133181e-12	2.59718668452776e-10	-2.87151326549246	0.420292805385123	3.50802517109204	2.60823389862619	0.0781250168083073	0.224696769920545	0.125346920257284	0.224696769920545
ACVRL1	protein_coding	8.43578408496619e-12	2.61523204136563e-10	2.37292143061341	0.347378274008416	4.351429076886	1.78117555489421	0.0383610743912009	0.168504637471199	0.0943971312165753	0.168504637471199
LAMTOR5	protein_coding	8.62949360205469e-12	2.67088504282015e-10	-1.0450212627997	0.153056422633279	6.87912006774473	0.338926026431959	0.00196777167645843	0.0303196521435585	0.0381915457680507	0.0381915457680507
AHRR	protein_coding	8.65152075122788e-12	2.67330570601981e-10	2.44172842153735	0.357640802619784	5.01982012067735	1.88616354372454	0.0108972528962231	0.208371793444103	0.0695540757603856	0.208371793444103
FAM109A	protein_coding	9.17704654771304e-12	2.83104363827646e-10	-1.3411863677986	0.196687982013262	5.65891385538646	0.569203338431727	0.00681315420909991	0.059505981108242	0.0510668766542964	0.059505981108242
RPS2P5	pseudogene	9.51874679414702e-12	2.93164938088803e-10	2.02564732246072	0.297294810364016	6.4001273747819	1.29861945609691	0.00567226614474033	0.145843512602762	0.0410388672324151	0.145843512602762
FAM84B	protein_coding	9.97014612545919e-12	3.0656570226943e-10	-1.16391475415402	0.17098960508906	6.12567784053144	0.417210103884725	0.0063967304799098	0.0297876610603622	0.0437246038889689	0.0437246038889689
AK5	protein_coding	1.00083737387343e-11	3.07239114217783e-10	1.78164401159963	0.261760801531602	4.51080077013285	1.00481399147461	0.0208840558974228	0.0965766021913771	0.0894047790578731	0.0965766021913771
SLCO5A1	protein_coding	1.01753589302158e-11	3.1134943796553e-10	-2.36898950218542	0.348176003420778	4.17779502447447	1.77664111664429	0.0514478085647313	0.156369098906238	0.0995444394993509	0.156369098906238
ECE2	protein_coding	1.01661627147999e-11	3.1134943796553e-10	-1.38154538891112	0.203045116080631	5.23833956131039	0.580169951784664	0.00923247755191507	0.0325711234622867	0.0614429267295651	0.0614429267295651
DISC1	protein_coding	1.05698422671689e-11	3.22894954194132e-10	1.69630147101713	0.249510357913255	4.89898922626354	0.870356553948876	0.0321712805055302	0.0257061794645874	0.0745522944190423	0.0745522944190423
NDUFA8	protein_coding	1.07157090653639e-11	3.26820442774746e-10	-1.02366785410856	0.150615893983891	7.05074179106063	0.304318844977093	0.00116111627030028	0.00474291180442126	0.0377277080506714	0.0377277080506714
PDZD4	protein_coding	1.08276223953354e-11	3.29699349895503e-10	-2.42471889723646	0.356836151742333	3.75238361253003	1.86169197901914	0.0557755440882331	0.162507951666528	0.113704995611944	0.162507951666528
RAB9B	protein_coding	1.08657722773331e-11	3.30326498731589e-10	-2.42168986116042	0.356416978169096	3.77178928733915	1.85707059865232	0.0639160772050858	0.153854886784382	0.112931870718234	0.153854886784382
AKR1C1	protein_coding	1.12097310777407e-11	3.40233418420845e-10	2.68554349109493	0.395511789415743	5.83795711856723	2.28408334868473	0.0197014914541163	0.248463495231901	0.0477908849670037	0.248463495231901
PCDHAC2	protein_coding	1.13495151326452e-11	3.43921378045279e-10	-3.31079341062217	0.487723530729903	4.04634408866378	3.4716354914164	0.0643316667150673	0.343452748875177	0.103492986801094	0.343452748875177
CYGB	protein_coding	1.1755212776395e-11	3.55071579496311e-10	3.84645771028059	0.567057473498813	5.15429198097702	4.68657365949464	0.0248008679451176	0.526434866199208	0.0643618452907621	0.526434866199208
ULBP2	protein_coding	1.17397415366033e-11	3.55071579496311e-10	-2.07222361510945	0.305485470419354	5.52560945862958	1.36020502120113	0.00629971697121464	0.153679778978501	0.0538677605279102	0.153679778978501
CAV2	protein_coding	1.21456596289399e-11	3.66277280284279e-10	-2.6678748319947	0.393580777214289	4.65129786700356	2.25488150290108	0.0164296644592631	0.249123183870914	0.0845572369983576	0.249123183870914
STXBP5	protein_coding	1.24754754205570e-11	3.75621594342468e-10	-1.15326337686754	0.170233538921348	6.21111060843784	0.413447476166431	0.00689452104750435	0.0332368218640119	0.0427845494216721	0.0427845494216721
SSFA2	protein_coding	1.29836176962318e-11	3.902966738142e-10	1.19693244804295	0.17683027398626	8.97394381817522	0.414587271540014	0.00520930262244991	0.00110206830736899	0.0483946044599317	0.0483946044599317
EIF3C	protein_coding	1.3369743285689e-11	4.0126288540685e-10	1.52696546590222	0.22572956509428	8.35087839314473	0.738969347670358	0.00139475759093074	0.0859546765079029	0.0415909273218248	0.0859546765079029
SIMC1	protein_coding	1.36753076511337e-11	4.09780158246871e-10	-2.04848180912799	0.302971308102706	3.66047713915497	1.30458199323114	0.0397174321085981	0.0870571692562164	0.117639619663055	0.117639619663055
MMP13	protein_coding	1.43088301283689e-11	4.28081979897688e-10	2.15885424339128	0.319605664734737	4.76515313009401	1.47754015681749	0.0224076220306879	0.152702859564512	0.0801182639766582	0.152702859564512
SLC12A8	protein_coding	1.44769519134133e-11	4.32424255724781e-10	1.87622520444176	0.277833770350297	6.03650711962884	1.11605115357652	0.00359078534809974	0.128737678561149	0.0448273498511959	0.128737678561149
CASP8	protein_coding	1.49449939390571e-11	4.45697140959074e-10	1.07958268798288	0.159975303760206	6.4413549422053	0.337490900234535	0.00316321664847176	0.00222628185274004	0.0407089510312484	0.0407089510312484
SLC25A1	protein_coding	1.5069280781874e-11	4.48692604040039e-10	1.2334687148835	0.182811087223542	8.07911666859793	0.482441296758746	0.000401411791347542	0.0568898344004015	0.0397382930950873	0.0568898344004015
FAM136A	protein_coding	1.52072241073397e-11	4.50874374156845e-10	-1.0901198158091	0.16159717933352	6.1798902462731	0.36170097248621	0.00165042964097057	0.024952607232881	0.0431158247051149	0.0431158247051149
CHIC2	protein_coding	1.51958521496772e-11	4.50874374156845e-10	-1.15994317844406	0.171944886725075	5.92217982651445	0.404541778137233	0.00423616051287802	0.019910598205317	0.0464467721800916	0.0464467721800916
RP11-554D15.1	lincRNA	1.52144344558187e-11	4.50874374156845e-10	3.50935664144434	0.520225310607229	1.61024035591284	3.68643905310341	0.0999533201228997	0.101287588109948	0.363991320670909	0.363991320670909
MMP15	protein_coding	1.53229321707507e-11	4.53375688033312e-10	-2.66259594333229	0.394762292912032	5.41368896866682	2.24817242770726	0.00895922303613704	0.258190379087003	0.0564505129933825	0.258190379087003
POLDIP3	protein_coding	1.63585633485491e-11	4.83258155562004e-10	1.04169197932672	0.15466142532322	6.75355945186916	0.322935403745451	0.00229467570945149	0.0131859185701336	0.0387113068328514	0.0387113068328514
CABP4	protein_coding	1.65540722044489e-11	4.88267289566333e-10	1.82890250409846	0.271609309815234	4.55265060621732	1.05615872075644	0.0384515999652749	0.082121366828978	0.0880140294832524	0.0880140294832524
ZNF185	protein_coding	1.71437217808854e-11	5.04867850505009e-10	-1.9473933994478	0.289425189089159	4.15996615816795	1.18035916048111	0.0435288542049577	0.0726709204708234	0.100071614502406	0.100071614502406
COL7A1	protein_coding	1.75882397683844e-11	5.17149212439778e-10	3.19779074481217	0.475524905384081	5.10805263020074	3.24471009308831	0.0157320466007056	0.371908985925934	0.0660846216539544	0.371908985925934
RP11-313J2.1	pseudogene	1.8922275738107e-11	5.55506060592353e-10	-1.70138814744443	0.253405018358877	4.47516305879992	0.837861947441521	0.0195220380828758	-0.00656368798656212	0.0905592819104894	0.0905592819104894
GOLM1	protein_coding	2.02965896077075e-11	5.94924023734954e-10	-1.04898943603769	0.156475122313765	6.41382720041499	0.323093478285798	0.00104590203705823	0.009393527819495	0.0409274646539836	0.0409274646539836
FAM3B	protein_coding	2.08186866360508e-11	6.09278452748373e-10	-3.57005112553908	0.532830470875735	2.79676894080407	4.04708759783747	0.0715573987324681	0.415142562456658	0.174295854839717	0.415142562456658
ALDH1A3	protein_coding	2.12445114867178e-11	6.20775181920892e-10	-3.27194373817949	0.488553699460415	2.31811339220097	3.39972554631265	0.12925977368433	0.27991402732674	0.228988686729069	0.27991402732674
ARID1B	protein_coding	2.35976697310232e-11	6.8846658759441e-10	-1.08238298304778	0.161989003721482	6.34550784098331	0.353527614554257	0.00348192600675828	0.0190759239184395	0.0415016808389758	0.0415016808389758
AC010091.1	lincRNA	2.47633274566219e-11	7.21024367473271e-10	3.82944941407529	0.573720720986412	2.79356885025037	4.66013146954497	0.146727651869747	0.417538860740255	0.174584797435901	0.417538860740255
ASAH2C	protein_coding	2.47902415642048e-11	7.21024367473271e-10	4.67268322917228	0.700069093067864	2.80176898141101	6.93841492443777	0.278794488879304	0.561371342667316	0.173846104250359	0.561371342667316
NUP210	protein_coding	2.53384185314298e-11	7.3583080235254e-10	-2.68928478348164	0.403106848025154	6.10398306170106	2.2984938003685	0.00273584696389715	0.275827234621431	0.0439808358644834	0.275827234621431
PDPN	protein_coding	2.59117697647611e-11	7.51321546122148e-10	-1.85570796309578	0.278295923222991	4.23057906928434	1.09454147105994	0.0312986393736136	0.10147042499645	0.0979886178192141	0.10147042499645
NDP	protein_coding	2.69537804038503e-11	7.80332676368701e-10	3.49768311155968	0.524994740204103	1.51670877052003	3.57524757689948	0.0841183007700048	0.0117374833185825	0.388372231644808	0.388372231644808
MKNK1	protein_coding	2.71180015607419e-11	7.83881034362581e-10	-1.68129091771597	0.252391974909269	4.59572017964351	0.843216270644586	0.0226638889016753	0.0200279273023853	0.0865390408102122	0.0865390408102122
DOCK5	protein_coding	2.74860624167067e-11	7.93301721714091e-10	-1.73797283633474	0.260978569502855	4.36544034061227	0.926246938043226	0.022786388554592	0.0530929382958794	0.0939732921421332	0.0939732921421332
NMB	protein_coding	2.76925046480321e-11	7.9803606809597e-10	1.7383784381871	0.261082598077266	4.26101744235513	0.952331955701669	0.019761711844463	0.0869362026476547	0.0970910704734371	0.0970910704734371
NETO1	protein_coding	2.8603548101965e-11	8.23029920768771e-10	3.42493962324335	0.514750893823141	1.56200205979799	3.47922062970337	0.0778951439923432	0.0753828380989016	0.376336540622039	0.376336540622039
ST6GALNAC4	protein_coding	2.91779925513096e-11	8.38277044016097e-10	-1.3187543355814	0.198289217434475	5.28633847276725	0.514165290511116	0.00748586801698368	0.0132451671284437	0.0599174698414904	0.0599174698414904
PIK3AP1	protein_coding	2.96237618701272e-11	8.49786510475691e-10	-2.69520509803557	0.405389763203311	3.60070740135235	2.31023852029346	0.0582469636041254	0.223480225155937	0.120477204475247	0.223480225155937
RP11-443P15.2	pseudogene	2.97585245954999e-11	8.52352992143253e-10	2.34991473588192	0.353489660688801	3.35623098472335	1.61872282463288	0.0802890583932462	-0.0311128457189293	0.13391941054484	0.13391941054484
GPR160	protein_coding	2.99205684793127e-11	8.55691880917488e-10	-2.8246273892506	0.424950179090472	2.69053555019239	2.44735077893293	0.125199624336444	0.0761287773186135	0.184370640879026	0.184370640879026
RGS3	protein_coding	3.04475068310486e-11	8.69440339221051e-10	-1.05662102290077	0.159024530119806	6.5314301695753	0.347627439972704	0.00331276526199234	0.0310579960643862	0.0400394653319934	0.0400394653319934
ZFP1	protein_coding	3.09728532756286e-11	8.83101746879968e-10	1.21918367594677	0.183560309714175	6.25417576069771	0.4728230777734	0.00505307007385673	0.0527087367301959	0.0423492153501399	0.0527087367301959
GALT	protein_coding	3.10949943465728e-11	8.85242970671418e-10	3.17869912820957	0.478626775573365	4.22604384006467	3.21415602833116	0.0192896477220007	0.373425078499296	0.0981222171190831	0.373425078499296
MAP7	protein_coding	3.16740716180039e-11	9.00366585661023e-10	-2.13763541853037	0.322002387260456	3.76400035927177	1.44186175663352	0.0645066560443742	0.0990468178968185	0.113239979500939	0.113239979500939
GTF3C1	protein_coding	3.17638508372137e-11	9.01556779871323e-10	1.04615804782229	0.157597765494129	6.51576429271814	0.330068396094107	0.00242656096466656	0.0184166591402607	0.0401512487874634	0.0401512487874634
HSD17B2	protein_coding	3.18657477911949e-11	9.0172878486422e-10	2.80916073471277	0.423214209291034	3.63861594521082	2.51055296233747	0.0516705378260676	0.255375634081078	0.118649674243254	0.255375634081078
ZNF347	protein_coding	3.18418054314449e-11	9.0172878486422e-10	-1.10348555120075	0.1662428789018	6.10344065913142	0.36304402145226	0.0033898529710941	0.0147725630428769	0.0439873380898634	0.0439873380898634
TNFSF13	protein_coding	3.25808470766905e-11	9.20580150584327e-10	-2.00208058380851	0.301772323737811	4.29237558722917	1.23411828791246	0.0599510696972314	0.0467074481189631	0.0961629909441146	0.0961629909441146
CAV1	protein_coding	3.35343232092005e-11	9.46100291080561e-10	3.00968464659223	0.453939067786481	8.36509385145177	2.88243001664207	0.00156276124619102	0.351684114061567	0.0417048781655942	0.351684114061567
REXO4	protein_coding	3.36780816426093e-11	9.48733743039854e-10	-1.19432719190238	0.180152897980892	5.59081762335074	0.441013751954699	0.0031775605672528	0.0369815333267001	0.0524596965485993	0.0524596965485993
PARD6A	protein_coding	3.42520689044469e-11	9.63461035342125e-10	-1.69209916562882	0.255333166971208	4.38605750125387	0.881015439497107	0.0184175103439184	0.0571325874565807	0.0933453916370189	0.0933453916370189
TMSB4Y	protein_coding	3.64149783185225e-11	1.02277173432531e-09	3.34443195304264	0.505355698271415	2.19678381763345	3.20681760146	0.190884931940572	-0.177638126256894	0.246916865388667	0.246916865388667
PLAGL2	protein_coding	3.67005190270299e-11	1.02925539053748e-09	-1.06598989443718	0.161103024909182	6.27624231216635	0.334397538472045	0.00235752394973849	0.00931913763081645	0.0421353639957849	0.0421353639957849
LAPTM4B	protein_coding	3.72307036426486e-11	1.04257050765976e-09	-1.36808176813651	0.206824474854171	6.38716785975784	0.595865583228871	0.0101430916743458	0.0631878170091458	0.041145932063238	0.0631878170091458
LOXL2	protein_coding	3.83824934853439e-11	1.0732269872321e-09	1.07104300280883	0.162029059538206	6.21706516734781	0.333458381371952	0.00228296341654234	0.00456431233297326	0.0427228928146044	0.0427228928146044
GADD45A	protein_coding	3.86076295896772e-11	1.07792043563582e-09	-1.0931135830376	0.165389594617715	6.00994849952124	0.377874719725973	0.001709751489392	0.0420608360373294	0.0451823365240005	0.0451823365240005
PSEN2	protein_coding	3.87024034175324e-11	1.07896567038685e-09	-1.26891644312671	0.191999355233938	5.50513735357533	0.467714234898424	0.00887036804264326	0.000335648816950048	0.0543246360892106	0.0543246360892106
ME3	protein_coding	3.97097403522479e-11	1.10541108572278e-09	1.23424894683342	0.186861421284629	5.64161418108624	0.482366833111383	0.00844489883681184	0.0480968565221955	0.0514131424737793	0.0514131424737793
ARHGEF4	protein_coding	4.11497380678813e-11	1.14380468384253e-09	-2.24997872683635	0.340912190118404	3.72354996976151	1.60147716404887	0.0843473577314003	0.10174377471028	0.114888850333732	0.114888850333732
GAREML	protein_coding	4.13686983374977e-11	1.14819493409297e-09	-1.99340232253953	0.302072269023167	5.35098275848533	1.26568317087715	0.0526021642306488	0.103822388419873	0.0580467282441756	0.103822388419873
NUPL2	protein_coding	4.17383567732392e-11	1.15674874485834e-09	-1.09830238054278	0.166465656141365	6.32866666689564	0.362471653430782	0.00585352045918158	0.0155348228214318	0.0416507332686614	0.0416507332686614
TKT	protein_coding	4.34568727566903e-11	1.20260504637559e-09	1.15466310087184	0.175166976367682	9.23112479289407	0.403145601426853	0.000150853286920329	0.0265106536201671	0.052449380329873	0.052449380329873
PDK1	protein_coding	4.37702763099988e-11	1.20949935330625e-09	1.543623568479	0.23421172388797	6.43134220826483	0.759156965484779	0.00181258254951936	0.0922247859188946	0.0407876244476049	0.0922247859188946
KIF3C	protein_coding	4.49059650176139e-11	1.23906224296402e-09	-1.18796348789397	0.180352033614156	6.71007307264045	0.449683293918003	0.00880681988260951	0.0469535047381249	0.0389291748455503	0.0469535047381249
BAIAP2L1	protein_coding	4.54274594826048e-11	1.25161629947827e-09	-2.39955659922067	0.364386310739184	2.88121505586377	1.65629995123448	0.0606496691999069	-0.0472172269860035	0.166968702435715	0.166968702435715
NRGN	protein_coding	4.98662366701505e-11	1.37190473926739e-09	1.49729738846961	0.227852858605976	4.84015628316201	0.669504495136325	0.0119823676927727	0.0227717797789613	0.0770180754642244	0.0770180754642244
YKT6	protein_coding	5.11839889051247e-11	1.40610263243305e-09	-1.0213567150443	0.15551799008099	7.37695192359306	0.332599647302923	0.000839757926415946	0.0406216910544371	0.0375448817685128	0.0406216910544371
GALNT12	protein_coding	5.20761969223793e-11	1.42852751266084e-09	-2.66706151192828	0.406262286162377	3.71948733861855	2.2681320954853	0.0595829995192761	0.223358220751377	0.115059185756697	0.223358220751377
MOBP	protein_coding	5.34926436257465e-11	1.46524682350698e-09	3.20166879573734	0.487994113584894	1.84168962897562	3.17695769273843	0.0972218790056212	0.200607439961119	0.311015129383248	0.311015129383248
RNF32	protein_coding	5.35892068803555e-11	1.46575827772461e-09	-2.38679288708137	0.363806719291941	3.50883653612013	1.7111329064144	0.10159204099382	-0.00141436557844608	0.125302808723835	0.125302808723835
GNA13	protein_coding	5.53964589760177e-11	1.51299066039289e-09	1.00484508414067	0.153279020371738	7.9501707056727	0.294162288786387	0.00121072650530271	0.00559648525379124	0.0390654873566169	0.0390654873566169
WTIP	protein_coding	5.61150451954094e-11	1.53039553693799e-09	1.09275620200956	0.16673789753589	6.03422991826678	0.349284205387593	0.00280247160715158	0.00692733473326778	0.0448572880637435	0.0448572880637435
LNP1	protein_coding	5.8220129419482e-11	1.58550853171608e-09	-1.5934757963713	0.243344232250022	4.58547513979733	0.784271389913753	0.0146197093353931	0.055935062462435	0.086894145583497	0.086894145583497
ORMDL3	protein_coding	5.91369393487034e-11	1.60814873506344e-09	-1.14824761665461	0.17541469969795	7.00055486533457	0.420664049572462	0.00115089017726638	0.0515982244572284	0.0378351538225275	0.0515982244572284
MRPL45P2	pseudogene	6.75431708476777e-11	1.83409435643809e-09	-2.21774837197417	0.339832015910847	3.45539584814566	1.5015489101191	0.0697312631921183	0.0458161690442466	0.128244392301647	0.128244392301647
HS3ST3A1	protein_coding	6.83025105774382e-11	1.85204127384183e-09	-1.19842454103375	0.183685231241157	6.73585991598482	0.458549343266443	0.00190629609985818	0.055934156773486	0.0387975654618565	0.055934156773486
LDLRAP1	protein_coding	6.88972378620045e-11	1.86547945624058e-09	-1.16280835868822	0.1782617695051	5.72964543598295	0.395344107678826	0.00477000219733231	0.00605780277662094	0.0497052980319638	0.0497052980319638
TEAD2	protein_coding	7.17402013109905e-11	1.93966538544572e-09	-1.22666031015318	0.188225462705897	6.80608345297887	0.480525611588383	0.00202708450283056	0.0587080437443391	0.0384744935584737	0.0587080437443391
PEX1	protein_coding	7.21561863811722e-11	1.94811350835136e-09	-1.19555787294789	0.183477363049885	5.88926254242748	0.423991761088063	0.0107526795798696	0.0079716185597392	0.046956936565969	0.046956936565969
NKAIN1	protein_coding	7.26614222388095e-11	1.9589436156016e-09	-2.08955053714164	0.320726298190279	3.07373306526759	1.37135066614214	0.0242037288927675	0.124426859985598	0.152136885422958	0.152136885422958
RARRES2P6	pseudogene	7.43586131644736e-11	2.00183173466247e-09	2.82307983602918	0.433546814256669	2.70039618678213	2.54559827467289	0.113359162130097	0.208862849559229	0.18339167292329	0.208862849559229
SPTBN2	protein_coding	7.45050132966872e-11	2.00290762888151e-09	-1.48965280881235	0.22877976061268	4.85486879862972	0.658364206795812	0.0133235555061367	0.0158910386593945	0.076402465406998	0.076402465406998
H3F3B	protein_coding	7.46977484330573e-11	2.00522429388484e-09	1.34251681692451	0.206195013063207	10.0747806927343	0.558346739919624	4.64181738608592e-05	0.0520206170239296	0.0728388105326585	0.0728388105326585
USP25	protein_coding	7.49459223761564e-11	2.00902046620301e-09	1.05902432767509	0.162666301349845	6.49776206212752	0.358238329880533	0.00358163265866184	0.0417789255039188	0.0402820216731354	0.0417789255039188
GALNT16	protein_coding	7.8781961546187e-11	2.10884630494473e-09	-2.1517916031012	0.330896821934693	3.06334801945032	1.44659259388842	0.0348227625958289	0.113588771838218	0.152879020432422	0.152879020432422
RASA1	protein_coding	8.10814927247105e-11	2.1673175143375e-09	0.97882327917295	0.150621093866087	7.61903820860265	0.296697032418509	0.000987982379695571	0.0265587381736395	0.0379035271930186	0.0379035271930186
TTC39A	protein_coding	8.16472692707052e-11	2.17403297096087e-09	-1.67175598188596	0.257290841987849	4.62849480242962	0.86537354970585	0.0280989653208052	0.0521431013074179	0.085384310172023	0.085384310172023
ZFP69B	protein_coding	8.14637926380971e-11	2.17403297096087e-09	-1.4697617916309	0.226191232530677	4.89281911213609	0.664617514522214	0.0128960575698347	0.0440050544380489	0.0748110401565884	0.0748110401565884
GAGE12J	protein_coding	8.16793129168526e-11	2.17403297096087e-09	-6.94051841763314	1.06818702980525	3.75666872956155	15.3931181596359	0.626659546681958	1.32938079156516	0.113532687757157	1.32938079156516
FRY	protein_coding	8.24166106195428e-11	2.19055900937649e-09	1.90613066207187	0.293425915350129	3.80990634240139	1.15945031361154	0.0361333989646929	0.109492428492405	0.111464488690841	0.111464488690841
LAMP2	protein_coding	8.35185188919816e-11	2.21671578069014e-09	-0.999206002025983	0.153863117340161	8.13622326150232	0.291785178283953	0.000506116976641683	0.00732319371218709	0.040077641099299	0.040077641099299
DAB2	protein_coding	8.54427903836093e-11	2.26459497104051e-09	1.19398738255124	0.183953777983841	5.44997771887845	0.455274824606183	0.00241928397478736	0.055131350229816	0.0555904173415469	0.0555904173415469
SGPL1	protein_coding	8.60411725499257e-11	2.27724723634951e-09	-1.22994595754571	0.189524499936041	5.51294723421035	0.483532782532303	0.00205007695550769	0.0595262706033601	0.054149513618035	0.0595262706033601
RPLP0P2	pseudogene	9.02628910404271e-11	2.38562792640275e-09	-2.06509667807456	0.31856878259285	3.26403904757432	1.30382095294696	0.0344840078216136	0.0679442363565967	0.139492110880142	0.139492110880142
SPATA31C1	pseudogene	9.25648801151832e-11	2.44303774755613e-09	3.97646982568597	0.613783399398081	2.29646854302392	5.05598930899267	0.0360119002851752	0.60981106207482	0.23205541548777	0.60981106207482
AKR1C2	protein_coding	9.56868438814214e-11	2.52189779854424e-09	3.51812552358538	0.543456268961225	6.83530713414094	3.95826593744834	0.0057814868552923	0.500523741041717	0.0383549080859047	0.500523741041717
NCS1	protein_coding	9.65042478507885e-11	2.53988382665194e-09	-0.987865032936676	0.152629009101563	7.87929392747823	0.312101541541602	0.000568443877851082	0.039366895126706	0.0387494333041596	0.039366895126706
PARGP1	pseudogene	9.74344756377657e-11	2.56078486389871e-09	-1.0983501188615	0.169737392565649	6.33087311839279	0.377094836767143	0.00775888533789713	0.0311413244044745	0.0416310274077916	0.0416310274077916
MAP2K6	protein_coding	9.84419082731156e-11	2.58365387710389e-09	1.38707501733044	0.214408009771137	5.29061690344596	0.615380307706384	0.00569312297529143	0.0731139535744574	0.0597869512387131	0.0731139535744574
CLEC9A	protein_coding	9.8708196779154e-11	2.58703460583582e-09	3.49441942897886	0.540186211027038	1.30366392171369	3.63906598597494	0.0490076840513357	0.13125419204718	0.451222846092231	0.451222846092231
MEGF10	protein_coding	1.00168589145298e-10	2.62153235671237e-09	-3.05050654221526	0.47172564421365	2.5367307278532	2.97663302318343	0.11917060371778	0.262300967840134	0.200954176203806	0.262300967840134
RP11-513O17.2	lincRNA	1.00303076673021e-10	2.62153235671237e-09	-2.93412402904629	0.45374266376907	3.42218539659627	2.75385595498518	0.0881388190244234	0.264802446560008	0.13011175363266	0.264802446560008
DNAJB12	protein_coding	1.0463270132239e-10	2.73089899235053e-09	-0.9885237749483	0.153019849325162	6.90972402489896	0.280753944960834	0.00205157460524396	-0.000179727613856535	0.0380885527447482	0.0380885527447482
ZBTB33	protein_coding	1.04970639219517e-10	2.73592449976851e-09	-0.970302581096038	0.150210621904798	7.18983037113723	0.289756440463931	0.00113417068297756	0.0237779811143217	0.0375456537736389	0.0375456537736389
MRPS2	protein_coding	1.06111508730964e-10	2.7618345384499e-09	-1.11414607697566	0.17252244621417	5.97399574264841	0.397183272308249	0.0040998270469447	0.0469241634348627	0.0456833699637578	0.0469241634348627
LATS1	protein_coding	1.06554105211279e-10	2.76952369042245e-09	-1.0016732485681	0.155121474226131	6.67457313548267	0.301047964920068	0.00212823262564093	0.0151238520566215	0.03912206183051	0.03912206183051
SURF6	protein_coding	1.07563377777582e-10	2.79190019726695e-09	-1.0195287790261	0.15792153078255	6.42571856345494	0.316319999310023	0.00192071847357782	0.0212842185513226	0.0408322127573433	0.0408322127573433
PTER	protein_coding	1.10793728286492e-10	2.87178564586117e-09	-2.24301058974073	0.347676063368643	3.57075098058052	1.48948882149295	0.0852261691954133	-0.0227869567829672	0.121994365158044	0.121994365158044
SDHC	protein_coding	1.15715898333994e-10	2.99524315660123e-09	-1.19965631913517	0.186141894133801	5.72275556385797	0.418490642742266	0.00956386836854767	-0.000806623034726844	0.0498340826343993	0.0498340826343993
LIMK1	protein_coding	1.21151545594254e-10	3.13163432004488e-09	-0.988209869587003	0.153499203333408	7.36523071139025	0.292263197123522	0.00285425362631489	0.0130414413164836	0.0375377556719551	0.0375377556719551
LSM11	protein_coding	1.24222599229122e-10	3.20661299354405e-09	-0.985518349447614	0.153171579327474	6.76517549936425	0.288105998810216	0.00156329097357337	0.0111651360222454	0.0386564793927224	0.0386564793927224
PTGR1	protein_coding	1.24795390975698e-10	3.21698584572697e-09	1.40047185036099	0.217688274292818	8.40638902833315	0.62807495070756	0.000438886525287675	0.0807980016425723	0.0420459231658681	0.0807980016425723
KITLG	protein_coding	1.25016804636463e-10	3.21828485588093e-09	1.06447722727319	0.165468453768707	6.10918066361168	0.361956112812173	0.00301804827983827	0.0428338239919522	0.0439187674789164	0.0439187674789164
MCC	protein_coding	1.2551215220504e-10	3.22662251392683e-09	-2.33159147597719	0.362469823686482	4.26509507193968	1.74092590750459	0.013238705096853	0.211991648760248	0.0969706371836642	0.211991648760248
KLRG1	protein_coding	1.27537499153727e-10	3.27421645167099e-09	-2.19786687817029	0.341810235829115	3.07277611470808	1.48230355626798	0.0480822426273152	0.0744698600400852	0.152205021345636	0.152205021345636
ELOVL7	protein_coding	1.27909250738535e-10	3.27928648555553e-09	-1.80092667642665	0.280097733258512	4.41148619925617	1.03874588421369	0.0311548903996246	0.103338949903044	0.0925631568916384	0.103338949903044
EMC10	protein_coding	1.28169153393634e-10	3.28147908647811e-09	-0.979556040650546	0.152357449348291	7.98585399706399	0.275393457302417	0.000554446898309623	0.000935974970313533	0.0392389114535484	0.0392389114535484
GALM	protein_coding	1.29280255003429e-10	3.30542912860669e-09	1.39994051011278	0.217787345335815	4.98701194524384	0.582918338878722	0.0104196457658036	0.017139469967003	0.0708912018714906	0.0708912018714906
RUNDC3B	protein_coding	1.2952564233503e-10	3.30720968447843e-09	-2.87514595525635	0.447303645753693	2.40513957693515	2.64767629187133	0.0850742508210603	0.257920980329588	0.21720529800548	0.257920980329588
TIAM1	protein_coding	1.30369263632721e-10	3.31974127610359e-09	-1.79295013811143	0.278982820852974	4.4782613104252	0.943001799483481	0.0429653570603509	-0.0135358369100455	0.090459924650076	0.090459924650076
GSTO2	protein_coding	1.30276766992524e-10	3.31974127610359e-09	-2.20208414337808	0.342638267164823	4.15274801827201	1.55319413861307	0.0194736126320273	0.181785213869195	0.10028549364953	0.181785213869195
CREB3L2	protein_coding	1.3067077398937e-10	3.32292246612429e-09	1.14660750101065	0.178421739532072	5.55545208311536	0.408492379929827	0.00135870878402613	0.0380748575178604	0.0532144063090891	0.0532144063090891
NME4	protein_coding	1.36029422117429e-10	3.45452316518999e-09	1.01648613548956	0.158324420519445	8.48584092762996	0.328804418550847	0.000226512034716789	0.0400836826917276	0.0427448401929714	0.0427448401929714
MAGEA2B	protein_coding	1.39173413689489e-10	3.52960282858329e-09	1.39619326003322	0.217584218964439	6.05594913014683	0.624591451735433	0.0216715572454505	0.0594876867700322	0.0445754753249103	0.0594876867700322
HSPA13	protein_coding	1.41519408794688e-10	3.5842694948835e-09	0.957892517692946	0.149338235067808	7.26863379244165	0.280888132101822	0.000717104520155503	0.0217573138470148	0.037514738542418	0.037514738542418
SHISA2	protein_coding	1.42672726517488e-10	3.60862280592216e-09	-1.58947021832793	0.247850828175123	4.53926636624627	0.793214736836604	0.016845462102387	0.0688125964039037	0.0884631659440603	0.0884631659440603
TTC13	protein_coding	1.45187962196244e-10	3.66731150685761e-09	-1.62539891078911	0.253558612176842	4.41535541199132	0.79580062961479	0.0177714950886314	0.0313875624396022	0.0924433102983052	0.0924433102983052
RNF130	protein_coding	1.47982405118569e-10	3.73288592429121e-09	-1.00074075680563	0.156184156836077	6.77963622070504	0.320985576161395	0.0016194448392256	0.0401979680406536	0.038590183003267	0.0401979680406536
UBE3D	protein_coding	1.48673844659426e-10	3.74530710682876e-09	-1.4840396587833	0.231637618316537	5.2390186738559	0.681120535289965	0.0305611063883188	0.0316839786425005	0.061420584273437	0.061420584273437
COL4A1	protein_coding	1.49722463772953e-10	3.76668091347518e-09	1.11703256539128	0.17438217974478	7.18011022220974	0.399944992916376	0.000222258752479152	0.0519077034404481	0.0375530017764847	0.0519077034404481
JAKMIP2	protein_coding	1.59833853366671e-10	4.01569219312953e-09	-2.34444743502081	0.366567313237354	3.47837190618732	1.76236907178455	0.0953143456477405	0.135036960296349	0.126970506990348	0.135036960296349
PADI2	protein_coding	1.6199861886359e-10	4.06465334636672e-09	2.27388027768019	0.355648061256702	3.20111241586435	1.64278021656548	0.0733446972466595	0.125237899584065	0.143487662997313	0.143487662997313
GPRASP2	protein_coding	1.67308676041124e-10	4.19229649233272e-09	-1.00641112797444	0.157530029972638	6.96099504170661	0.320831318009475	0.00460517624531561	0.033124968162353	0.0379360414858503	0.0379360414858503
RGS16	protein_coding	1.69623413310839e-10	4.24464546766404e-09	-4.00728182343212	0.627452298427311	3.28405956065104	5.15051129897658	0.18699849104419	0.487909600615893	0.138254937396106	0.487909600615893
MED22	protein_coding	1.71384315682317e-10	4.28301467796793e-09	-1.29171744489845	0.202304631004709	5.16545792632124	0.517044968430025	0.00620339422152483	0.042181782481371	0.063957457880106	0.063957457880106
AFAP1	protein_coding	1.74004580649031e-10	4.34272970643697e-09	-1.10542380563853	0.173190912472964	6.08895365869326	0.386779012924934	0.00725738612426786	0.0379191013608345	0.04416277186982	0.04416277186982
C1GALT1C1	protein_coding	1.74939149603245e-10	4.3602714135548e-09	-1.00618586149247	0.157663186278817	6.45772461318433	0.311706052790885	0.00203090807022205	0.0249043594386053	0.0405822581713593	0.0405822581713593
PNMA6C	protein_coding	1.81693883875578e-10	4.52263955922039e-09	-4.98125130586727	0.781242038814095	3.39459615499531	7.96130291093039	0.396571979122349	0.649723660666915	0.131687827068082	0.649723660666915
TXNP1	pseudogene	1.82975729838489e-10	4.54853009788731e-09	3.3687625992497	0.528434236106964	2.36033758147735	3.64136433130095	0.108512386161202	0.370189457078713	0.223163910451743	0.370189457078713
USP44	protein_coding	1.83989047905892e-10	4.56768588851329e-09	2.10475120875301	0.330201449938322	3.55966452043725	1.33120442187307	0.0643405567935282	0.0142552691979576	0.122573153277392	0.122573153277392
SH3RF3	protein_coding	1.85213953643977e-10	4.59203712736807e-09	1.55607267285823	0.244161616360068	5.73410017144455	0.776981896495418	0.00418448358679455	0.0980124791050243	0.0496224743466249	0.0980124791050243
GNB4	protein_coding	2.02451608255617e-10	5.01280837388711e-09	1.04239346437851	0.163912013425975	6.44974165601708	0.348834250087378	0.00111455229806683	0.0449434159511166	0.0406437468702988	0.0449434159511166
NAT8L	protein_coding	2.04415799729315e-10	5.05479174678877e-09	-1.24788049583503	0.196269770351995	5.66799239343684	0.499947098758748	0.00496409514970308	0.0610733152857682	0.0508872383314748	0.0610733152857682
NTNG1	protein_coding	2.0581100801938e-10	5.08261358124499e-09	3.16537116371497	0.497939365569306	4.50752239494018	3.21694076085602	0.0793146122374552	0.345731579391509	0.089512081001766	0.345731579391509
CAND2	protein_coding	2.08714835329219e-10	5.14756981811958e-09	2.08348507998227	0.327860696182521	2.8565603577835	1.28977595441428	0.0152226534728622	0.0441964649069988	0.169050436986487	0.169050436986487
FAM195A	protein_coding	2.11746861497907e-10	5.21551366448641e-09	1.09201079092551	0.171900627889491	6.27177273051596	0.357452525362646	0.00847865200644954	0.0116114981437832	0.0421781923400668	0.0421781923400668
DOK1	protein_coding	2.23748792488019e-10	5.50392781312359e-09	-1.41839454939077	0.22357742180395	4.96636768129594	0.610858698641655	0.0139496840438965	0.0293059779575906	0.0717420820255346	0.0717420820255346
SAR1A	protein_coding	2.27374563780949e-10	5.58581532797638e-09	-1.01934992038853	0.160739895572219	8.56515236009058	0.318388195520867	0.000792272783170401	0.0250195297746328	0.0435002655515175	0.0435002655515175
CHRDL1	protein_coding	2.34258649915976e-10	5.7474306051093e-09	-2.7435011351122	0.432932694694643	4.9928011988407	2.41827201972564	0.0154437822629135	0.305866020255198	0.0706538089756222	0.305866020255198
NBPF14	protein_coding	2.35953850551188e-10	5.77396561725911e-09	-1.86407077778346	0.294207552907404	4.50239394977214	1.04031186361707	0.0587058089367845	-0.00167781188300708	0.0896794782422381	0.0896794782422381
HERC2P3	pseudogene	2.35805170900781e-10	5.77396561725911e-09	-1.2798848926547	0.202002001142219	5.68980357558383	0.481243169580157	0.0194895863324186	-0.00363389887477169	0.0504615138940864	0.0504615138940864
HERC3	protein_coding	2.46862520065022e-10	6.03005343690608e-09	1.53616859857086	0.242721583163307	4.59176742428978	0.708486465020769	0.0143186586854614	0.026786026230259	0.0866763703430563	0.0866763703430563
CLGN	protein_coding	2.47059793806706e-10	6.03005343690608e-09	-1.79523000769577	0.283659982110998	5.48397370391348	1.0357616307964	0.0214427055621152	0.116493840925677	0.0548043163289319	0.116493840925677
RAB40C	protein_coding	2.48694786164932e-10	6.06209648452291e-09	1.3079037981476	0.20669198539425	5.56345797099487	0.549777208382856	0.00220558422477274	0.0710314046201704	0.0530416950761136	0.0710314046201704
KCTD12	protein_coding	2.49539492711562e-10	6.07481781868846e-09	1.41772438618393	0.224065797652706	6.56354719343928	0.645991383876946	0.00130240767848901	0.0847641323404996	0.0398158724719184	0.0847641323404996
STOX1	protein_coding	2.55619067474479e-10	6.21477986012242e-09	-2.78626826673259	0.440617633385306	3.94015810075154	2.49543152812897	0.0680541815854697	0.264763930728933	0.106877066308297	0.264763930728933
ADAP2	protein_coding	2.67653935252163e-10	6.49898290783897e-09	-2.35868493775737	0.373419871445659	2.56202094758166	1.73191159053854	0.0409977112749366	0.129846608021546	0.198046403680194	0.198046403680194
OR7E38P	pseudogene	2.73089835688098e-10	6.62242851543637e-09	-1.20535101561659	0.190921515864028	5.4171870384491	0.423986629406577	0.00612080455928534	0.00453592643788269	0.0563666672461176	0.0563666672461176
REEP1	protein_coding	2.80938216365057e-10	6.80398372658641e-09	-1.92896801915738	0.305751129125986	3.36945580351706	1.17628301592643	0.0271131253491101	0.108683310128786	0.133144736871145	0.133144736871145
GRIA4	protein_coding	2.85543712972426e-10	6.90663443536647e-09	3.38686232100126	0.537049001876377	5.11414182891713	3.68941272385717	0.0430372533086667	0.451399827405183	0.0658535453090104	0.451399827405183
LOX	protein_coding	2.86004546877285e-10	6.90680855181035e-09	2.62119482539094	0.415654866904485	5.76251404824035	2.20985918701804	0.00534606845979221	0.290829305908296	0.0491024119465284	0.290829305908296
SYTL4	protein_coding	2.86572826252251e-10	6.90680855181035e-09	-1.24974637145218	0.198187665799739	6.14858983177821	0.496023952631809	0.0238723679182542	0.0358594633686413	0.0434619478677154	0.0434619478677154
CDT1	protein_coding	2.86652007597188e-10	6.90680855181035e-09	1.6053874491266	0.254587776532213	5.63545670373383	0.828955297603227	0.00710603542107876	0.104005283366835	0.0515376380377182	0.104005283366835
HES2	protein_coding	2.94110475085352e-10	7.07745641963702e-09	-2.12416440149862	0.337069879797782	3.13825759405082	1.41332772790447	0.0471154767360778	0.101880858031344	0.147654987035736	0.147654987035736
ASTN1	protein_coding	2.94767106565873e-10	7.08419848193691e-09	-3.08108082808	0.488943557378224	4.61252157018559	3.05382516590587	0.0520056996233993	0.357821390036611	0.0859507137135059	0.357821390036611
ZNF771	protein_coding	2.99957294712642e-10	7.19974027028379e-09	1.19215226724245	0.189266547247121	5.41618766775276	0.433835713976052	0.0050182434097026	0.0283067750902556	0.0563906010020343	0.0563906010020343
RBMS1	protein_coding	3.1468652710678e-10	7.5436574103126e-09	0.942683332006062	0.149837648868806	7.16674094314197	0.269390078506343	0.00092357414845225	0.017663880821886	0.037564404740459	0.037564404740459
OLFM2	protein_coding	3.17406169350047e-10	7.59917213082594e-09	-3.78575675857564	0.601866320681786	4.15171320331173	4.61233416427323	0.0770143877683425	0.543973728753424	0.100316180600511	0.543973728753424
HSPB8	protein_coding	3.29081645163869e-10	7.86868919783189e-09	-1.38303125024219	0.220073042153499	4.74682609398027	0.56624364848192	0.00216639331294029	0.0215172628722831	0.0808601390573955	0.0808601390573955
THBS2	protein_coding	3.35507417764768e-10	8.0121555678901e-09	-1.60870291755213	0.256105221256374	4.36616697904478	0.833106999632752	0.0101404155191544	0.102299386231891	0.0939512505308109	0.102299386231891
XCL1	protein_coding	3.42507242027079e-10	8.16894965838476e-09	3.16945530416809	0.504834744408494	2.12831325839427	3.23421072026549	0.146612541723548	0.290287091125577	0.257862178319662	0.290287091125577
BMPR1B	protein_coding	3.49982951318514e-10	8.33668250368583e-09	1.48064448590236	0.235965112260963	4.61742811606516	0.694353501268587	0.00967315460243801	0.071902557674247	0.0857774754621258	0.0857774754621258
RPS6KA6	protein_coding	3.51729098281972e-10	8.36768416115062e-09	3.11898583992735	0.497123173069988	2.05229722266325	2.9847030947941	0.152891415951408	0.0934130967727154	0.270762496968317	0.270762496968317
TENM4	protein_coding	3.63046092096141e-10	8.62601181952673e-09	-3.78137212866201	0.603172322880379	2.33410765448565	4.60510269453326	0.136749717750847	0.486936312687288	0.226757998687681	0.486936312687288
PDLIM1	protein_coding	3.66071752143714e-10	8.68693345755411e-09	2.12622435902033	0.339227170949899	5.73308651675148	1.45605868355565	0.00275780167833021	0.194513752911393	0.0496412898593214	0.194513752911393
RMND5B	protein_coding	3.70610636640201e-10	8.78356544117796e-09	-1.04458362916561	0.1667085170073	6.34932387067131	0.335731233810137	0.00617462892763443	0.0225925802202581	0.0414683361742624	0.0414683361742624
TMEM200C	protein_coding	3.72234946329635e-10	8.81096505664286e-09	-3.19731372141602	0.510325248236342	3.49832147240215	3.29284980802646	0.161687410440775	0.28476720496634	0.125875753787857	0.28476720496634
MAT1A	protein_coding	3.94253016920577e-10	9.32041868393394e-09	-3.0709217423088	0.490853783925516	3.80817151567203	3.03864215238712	0.100519948327661	0.31251565829062	0.111529875248423	0.31251565829062
BAK1	protein_coding	4.102772023644e-10	9.6870720126641e-09	-0.986124176405663	0.157778182192701	6.66512899942652	0.282840749819482	0.00349965836310056	0.00250093583453599	0.0391756926815278	0.0391756926815278
VSTM2L	protein_coding	4.31013457018051e-10	1.01639238523379e-08	-2.33988155553617	0.374839164026869	3.03840187723946	1.75709334758516	0.0861781353300411	0.145175358136135	0.15468654847858	0.15468654847858
VGLL3	protein_coding	4.34925141313766e-10	1.02433308000531e-08	1.79846165602482	0.288171201091146	3.76902865105987	0.962834915681794	0.0293180723517353	0.0171246282293232	0.113040741028231	0.113040741028231
COMT	protein_coding	4.59352404755443e-10	1.08051169408599e-08	0.972903466156113	0.156104226196204	7.79221932496228	0.291540971827964	0.00336259718084962	0.0219581731983388	0.0384120247099773	0.0384120247099773
ZNF275	protein_coding	4.7585821462507e-10	1.11794006027647e-08	-1.07335910803649	0.172375498829286	6.13142507056369	0.371618953653745	0.00345526529384359	0.0474818420146912	0.0436579626398766	0.0474818420146912
RP11-678B3.2	pseudogene	4.89178197939126e-10	1.14779991631153e-08	3.39355784285379	0.545365602195936	2.49534921385485	3.36250259194851	0.303999440781033	-0.217419701686649	0.205869656462172	0.205869656462172
SMEK3P	pseudogene	4.96764821185206e-10	1.16414949004523e-08	2.80803785487246	0.451444093109096	3.19078841707965	2.54402441154635	0.0990338561557093	0.250340605335309	0.14415955117665	0.250340605335309
CCNA1	protein_coding	5.17743950641968e-10	1.21180418696276e-08	1.70045916965376	0.273665988935777	4.83040727544666	0.933150501474436	0.0116537658817696	0.116734360118568	0.0774251363825812	0.116734360118568
BCL2L1	protein_coding	5.23113500561837e-10	1.22285091348729e-08	-1.04011558219522	0.167436258044457	6.70178852963447	0.349147121961418	0.00117222037556084	0.0468876090666049	0.0389729671158294	0.0468876090666049
SDR42E1	protein_coding	5.29622088498698e-10	1.23652958577773e-08	-4.53543937993877	0.730336693455492	2.61901628704402	6.63919108518195	0.0706008785639782	0.843784868534596	0.19176302995713	0.843784868534596
HES7	protein_coding	5.31018194629018e-10	1.2382528360011e-08	-2.06120114410626	0.331935010790633	3.76402188843767	1.3712726895451	0.0533730617924416	0.135508397730835	0.113239123836553	0.135508397730835
DOLK	protein_coding	5.42970988919937e-10	1.26455792939299e-08	-1.0304381177097	0.166034903111759	6.06168056241005	0.307422140838383	0.00275624371057791	0.00210368034835971	0.0445024803774182	0.0445024803774182
SMARCA4	protein_coding	5.52981751575416e-10	1.28628066763241e-08	0.959701492854241	0.15470870684551	7.8547385827983	0.265203856076542	0.00238240885404558	8.15480195232492e-05	0.0386486493867715	0.0386486493867715
FAM162A	protein_coding	5.71285339589093e-10	1.32721574325772e-08	0.928709070969141	0.149836351867081	7.53869969414309	0.250274649343955	0.000747783842340562	0.00386732502742369	0.0377395287419493	0.0377395287419493
ITPRIP	protein_coding	5.81044859146117e-10	1.34822468056863e-08	-1.05146004838063	0.169713820912203	6.26152882980689	0.331685686065869	0.00709891487602791	0.0118719426862398	0.0422772811387478	0.0422772811387478
FGD1	protein_coding	5.90435664613723e-10	1.36832738136712e-08	-1.0702894434208	0.172823482247739	5.86206879353384	0.365957948552909	0.00380912197927235	0.042590875930613	0.0473930883342729	0.0473930883342729
MMP1	protein_coding	5.94605649863159e-10	1.37629632461561e-08	3.24576951301902	0.524199931149113	5.39380974773029	3.40255644877926	0.0138228303094996	0.457238143090618	0.0569331635229871	0.457238143090618
LMAN1	protein_coding	6.17083030368167e-10	1.42656860755137e-08	1.02212261259292	0.165231473136395	8.84321919002719	0.31672438642335	0.000166156028643674	0.0217083756197987	0.0466363120539105	0.0466363120539105
AC091729.9	antisense	6.33173189244005e-10	1.46196970247775e-08	-1.73067488105719	0.279956452477341	3.86325164180126	0.872405956904708	0.0248448072401798	-0.00489555972789824	0.109513390389016	0.109513390389016
HEY2	protein_coding	6.34743641500414e-10	1.46379973599936e-08	-2.61256089849218	0.422638329965539	3.12976607839666	2.20531149660303	0.126911298704038	0.179299829220636	0.148232545821709	0.179299829220636
HNRNPA3	protein_coding	6.47713674507451e-10	1.49005818177032e-08	0.962568160992373	0.155796739429669	6.8557552727834	0.29495524791111	0.0033339035707501	0.0329424060747289	0.0382763090296776	0.0382763090296776
ELFN1	protein_coding	6.47574286249421e-10	1.49005818177032e-08	-2.19643983290756	0.355503429078878	3.58873799983879	1.55893182286206	0.0541199909163046	0.162536045803994	0.121075384592824	0.162536045803994
MMP3	protein_coding	6.57262434341776e-10	1.50977212590682e-08	3.12757070439304	0.506403283411631	3.433197344346	3.16111998235085	0.0244972400893683	0.415121534967913	0.129489054386346	0.415121534967913
DCUN1D4	protein_coding	6.57887736870865e-10	1.50977212590682e-08	1.0175977328121	0.164769214134018	6.14123736625873	0.309968302307476	0.00299559991089136	0.0139360271468807	0.043545361105695	0.043545361105695
CD96	protein_coding	6.68469742393014e-10	1.5321880161208e-08	1.83740838440779	0.297634289470265	4.36685223281927	1.08997658508358	0.0579315475917759	0.0925307872769558	0.0939304585827438	0.0939304585827438
NUDT12	protein_coding	6.7985633004131e-10	1.55639129181477e-08	-1.14987782192737	0.18634460594799	5.48106400175639	0.403738663570227	0.00465654321940297	0.026497622655575	0.054870849065017	0.054870849065017
IDS	protein_coding	6.8509909178802e-10	1.56648781400571e-08	-0.927337187983603	0.150310146422546	7.35155543603684	0.250139861194151	0.00120046898486343	0.00412590380217318	0.0375306283595378	0.0375306283595378
PAEP	protein_coding	6.90758127948328e-10	1.577510491715e-08	-2.83562558774905	0.459717562447184	3.45038864785401	2.59927818857402	0.17784595259227	0.184451596931811	0.128523929005312	0.184451596931811
TMCO6	protein_coding	7.03106538339711e-10	1.60376470769414e-08	1.32852180221925	0.215480658544414	5.0594538117505	0.540663580461535	0.0116278292562782	0.0320358345072064	0.0679697379552668	0.0679697379552668
ABR	protein_coding	7.16435429246011e-10	1.6321890929239e-08	-1.14556705961617	0.185895782418646	5.49921630296615	0.421455985596916	0.00478290087549115	0.0510246630713347	0.0544580852748638	0.0544580852748638
ADAMTS5	protein_coding	7.24142743023679e-10	1.64775310014747e-08	2.53457339989604	0.411408537704064	5.97897381272667	2.07724206969701	0.00425565286487873	0.285899178385058	0.045612592266722	0.285899178385058
AC005550.3	antisense	7.26874695340372e-10	1.65197198271922e-08	3.02979459070538	0.491839777437474	1.98144747058044	2.90809166110568	0.131160860284206	0.211238757545145	0.283535768292497	0.283535768292497
CTU1	protein_coding	7.41090087933973e-10	1.68224768090971e-08	-1.54545885087054	0.251006082633916	5.12064389250244	0.772418093522916	0.00881542592705739	0.0991915229630412	0.0656081582464999	0.0991915229630412
SDK1	protein_coding	7.50358540684718e-10	1.70123458055482e-08	-2.89209868346764	0.46987122173336	2.19939849099768	2.59176083561791	0.131967126369863	0.11040823240067	0.246511099367052	0.246511099367052
CD69	protein_coding	7.74488458429827e-10	1.75333243113854e-08	3.66110011782282	0.595294073991713	3.78346180149382	4.33586549867728	0.0439246382687002	0.563575420924988	0.112475515096395	0.563575420924988
DDI1	protein_coding	7.75200649754099e-10	1.75333243113854e-08	3.37982152401313	0.54957126348268	1.23817940459041	3.500613572779	0.0449792424684129	0.239233547432415	0.472784026638929	0.472784026638929
LAMA2	protein_coding	7.7703541925518e-10	1.75537245132581e-08	1.87903747898168	0.305556953236217	4.14655801508621	1.14217345879224	0.0227348958275216	0.13731947846562	0.100469153626095	0.13731947846562
FZD6	protein_coding	8.04306239787686e-10	1.81480033816843e-08	-0.934804171706781	0.152147248927321	6.93785717870049	0.253355299796731	0.00168183875912269	0.00273577604595866	0.0380017932799954	0.0380017932799954
C1QTNF5	protein_coding	8.49046584496338e-10	1.91345612300025e-08	3.63975204440611	0.593230603047969	2.07947033222847	4.28783076763477	0.0758999214299268	0.527395875814627	0.266057844203991	0.527395875814627
GABRA2	protein_coding	8.56116935793636e-10	1.92708235619194e-08	2.65769138346224	0.433261030853098	5.0034425395799	2.28625688400253	0.00925276840683513	0.312544581631832	0.0702190018830914	0.312544581631832
AC007620.3	antisense	8.65647443881503e-10	1.94620712054506e-08	1.03354859475315	0.168539087042661	5.96503467305221	0.333207727509849	0.00288309981618399	0.0307183911215039	0.0458119125172567	0.0458119125172567
MALRD1	protein_coding	8.80718514713963e-10	1.9777280441393e-08	2.78780986922553	0.454807248331716	2.57845930478275	2.41340336575849	0.158402791896901	0.0730353497728513	0.196196579191786	0.196196579191786
IGFBP2	protein_coding	8.82895598714069e-10	1.98025379935654e-08	-1.24235190396057	0.202692038094425	6.89742496914779	0.499673875659664	0.00150199724367289	0.0689278238538218	0.0381288567305619	0.0689278238538218
SNX18P14	pseudogene	8.85367596133311e-10	1.98343421714722e-08	2.77492184877851	0.452766557279809	2.74827135007523	2.30312771548065	0.17265538213684	-0.0489677007583355	0.178768998533463	0.178768998533463
CBX8	protein_coding	9.0833212350106e-10	2.03246063020725e-08	1.35151789038395	0.220665437983935	4.87383208052239	0.529937034737269	0.00786659802368474	0.00179477805147626	0.0756075200117017	0.0756075200117017
MAGEF1	protein_coding	9.16631734276443e-10	2.04859572156937e-08	-0.946338182024906	0.154547363441472	6.81792058569522	0.289994397854789	0.00114596839944037	0.0397995531092062	0.0384250192069763	0.0397995531092062
RAB11FIP4	protein_coding	9.2882865549965e-10	2.073392365266e-08	-2.6332759031395	0.430190649492444	5.05915917370179	2.24556055903108	0.0173359927600334	0.299916569944077	0.0679813722512305	0.299916569944077
JDP2	protein_coding	9.31829439826612e-10	2.0776263505518e-08	1.10367719315551	0.180319681659019	5.64322625403507	0.36058790916494	0.00435966476676558	0.01071039307975	0.05138065682228	0.05138065682228
PLEC	protein_coding	9.34842648652597e-10	2.08187798370942e-08	1.62797516590273	0.266002268711222	11.092999898021	0.800841007957097	0.000968642622953602	0.0513652043669335	0.120329426450504	0.120329426450504
GALNT10	protein_coding	9.59870386187607e-10	2.13508758005655e-08	-0.984530675407387	0.160977712914213	7.58456510758881	0.310310746744015	0.00659606129648264	0.0334451830872631	0.0378276370836732	0.0378276370836732
CMKLR1	protein_coding	9.80416945291848e-10	2.1782155934477e-08	2.53084998645345	0.41404051210721	2.74912339293278	1.92457373707652	0.115190588589519	-0.00177124258846918	0.178688632552196	0.178688632552196
TSPAN15	protein_coding	9.97089661727232e-10	2.2126454309414e-08	-3.95607854913529	0.647489237026649	2.83571544095231	5.07050544207289	0.120230423062902	0.598470683334843	0.170846767784708	0.598470683334843
WFIKKN1	protein_coding	1.03096798555859e-09	2.28513021816743e-08	2.53764490210431	0.415697933477484	4.85978671700142	2.08676157390379	0.027239194795489	0.268997557028713	0.0761964237195411	0.268997557028713
C8orf88	protein_coding	1.03671731556485e-09	2.29517016991757e-08	1.67676499079185	0.274715027535761	5.32890810893187	0.911109304604304	0.00661494475918273	0.122759363276201	0.0586606632878977	0.122759363276201
RP11-510C10.2	antisense	1.05096458586031e-09	2.32397785860391e-08	3.41738158505174	0.56009138953236	1.89047815445863	3.78485963456921	0.106573859483938	0.431201622735986	0.30106360973835	0.431201622735986
HSD17B14	protein_coding	1.08197331283527e-09	2.38973870902983e-08	-3.43867296314488	0.564010644178609	3.43206344202531	3.83286050891356	0.134332502739488	0.410995508826402	0.129553010083725	0.410995508826402
VAV2	protein_coding	1.12495310243666e-09	2.48175468718091e-08	-0.958666738566698	0.157401292245237	6.70763720099795	0.264645754297001	0.00352974025410193	-0.00105492045796797	0.0389419742609906	0.0389419742609906
GPC4	protein_coding	1.13481016514347e-09	2.50056881588639e-08	-2.11215790912605	0.346869904624834	5.05030338948015	1.44651562478742	0.0365153332291982	0.169745348029844	0.0683321166959483	0.169745348029844
C1QL1	protein_coding	1.13761490851865e-09	2.50381723374316e-08	-1.1580445268711	0.190192631215887	5.42116980717707	0.42332680568307	0.00573981726321811	0.0424579062823724	0.0562714461119061	0.0562714461119061
SYNE3	protein_coding	1.14960590754032e-09	2.52430384691876e-08	1.14037192427465	0.187341818216738	5.43935120889836	0.379997036696785	0.00432616281562634	0.00580235241805037	0.0558400489319505	0.0558400489319505
NSMCE1	protein_coding	1.14826811806067e-09	2.52430384691876e-08	0.914625090330921	0.150251224526709	6.92350106884207	0.250107928147012	0.000655612334520066	0.0126605108603479	0.0380451256170951	0.0380451256170951
AP000525.9	processed_transcript	1.17301452934342e-09	2.57270249570914e-08	-0.969699786652063	0.159388132278107	8.48356752329207	0.283145286201892	0.000826656302853674	0.0165530552880819	0.0427240466304662	0.0427240466304662
TRIM16L	protein_coding	1.18589754381301e-09	2.59793014894915e-08	0.951883186866308	0.156504677239959	8.26039144461046	0.293775911816354	0.00108301202651486	0.0407915330883935	0.0409062119700289	0.0409062119700289
ZNF676	protein_coding	1.1964817234575e-09	2.61806896186316e-08	-1.15533369027281	0.189999660505656	5.50883898167298	0.41552036128185	0.00764398673245901	0.0333361259328296	0.054241506397137	0.054241506397137
ACKR3	protein_coding	1.25369558871132e-09	2.74007474893956e-08	-2.41862265517312	0.398243793389926	3.40030270509819	1.89792175513848	0.104454423902377	0.167428065766649	0.131359918922595	0.167428065766649
AGTPBP1	protein_coding	1.26830785880661e-09	2.76879550893537e-08	-0.956015347279422	0.157463106136899	6.74604298406063	0.293442104543445	0.00375754368792047	0.0350134351697699	0.0387475359594175	0.0387475359594175
DNMT3B	protein_coding	1.30934526407019e-09	2.85384982428323e-08	-1.34343133223574	0.221460080991783	5.12238305173195	0.585723023370608	0.0141545715414187	0.0699218298406733	0.0655427640568544	0.0699218298406733
SCARA3	protein_coding	1.31030197054985e-09	2.85384982428323e-08	0.947558813934361	0.156204866494378	6.55317594589697	0.265892866912173	0.00194122355912894	0.00928986043901376	0.0398872798406307	0.0398872798406307
LMTK2	protein_coding	1.31700517216913e-09	2.86513333293395e-08	-1.02505296621702	0.169002606780912	6.65253700912332	0.338495175090785	0.00971449279542842	0.0362282029534046	0.039248731945275	0.039248731945275
E2F6	protein_coding	1.3314806159587e-09	2.89327970336152e-08	-0.984434537304654	0.162352793705819	6.2722753241674	0.293137450893179	0.00301251518486649	0.0164856744909834	0.0421733641707064	0.0421733641707064
PAX6	protein_coding	1.33742964591674e-09	2.90285479548572e-08	-2.53251183687083	0.417710838721161	3.61644849227351	2.08172226509044	0.0423402774627072	0.256772313597526	0.119706237521937	0.256772313597526
RABL5	protein_coding	1.37701077178921e-09	2.98532127920844e-08	-1.02924383615269	0.169894250031354	5.97934215034843	0.311168040310704	0.00387386600453256	0.00632451119403606	0.0456073731846953	0.0456073731846953
MYEF2	protein_coding	1.47578769088461e-09	3.19578512854621e-08	-1.41793750590019	0.234486576136583	5.34783356213011	0.652990440737068	0.0101042418476698	0.0841539656750579	0.0581326859857659	0.0841539656750579
COL11A1	protein_coding	1.50299004788588e-09	3.25095019782948e-08	4.02402069119867	0.665782885774345	6.26250759061279	5.25973622232716	0.0887582319537513	0.671127798314844	0.0422677572455646	0.671127798314844
STAMBPL1	protein_coding	1.54112228812309e-09	3.3296026656602e-08	-1.20807442957366	0.200012253475507	5.64176292826335	0.474133810026134	0.00798767336174485	0.0605921578502842	0.0514101431172012	0.0605921578502842
FGF13	protein_coding	1.54932965926733e-09	3.34349604679961e-08	-1.40524873421115	0.232690013623567	4.74284052085872	0.595598641588168	0.0117990156137324	0.02587112400566	0.0810203714265005	0.0810203714265005
EPAS1	protein_coding	1.55911972700803e-09	3.36076918932842e-08	1.34972667655289	0.223533946988013	5.96145525887874	0.591885493908201	0.00610710983552473	0.0795513338034004	0.0458636651655102	0.0795513338034004
UGT8	protein_coding	1.56585629132748e-09	3.37142833983988e-08	-1.7708069396396	0.293304635713826	4.08522166783906	0.934095035969321	0.045169835796857	0.000627447088925065	0.102306065913806	0.102306065913806
DDT	protein_coding	1.59213503209824e-09	3.42409108960283e-08	0.998772322966863	0.165503638661182	7.2426664893978	0.324143835764308	0.000754834007934505	0.0462019449807932	0.0375194403781533	0.0462019449807932
PPP1R3F	protein_coding	1.61035383431685e-09	3.4593194582391e-08	-2.61595215647542	0.433613818976198	4.08189080000071	2.22380297285829	0.133490433717648	0.188831184580277	0.102406945830013	0.188831184580277
RP11-25D10.2	pseudogene	1.6129272804856e-09	3.46089687162806e-08	3.1800882856254	0.527146179919279	1.64394133031711	3.18042055192089	0.120724153751077	0.228479421340776	0.355646866254904	0.355646866254904
KHDC1	protein_coding	1.61704273671637e-09	3.46577565142695e-08	-1.84424919673376	0.305732161640933	4.49611094381768	1.10531882084609	0.0261004362098166	0.134137543210133	0.0898838105956823	0.134137543210133
YAP1	protein_coding	1.62377395884602e-09	3.4762432716228e-08	0.913552458097166	0.15146187732346	7.70307453919193	0.242852205430165	0.00120333356988905	0.00407825225075284	0.0381235811998483	0.0381235811998483
TK1	protein_coding	1.65517119186321e-09	3.53943312369113e-08	2.04329481243001	0.338940751508985	7.74667915045038	1.35698795876308	0.000430634163695108	0.196507936750835	0.0382575370968632	0.196507936750835
TMEM255A	protein_coding	1.66580810116708e-09	3.55813585105132e-08	-1.37929988025019	0.228836904773031	5.48794677896884	0.61837137273963	0.0251233224194509	0.0646475272710083	0.0547136961072173	0.0646475272710083
FAM58A	protein_coding	1.69942342235052e-09	3.62582199113289e-08	-1.16180583433313	0.192856275581606	5.65208097274691	0.43878871767044	0.00517306844312456	0.0585872910389471	0.0512030227092076	0.0585872910389471
RP11-578F21.12	pseudogene	1.74028806747482e-09	3.70880417369663e-08	2.25085977244698	0.373874569956261	3.72897357533577	1.6472230530057	0.0702684752516696	0.169358143136866	0.114662839768753	0.169358143136866
MFSD2A	protein_coding	1.75192643896042e-09	3.72938367967842e-08	-1.63146056741591	0.271039074439159	4.36126525735165	0.865421280684926	0.0317060777235095	0.0942290877727811	0.0940998188979089	0.0942290877727811
ZNF37BP	pseudogene	1.82321879059772e-09	3.87676058773648e-08	-1.24988962185965	0.207870738173381	5.2176362956854	0.47273122295672	0.0119406434834538	0.0197171440077699	0.0621340601543968	0.0621340601543968
SNRNP25	protein_coding	1.88768783221686e-09	4.00931259894547e-08	1.25921325436169	0.209617759491965	6.85072080042944	0.515804584409229	0.00186631818643718	0.0734587191183025	0.0382952760653976	0.0734587191183025
AUTS2	protein_coding	1.91023632775912e-09	4.05262990031242e-08	-1.67573377796764	0.279044258885356	3.99593912555177	0.909881303615774	0.0284149716630422	0.100671040234167	0.105069082765891	0.105069082765891
NCBP2	protein_coding	1.91917214110366e-09	4.06700240442441e-08	-0.895995947734272	0.149220633131598	7.35268576106152	0.244798740761981	0.000640483572690214	0.0178692950481196	0.0375311690310724	0.0375311690310724
HOXA10	protein_coding	2.00696545275316e-09	4.24826500448921e-08	4.10581572829197	0.684617287577915	3.27512912876759	5.48606484198354	0.0883698435172114	0.715117294398003	0.13880485358859	0.715117294398003
POU4F1	protein_coding	2.01847738275922e-09	4.26783229087225e-08	3.35149725362923	0.558926331253475	1.22199410722819	3.4346092646177	0.0572526281833363	0.213124029557588	0.478287903991182	0.478287903991182
SLC29A3	protein_coding	2.05729491702976e-09	4.34502533655063e-08	-1.69883366644502	0.283459375034778	3.60509584073365	0.888346822495502	0.017481020018556	0.0590371694056397	0.120260495344485	0.120260495344485
APOLD1	protein_coding	2.09919665852086e-09	4.42855187444457e-08	-1.17678530993884	0.196460313868737	5.33737008750884	0.445948772604532	0.00774350215154469	0.0525983395951993	0.0584221920062884	0.0584221920062884
SMAD7	protein_coding	2.10515739492147e-09	4.43615362347504e-08	1.25054446892152	0.20879023025325	6.01669231261703	0.509093791427494	0.0032992030088604	0.0714322717040631	0.0450909817768286	0.0714322717040631
FAM78A	protein_coding	2.15459669790708e-09	4.53525734465498e-08	-2.44465167722983	0.408415258125947	5.04940582875289	1.94581055380944	0.0505629007118791	0.235385138836837	0.0683677781716937	0.235385138836837
NFKB2	protein_coding	2.16088072931706e-09	4.54340263288139e-08	-1.33729364750801	0.223432396638586	7.39065326694385	0.582275565429597	0.00273924956619906	0.0828413833497934	0.0375544028684713	0.0828413833497934
CTNNA1	protein_coding	2.20304392566831e-09	4.62688399477972e-08	0.898530433104178	0.150203650399621	7.56322647286087	0.242146359399141	0.000891411013906692	0.0128761268201332	0.0377848231461589	0.0377848231461589
ZNF703	protein_coding	2.24680638190171e-09	4.71353428033738e-08	-2.06784264728206	0.345858014205637	5.06895706351534	1.39258915539138	0.0121009744787804	0.192958052933105	0.0675957385083889	0.192958052933105
DCAF12L1	protein_coding	2.31542826975475e-09	4.85208565481569e-08	3.29321759244724	0.551260791253607	1.51699114065492	3.35433811141168	0.132655811853612	0.174167483713311	0.388295833815336	0.388295833815336
KDELC2	protein_coding	2.32473883264532e-09	4.8661774585895e-08	0.969601916005507	0.16232212349301	6.45525261905343	0.277891255688945	0.00456756956990428	0.00657237993515672	0.0406012391877185	0.0406012391877185
NLN	protein_coding	2.3429033732158e-09	4.89875063079721e-08	0.96420735692548	0.161453322826006	6.5591033214418	0.285534087902712	0.00484020819762788	0.0190478422630382	0.039846378290758	0.039846378290758
PAF1	protein_coding	2.36342598336456e-09	4.93617648778627e-08	0.891342552021214	0.149287915106017	7.43230322557772	0.232377997742134	0.000614842095478032	0.00584165403724727	0.0375912406417243	0.0375912406417243
COL5A2	protein_coding	2.3663465624898e-09	4.93679707460454e-08	2.38892192563244	0.400125863660078	8.61726134146883	1.85927185731887	0.000631152610314788	0.273827201852068	0.0440289981449538	0.273827201852068
RP11-122K13.12	antisense	2.4442031018054e-09	5.09357851271031e-08	1.63833179943343	0.274650897206262	4.01796827383453	0.828348119413058	0.0249395349554775	0.0488046934711198	0.104374377049445	0.104374377049445
VCX3A	protein_coding	2.47888154226894e-09	5.16013195380717e-08	-5.14731351885655	0.863231585371334	3.22818660371674	8.6344800889477	0.338517119541874	0.938915057571339	0.141748025512981	0.938915057571339
PPP4R1L	protein_coding	2.51272432934881e-09	5.22480071046253e-08	-1.63032670363758	0.27351598970979	4.10557711217008	0.84816820864622	0.0265550135795752	0.0799444960208808	0.10169240920944	0.10169240920944
SLC25A14	protein_coding	2.55832478854107e-09	5.3137478886055e-08	-1.25411935950787	0.210504395906584	5.08508227286514	0.460608912053203	0.0089966838611431	0.00448302732529256	0.0669669173319926	0.0669669173319926
CHMP2B	protein_coding	2.69269232565556e-09	5.58666859803598e-08	-1.11854861763928	0.188013052546731	5.46138986072424	0.360538485434864	0.00527372822459769	-0.0015936062819899	0.0553243996518708	0.0553243996518708
UCK1	protein_coding	2.78076866250631e-09	5.76305117742773e-08	-0.920587947951012	0.154875725470286	7.23601889029943	0.249730582056328	0.0035982243988388	0.00551315867012931	0.0375214733267854	0.0375214733267854
DDIT4	protein_coding	2.80235849287746e-09	5.80140617370385e-08	2.29950319709456	0.386940939819848	7.30191315798791	1.72466611656898	0.000542543233245904	0.256125955467327	0.0375154837313089	0.256125955467327
ZNF860	protein_coding	2.81802606868168e-09	5.82743017147823e-08	-1.7595630190784	0.296129903068552	3.79247177465305	0.985860683113066	0.0382031668772996	0.0833226752212496	0.112127552250797	0.112127552250797
NR2E1	protein_coding	2.83070570655847e-09	5.84722502590749e-08	-2.56592354182659	0.431891774807617	3.32643971319552	2.14760461378066	0.0976334487185235	0.222133131532574	0.13568634698667	0.222133131532574
DYRK2	protein_coding	2.83649748811917e-09	5.85276422493713e-08	-1.29121126540027	0.21734668441361	4.87420662280001	0.508347037354282	0.00539032948899686	0.0330055901144579	0.0755918097548708	0.0755918097548708
BBS4	protein_coding	2.89337812754973e-09	5.96359141338782e-08	-1.12319302966035	0.189168210586519	5.65695867926993	0.380462691160509	0.0102392978240331	0.0137801892105448	0.0511057511414052	0.0511057511414052
B3GNT3	protein_coding	2.92331948707443e-09	6.01871182798323e-08	-2.86658218890037	0.482927219475324	2.56276005105064	2.62748165643529	0.201840924599787	0.133779310304	0.197962559931929	0.197962559931929
GSTM4	protein_coding	2.97931097532359e-09	6.12728676870376e-08	-1.04746984811746	0.176557692605056	5.86365716878056	0.358016050515809	0.00275574047068567	0.0506830346459224	0.0473672482839273	0.0506830346459224
PTPN3	protein_coding	3.03178214823828e-09	6.22839262724322e-08	-1.76207093719446	0.29715179537208	5.77578891754083	1.01325426719132	0.0310383902749472	0.120331648855654	0.0488643210655918	0.120331648855654
ZNF620	protein_coding	3.04181136323879e-09	6.24218170484489e-08	-1.47354645838138	0.248518385355315	4.73488585355522	0.677913789386338	0.0245377680838657	0.0444996368911714	0.0813388968183281	0.0813388968183281
DLG3	protein_coding	3.06802817118031e-09	6.28912354305785e-08	-1.42587328835466	0.240535327840399	5.22647529221993	0.631433840922366	0.0373472074669332	0.0233055269736205	0.0618366392861321	0.0618366392861321
ERF	protein_coding	3.09994107986871e-09	6.34762690326109e-08	-1.01399054416046	0.171102518572629	7.72765190551065	0.335587766558944	0.000687083569248046	0.0495004681940036	0.0381974115213584	0.0495004681940036
AP000593.7	antisense	3.10863757100475e-09	6.35851541425733e-08	2.28750613527224	0.386027725347122	2.92330203047337	1.57203438398818	0.0919404376442254	0.000437628087378933	0.163517970475786	0.163517970475786
KBTBD2	protein_coding	3.20899480296832e-09	6.55666277983256e-08	-1.15605691858845	0.195262297709861	5.25238205533601	0.399291687997779	0.00437592010711868	0.0165566429703663	0.0609852768761977	0.0609852768761977
LYPD6	protein_coding	3.21399639772841e-09	6.55975967597106e-08	-1.2980420732129	0.219253601232159	5.24845412203792	0.550078266313483	0.00407657324752601	0.0783328124437951	0.0611123649231677	0.0783328124437951
RAB42	protein_coding	3.3066217018465e-09	6.74149590307122e-08	1.6735841704205	0.282910162811984	3.81942186752248	0.834227626488898	0.0261001664314497	0.0146699080470901	0.111108108235356	0.111108108235356
COQ10A	protein_coding	3.44787860511741e-09	7.02188090812765e-08	-1.03042077310224	0.174390011623344	5.7605536851996	0.344170587715627	0.00299680912175662	0.0459735065459279	0.049137835713655	0.049137835713655
LRIG3	protein_coding	3.49287052467614e-09	7.10582027387628e-08	1.15017876744298	0.194728449561194	5.32892407128545	0.40530291744768	0.00634408000957545	0.02644986764422	0.0586602098221498	0.0586602098221498
FAM115C	protein_coding	3.55034502065541e-09	7.2149452050425e-08	1.12249114966493	0.190127465401596	5.34950818606975	0.396824981604936	0.00388186791875772	0.040312779352508	0.0580869088241598	0.0580869088241598
AF131215.2	sense_intronic	3.60434319105638e-09	7.31677779604087e-08	-1.67135689097908	0.283213723608009	4.36143601300128	0.912709692349374	0.0176661587559443	0.119836721083908	0.0940946480436796	0.119836721083908
CTC-471F3.4	pseudogene	3.63331962013654e-09	7.36765179005706e-08	-4.61834591936455	0.782760278738482	2.96287083128416	6.96933922878998	0.247541815393575	0.802824448556275	0.160385977765011	0.802824448556275
RNF149	protein_coding	3.65610731370765e-09	7.40588023997314e-08	-1.88328796002346	0.319253005549943	4.06019778112461	1.1589674137522	0.0671951645931817	0.107529089497113	0.103067541140781	0.107529089497113
KCNS3	protein_coding	3.71722938986943e-09	7.52159383425408e-08	-2.40659528263529	0.408152854222209	2.59227420778705	1.89275560470031	0.050712696440572	0.234868021976119	0.194665839389229	0.234868021976119
TPPP	protein_coding	3.73695974328842e-09	7.55339510732561e-08	-2.85177033923024	0.483725190859006	4.95203637136889	2.65786981973464	0.0209076262721575	0.380218191336268	0.0723362510808809	0.380218191336268
NGFR	protein_coding	3.76125490729767e-09	7.59434494050724e-08	-2.34890388680801	0.398499920054712	5.64636925592991	1.80324582882281	0.00396921347876622	0.268263105864568	0.0513174498964768	0.268263105864568
KIAA1009	protein_coding	3.78910925037004e-09	7.64238562416542e-08	-1.33918665165516	0.227244770598385	5.39780226627576	0.586177661940838	0.0163664646719565	0.072159568066865	0.0568347309042875	0.072159568066865
TMEM106C	protein_coding	3.79755330765355e-09	7.65121607531311e-08	-0.929952093667709	0.157812158673579	7.28770234489734	0.282666938183724	0.00178391207890077	0.0409098206500392	0.0375142423086679	0.0409098206500392
AC147651.4	antisense	3.83445781747881e-09	7.71730772292152e-08	-2.61066504483885	0.443148010719299	3.30980128115824	2.22784936381879	0.111434151149651	0.225217550686586	0.136686851450356	0.225217550686586
NRARP	protein_coding	3.84877090868696e-09	7.73783877774265e-08	-1.69662692947375	0.288024473971462	3.85978865295402	0.888152716153229	0.0325771502620262	0.0462771018708101	0.109636731349181	0.109636731349181
SLC38A4	protein_coding	3.86606115702847e-09	7.76430510703967e-08	2.85111914228313	0.484075403937526	2.90825930644677	2.65729295627991	0.146457363196691	0.255249488284358	0.164736806204833	0.255249488284358
GPR98	protein_coding	3.90219748152173e-09	7.82852368947504e-08	-1.6181609147724	0.274810143675991	4.8862639369911	0.856013663266615	0.0164462926504627	0.113017618893341	0.0750860072995759	0.113017618893341
CADM1	protein_coding	3.93049685991334e-09	7.87689988390301e-08	-1.38217082134796	0.234779887234173	4.79597723892293	0.594485378180576	0.0156397212271934	0.0427497568001196	0.0788544424008481	0.0788544424008481
GTF3C4	protein_coding	4.12408678005995e-09	8.25607074757107e-08	-0.887653101039147	0.150983548081966	7.84752455453973	0.23010742833478	0.000459026449563104	0.00552313516894381	0.0386198851928702	0.0386198851928702
ARMC9	protein_coding	4.15559968149693e-09	8.31031613245581e-08	1.09665620056399	0.186573500339568	5.63832860909191	0.389193895451897	0.00819423111835959	0.046499647228907	0.0514794906455696	0.0514794906455696
BCDIN3D	protein_coding	4.16596600936662e-09	8.32220258643961e-08	-1.21065748664126	0.205982932033968	5.15125399288355	0.470208872504049	0.00826268812657159	0.0534651417489597	0.0644726860836749	0.0644726860836749
B3GALT6	protein_coding	4.18266762923344e-09	8.34670619797612e-08	-0.888912918780025	0.15125791973648	6.91787749145864	0.227603888987312	0.00115843819367977	0.00105211070285638	0.0380626331486187	0.0380626331486187
DMC1	protein_coding	4.22154147761616e-09	8.41535672942595e-08	2.54491278500138	0.433156721000962	2.64152474418165	1.8989935029138	0.132262795746845	-0.0740126779406168	0.189379624164535	0.189379624164535
MGAT4A	protein_coding	4.24008657878474e-09	8.4433808719123e-08	-3.24309651987808	0.552059270941849	3.18930384999094	3.44043492297416	0.145007127286829	0.377454767512335	0.144256562848589	0.377454767512335
PPP1R26	protein_coding	4.25779773154915e-09	8.46968686176448e-08	-0.923656318747874	0.157248784735569	6.65864981416748	0.278982144928657	0.00317639651949235	0.0390966933390531	0.0392130554247589	0.0392130554247589
RBM38	protein_coding	4.27919374913619e-09	8.50325955345774e-08	-1.11292035301311	0.189497023076153	5.38535137784627	0.368651364676466	0.00441371985512493	0.0133079021620632	0.0571447745815449	0.0571447745815449
BOLA1	protein_coding	4.28409066694699e-09	8.50401035554942e-08	1.27696983629177	0.217436756421531	4.9479940119903	0.507860602393585	0.00854498523610382	0.0418070646765283	0.0725042885520953	0.0725042885520953
CLEC11A	protein_coding	4.32066634689243e-09	8.56757632411189e-08	-1.70846997426675	0.290980494658852	3.83911513945585	0.865200306298596	0.0347656218054603	0.00271943616278535	0.110382346660671	0.110382346660671
VPS13A	protein_coding	4.38193808431132e-09	8.67992746006004e-08	-0.958235171789421	0.163268102653769	6.30447341996871	0.286534135999868	0.00382640530299509	0.0251981083696572	0.041870406144139	0.041870406144139
INTS2	protein_coding	4.61424936177428e-09	9.13048837958659e-08	0.876762552142748	0.149604953174534	7.27041039718582	0.233708231928805	0.000853941501215021	0.0160373404111135	0.03751458766625	0.03751458766625
ZNF83	protein_coding	4.65516014363745e-09	9.2017650822447e-08	-1.32558632991874	0.226245859624851	5.45704043037966	0.575175732301253	0.0103797247577989	0.0773697420948656	0.0554255318786086	0.0773697420948656
PALMD	protein_coding	4.75522868399525e-09	9.38970549584708e-08	-2.85153864264809	0.486983080362112	3.23178083815311	2.66201006666004	0.140897094004169	0.265650084096924	0.141519457251764	0.265650084096924
TPD52L1	protein_coding	4.81394217057731e-09	9.49567754359787e-08	-1.46003042455553	0.249429501944738	4.68353068830701	0.675685161718488	0.0233068446560461	0.0566506040480397	0.0833475720989258	0.0833475720989258
ANKRD30BP3	pseudogene	4.84351846911232e-09	9.54401367034091e-08	2.80503918112232	0.479292246651872	2.36148504150273	2.5245599814076	0.17079904541095	0.160988998233126	0.223008482075791	0.223008482075791
RP11-169K16.8	pseudogene	4.93262956605655e-09	9.70943757050754e-08	2.57713983728934	0.44057971725418	3.22024608047621	2.17491490777788	0.0965951224010153	0.236165712894596	0.142254941094925	0.236165712894596
ALDOA	protein_coding	4.97298977611633e-09	9.77865429539781e-08	1.12603614504134	0.192548222088191	9.74909098104738	0.398530150510057	8.60321708022133e-05	0.0434218970334126	0.0634707983937521	0.0634707983937521
GAD1	protein_coding	5.01783981817235e-09	9.85654589753312e-08	-1.99902989426121	0.341914432818539	3.39891141310301	1.25949065115362	0.0689696216815837	0.0723206963370499	0.131439771523485	0.131439771523485
C6orf203	protein_coding	5.16262554082865e-09	1.01303740800118e-07	-1.02867166852438	0.176086820160183	5.90490176207975	0.31853520558823	0.00644199632562603	0.0130006841089129	0.046712120647159	0.046712120647159
SESN3	protein_coding	5.4914815071778e-09	1.07644478127158e-07	-3.47459822662556	0.595827552124773	4.1615145478104	3.95653862737842	0.031060301496831	0.577529078853453	0.100025771533746	0.577529078853453
RNASET2	protein_coding	5.50367636092208e-09	1.07771260936349e-07	-1.10558209995019	0.189598347736465	5.75403426278692	0.357398631392854	0.0123682137145958	-0.00256818052212507	0.0492561293672281	0.0492561293672281
DYDC2	protein_coding	5.51290945509875e-09	1.07839844205871e-07	-2.66115045512804	0.456387570705201	3.08465944261032	2.20635072764458	0.205705444216709	0.0138965450157026	0.151362466687625	0.151362466687625
CNTNAP2	protein_coding	5.64531776109566e-09	1.10315254027309e-07	-3.34271299234221	0.573665331813905	4.17974802720115	3.66262563251406	0.120554008945487	0.443603556069068	0.0994867720707277	0.443603556069068
FURIN	protein_coding	5.72259639780267e-09	1.11709355823496e-07	-1.01106939165101	0.17358401347213	5.74469944935774	0.308866896673531	0.00222703321245412	0.0179236491728556	0.0494268120442761	0.0494268120442761
OBFC1	protein_coding	5.87291221148268e-09	1.14524831083607e-07	-1.01451241494468	0.174304757539211	6.46345433842781	0.337470337880256	0.00222763033538631	0.0498560528088474	0.0405384662430954	0.0498560528088474
FAM211B	protein_coding	6.0238530348985e-09	1.1722530135545e-07	2.23784671143882	0.384767962224648	2.94346664380376	1.57169743270684	0.0918850982387914	0.0771376825302654	0.161908704197508	0.161908704197508
COLEC12	protein_coding	6.02048444426215e-09	1.1722530135545e-07	2.19291581151997	0.377036627217975	6.93103876190328	1.57704652792395	0.00158553044411176	0.242111529436871	0.0380221305040006	0.242111529436871
TAF12	protein_coding	6.09915084546385e-09	1.18567996497871e-07	-0.891807864335904	0.153389298188607	6.77857400283178	0.248539369599877	0.00173920949995799	0.023826456799997	0.0385949792979733	0.0385949792979733
PROK2	protein_coding	6.22609074858651e-09	1.20910810843035e-07	-3.44571827725067	0.593008764841842	1.82358690572614	3.89464897773588	0.177898617562526	0.424946059887612	0.314809450420933	0.424946059887612
CSPG5	protein_coding	6.25652087584762e-09	1.21376504991444e-07	-1.32223059021432	0.227588103833357	4.9265478560382	0.532080706091519	0.0153952494312482	0.0236866034676577	0.0733984848655455	0.0733984848655455
SHFM1	protein_coding	6.29248826210197e-09	1.21948552127945e-07	-0.881445197401981	0.151743265503143	7.1595507391114	0.233244854593933	0.00190201375243694	0.0116104508381049	0.0375711610342326	0.0375711610342326
BLOC1S2	protein_coding	6.32682728637148e-09	1.22487896990677e-07	-0.877450339145251	0.151079243084717	7.36194788980953	0.240192508654293	0.00159253643986855	0.0226662118883279	0.0375359281733616	0.0375359281733616
ZFHX4-AS1	antisense	6.46520532693758e-09	1.25038267052735e-07	4.02847807414109	0.694055773886441	4.27609363303051	5.32491505147458	0.0632458292313804	0.762548600365946	0.0966454593781486	0.762548600365946
TIE1	protein_coding	6.62422725235794e-09	1.27982246853051e-07	1.59949785958483	0.275766754138357	5.34543409130745	0.839608547501846	0.00853632826765203	0.121830476340356	0.0581985461921314	0.121830476340356
CNKSR2	protein_coding	6.86874739597943e-09	1.32570347176965e-07	-2.30027453429878	0.397002729633058	4.44090486653994	1.69890294617346	0.178544572792559	0.0459916712521286	0.0916459997836115	0.0916459997836115
KIAA1715	protein_coding	7.17325554148704e-09	1.38305658585761e-07	0.975174319458671	0.168516523279918	5.97925449436584	0.280819447255555	0.0030733597904662	0.00786485005962378	0.0456086149838502	0.0456086149838502
SESTD1	protein_coding	7.23118877091329e-09	1.39279949120825e-07	1.07706626946474	0.186167613802911	5.52357298527131	0.368745422541872	0.0055014732178162	0.0392541485231628	0.0539128932320176	0.0539128932320176
NDOR1	protein_coding	7.32367251466705e-09	1.40917044356855e-07	-0.907272542216197	0.156877220085324	6.57038342931559	0.247928012486922	0.00242015785257522	0.0128728402656366	0.0397692058874808	0.0397692058874808
RFWD3	protein_coding	7.35164893142856e-09	1.41310857601249e-07	1.64016359947572	0.283633441476515	5.98997242384027	0.883536079618343	0.00319714024875259	0.134713595392068	0.0454578135743157	0.134713595392068
BIK	protein_coding	7.43417766428581e-09	1.42751382945439e-07	-3.62122741726446	0.626422138955155	2.34611737806164	4.30723185383247	0.16071757926905	0.51197618559921	0.225102576579126	0.51197618559921
SP6	protein_coding	7.58024350105172e-09	1.45407769829553e-07	-1.89366706998533	0.327763776463186	3.42924149783504	1.05592524734731	0.054451820559434	-0.0168186569815846	0.129712339145839	0.129712339145839
SURF1	protein_coding	7.61790458821041e-09	1.45981393626215e-07	-0.918277602983735	0.158962260432853	6.34600752574144	0.259868845641967	0.0018209804853176	0.0209129178936516	0.0414973056436919	0.0414973056436919
ADRA1B	protein_coding	7.71417835218038e-09	1.47675898505931e-07	-2.13930993887374	0.370469734468796	3.0528952751484	1.39822722235841	0.0816499019402429	0.027086645610773	0.153632082329551	0.153632082329551
DYNC2H1	protein_coding	7.77215849403213e-09	1.4863463266331e-07	1.22382643593897	0.211979422070561	5.07380689538071	0.449696298014655	0.00962606864376144	0.0164948105841976	0.067405832010014	0.067405832010014
LRRC8C	protein_coding	7.80424037734533e-09	1.49096645097345e-07	1.46824914955089	0.254346535940272	6.42853645852132	0.708347533394572	0.0013148825520597	0.109585963753339	0.0408098340464299	0.109585963753339
CD44	protein_coding	8.03258449002523e-09	1.5330342285324e-07	2.49494173877843	0.43256586019247	7.59798673677903	2.04580011340543	0.00113976152565966	0.319625764309857	0.037856194887558	0.319625764309857
COL17A1	protein_coding	8.04942896751572e-09	1.53469254620781e-07	-3.61193747322661	0.62626572961714	2.77467952179131	4.28775318027516	0.144750483595686	0.527607397706409	0.176308016593618	0.527607397706409
SLA	protein_coding	8.08349467538226e-09	1.53962755871805e-07	2.71743078359277	0.471227397285659	2.12038557464658	2.37459344672879	0.121496135661013	0.196211407173216	0.259170024257759	0.259170024257759
ZDHHC11	protein_coding	8.10853090687296e-09	1.54127610712662e-07	-2.35794435593692	0.408926131709335	2.65559209013368	1.59548026453403	0.0987468457712522	-0.0904225005686256	0.18791700770548	0.18791700770548
RP11-1E11.1	pseudogene	8.1084463010832e-09	1.54127610712662e-07	3.15442948372714	0.547056273694251	1.46491225673865	3.00263419379917	0.110352289443334	0.0812343312961017	0.402682967565077	0.402682967565077
C22orf39	protein_coding	8.3025666531708e-09	1.57656608758192e-07	0.883915756538416	0.153399068145787	6.90935115551659	0.230916372116302	0.00224957375235263	0.0069733649048508	0.038089753289926	0.038089753289926
EIF3FP3	pseudogene	8.47463600023070e-09	1.60761794609215e-07	-3.00887372550673	0.522488610953066	3.38036488147179	2.77548528722577	0.335480262331037	-0.108893722018308	0.13251004951296	0.13251004951296
DUSP26	protein_coding	8.6154386468647e-09	1.63103948145573e-07	-3.22253175463884	0.559860684849279	2.44336574154933	3.18318137197371	0.325036455224704	-0.0656911207381917	0.212296092957988	0.212296092957988
PTGES2	protein_coding	8.61207372577299e-09	1.63103948145573e-07	-1.03959930383355	0.180610821148482	5.90146417068541	0.339578458523305	0.00915490543084627	0.0277906576435668	0.046765555225032	0.046765555225032
AHR	protein_coding	8.76418464835922e-09	1.65753192676205e-07	3.60792085543664	0.627130645698289	4.72851562337716	4.28101632370411	0.025294297862626	0.648922010892721	0.0815926925016225	0.648922010892721
HCN4	protein_coding	8.79868802196563e-09	1.66238665860792e-07	-5.31160539694492	0.923372535578617	2.8382311320897	9.27892459718825	0.0670994540111043	1.39452941363613	0.170628174489159	1.39452941363613
PBRM1	protein_coding	8.90461079954723e-09	1.68071179564573e-07	0.885084339134232	0.153917692807772	7.8013729153254	0.241591136576785	0.00216766548322735	0.0191562284498243	0.03844488793266	0.03844488793266
ABLIM3	protein_coding	8.92767133353346e-09	1.68337594343119e-07	1.08177613137518	0.188137040930719	6.69715295376314	0.384919236932538	0.00297967483043953	0.0576984043184181	0.0389977938056246	0.0576984043184181
ACOT1	protein_coding	8.98118249960484e-09	1.69177069346911e-07	2.40232058328411	0.417872896100535	3.12407039712534	1.76206836606369	0.150722757299521	-0.0149187242644133	0.148621969492676	0.148621969492676
TMEM108	protein_coding	9.00841962381495e-09	1.69351089391558e-07	-2.58475907580595	0.449647305384684	2.58376803364297	2.19768370747423	0.0568892482854637	0.289709664696892	0.195605800974697	0.289709664696892
C5orf54	protein_coding	9.00167986973688e-09	1.69351089391558e-07	-0.979418662872782	0.170376910634444	5.92014690211775	0.28808911435104	0.00328507233031452	0.0135324075708735	0.046477713402264	0.046477713402264
APBA2	protein_coding	9.02054261619669e-09	1.69409751448692e-07	-0.948464198395978	0.165002320378532	6.22578013252701	0.265152170407985	0.0040392278091466	0.00571446160423239	0.0426335134427959	0.0426335134427959
PLBD1	protein_coding	9.26515247277013e-09	1.7383014878623e-07	1.79128989114748	0.311872529359955	3.62717681133894	0.930046193838892	0.0475483767696511	-0.031625335292295	0.119190722492136	0.119190722492136
MTG1	protein_coding	9.28443278698376e-09	1.74018382654841e-07	1.10805869250586	0.192930378732897	5.53392720008772	0.403972777493682	0.00745687157726963	0.0563524959164771	0.0536841461818552	0.0563524959164771
AP001255.2	lincRNA	9.36955495299802e-09	1.75439089657231e-07	3.15474349152527	0.549438064091367	1.43786308298522	3.08568245576736	0.107116683416494	0.183448607279983	0.410395635907738	0.410395635907738
C15orf59	protein_coding	9.3800590407207e-09	1.75461183924734e-07	-3.13888553328024	0.546694263879103	3.5691264374958	3.24199299480788	0.0754526350411408	0.436903853230254	0.122078579178925	0.436903853230254
PLEKHG3	protein_coding	9.43871500840128e-09	1.76383057624722e-07	-2.19133205750006	0.381730689641585	5.03512352378651	1.58015079522818	0.14469253694143	0.105110296340125	0.0689379084664358	0.105110296340125
SEPT11	protein_coding	9.51572333654122e-09	1.77645716018882e-07	0.960011368626211	0.167274361977481	6.07194970974599	0.296305977547352	0.00359383537302147	0.0359887109781202	0.0443730997840757	0.0443730997840757
RP11-706O15.1	protein_coding	9.55991649357673e-09	1.7829386380191e-07	1.38964063653451	0.242166968907267	4.58662177012908	0.597528335506602	0.0136794759592097	0.0412627213773839	0.0868545368917619	0.0868545368917619
HK2	protein_coding	9.93058617782868e-09	1.8502353534097e-07	2.31455319667601	0.403801372655278	7.25517848794154	1.76355264086701	0.00274793378892407	0.276775863739567	0.0375165792052553	0.276775863739567
SARS2	protein_coding	1.00454632673233e-08	1.86978761389208e-07	1.42379454437952	0.248482480806488	6.72233821984225	0.667402463126743	0.0012533841162717	0.104592690057008	0.0388656931149816	0.104592690057008
DNAH10	protein_coding	1.0070671466125e-08	1.872627427367e-07	-2.95082590415865	0.51502019889756	2.73061087355853	2.72758407960234	0.274257551379411	0.0134581384335544	0.180449543373415	0.180449543373415
CA9	protein_coding	1.01324647219016e-08	1.88225785919787e-07	3.14653015741078	0.549276788609156	6.51000601632284	3.25976485257698	0.00412657366655363	0.51308198148451	0.0401928042957473	0.51308198148451
ERO1L	protein_coding	1.02459282544211e-08	1.90145836185105e-07	1.11252704915657	0.194273344104971	6.96414667144417	0.407550598929617	0.00121545447450472	0.0634853436336011	0.0379274729806125	0.0634853436336011
ATP6V1G1	protein_coding	1.02615733322942e-08	1.90248558588288e-07	-0.857272457704819	0.149706669289949	7.10425998269373	0.220481983660779	0.000782864580965332	0.0118242929299362	0.0376378556988463	0.0376378556988463
IMMP2L	protein_coding	1.0341123948529e-08	1.9153471502305e-07	-1.71001199479125	0.298690124422808	4.1954887570748	0.869105314758591	0.0539189381564299	-0.0135551966735293	0.0990224168625055	0.0990224168625055
TDGF1	protein_coding	1.04056744283442e-08	1.92540787996637e-07	-2.11628434545973	0.369722498688592	2.77098328296132	1.30125926806882	0.057685023939122	-0.0317142785438248	0.17664879212351	0.17664879212351
NEURL1B	protein_coding	1.08318278842408e-08	2.0022921132185e-07	-1.84495778600919	0.322705217572084	4.36451164971676	1.12130357697061	0.00343569164454267	0.175087721123879	0.0940014537572452	0.175087721123879
ZNF845	protein_coding	1.09573122427485e-08	2.02350050818489e-07	-0.948512487402693	0.165963043312024	6.35274916817213	0.264856076350077	0.00577928707666618	0.00358768268325099	0.0414385387725718	0.0414385387725718
KCNJ11	protein_coding	1.10446398406026e-08	2.03762776980842e-07	-2.2638635316155	0.396206118944374	2.34352141704724	1.63711194821033	0.04364835913688	0.163716347934279	0.225458992901342	0.225458992901342
NTNG2	protein_coding	1.11289811947289e-08	2.05117696495993e-07	-3.87446424089091	0.678236188002157	4.19198601875384	4.94614136786311	0.189018701387136	0.599560144411202	0.0991256912401503	0.599560144411202
WDR82	protein_coding	1.1223154486596e-08	2.06650999147518e-07	0.855059022332428	0.14971813277771	7.6196140824991	0.221203803382715	0.000521738820715442	0.0142510772366843	0.0379048656634742	0.0379048656634742
ZNF354C	protein_coding	1.13799955295014e-08	2.09334072213253e-07	-0.965905401224374	0.16919695793102	5.97718891583735	0.283739843093518	0.00343798590502923	0.0171732849679624	0.04563791793459	0.04563791793459
MATN2	protein_coding	1.15920420258686e-08	2.13026412932418e-07	-1.48382867160778	0.260064409587637	4.42460255754251	0.68113574354257	0.0237871869769607	0.0386908389820119	0.0921559509673247	0.0921559509673247
MT-ND4L	protein_coding	1.17584524731764e-08	2.15873715746569e-07	0.974866926408474	0.170933567632523	6.75886782204068	0.313273413406576	0.00137594367185905	0.048712544117139	0.0386860769103819	0.048712544117139
FAM149B1	protein_coding	1.22334702824559e-08	2.24375676194205e-07	-0.921617062131104	0.161788242141386	6.26789363516988	0.267659160133714	0.00265661317699436	0.0273190615396338	0.0422155616147768	0.0422155616147768
NBL1	protein_coding	1.25946610893952e-08	2.30775396670145e-07	0.963152553684871	0.169227231331056	5.93231803334297	0.274023616860668	0.00279988492200569	0.00797262388118984	0.0462935822048083	0.0462935822048083
HTR1D	protein_coding	1.27949871167684e-08	2.34217964555786e-07	-1.62567036399098	0.285767817686367	3.85570887803841	0.770203428673162	0.0302115323893236	-0.0120716919330402	0.109782602968211	0.109782602968211
ETS1	protein_coding	1.28215168115569e-08	2.34247867339687e-07	1.32050394195729	0.232138695820279	7.73359838478042	0.57519215177441	0.00197464184841215	0.0904054280323995	0.0382159234328836	0.0904054280323995
OSBP2	protein_coding	1.28201989717205e-08	2.34247867339687e-07	-1.51926545835397	0.267079258462634	4.58708235116358	0.750496117495967	0.0354436632439451	0.0737799521692106	0.0868386172719696	0.0868386172719696
ANKRD50	protein_coding	1.28628909321923e-08	2.34775830806978e-07	0.978068486736902	0.1719567073004	7.46663353444183	0.315561003050226	0.000807711035405053	0.0498821904256156	0.0376305575275583	0.0498821904256156
UBE2O	protein_coding	1.30163667003364e-08	2.37346888146251e-07	0.851491987824576	0.149756324820121	7.64683168850705	0.21402971353617	0.00047542645290948	0.00777556510611291	0.0379707852447412	0.0379707852447412
SNCG	protein_coding	1.30328235881431e-08	2.37416916051962e-07	-2.71192196440041	0.476977933855213	5.47086199696627	2.42630299654894	0.00807578222004651	0.381937845296733	0.0551052368218093	0.381937845296733
CDKN1A	protein_coding	1.3112183780832e-08	2.38631599988101e-07	-2.04789734871746	0.360253772537422	5.8795094024246	1.38365641543464	0.00285080023401214	0.219633966555893	0.0471118380055209	0.219633966555893
ATP1A1	protein_coding	1.31783290650644e-08	2.39603667967519e-07	-0.860449227924791	0.151387952585123	6.88392777841061	0.223608651641184	0.00111376910814046	0.0133744846888106	0.038174766071143	0.038174766071143
DDTL	protein_coding	1.32939917024186e-08	2.41473297158411e-07	1.8061585839359	0.317860168391804	4.49494395609109	1.07639550387876	0.0229352896831878	0.150267716002639	0.0899216727776891	0.150267716002639
MED9	protein_coding	1.35228882862287e-08	2.45394128997349e-07	-0.933833697742803	0.164426938453967	6.13392097034577	0.268155016642858	0.00271862165196077	0.0200804125914686	0.0436291807869156	0.0436291807869156
CIT	protein_coding	1.38839078755238e-08	2.51702676687483e-07	1.32010487657676	0.23262520614686	5.61014737502462	0.575214090810309	0.00925491851627346	0.0835127726863593	0.0520562219540571	0.0835127726863593
RPAIN	protein_coding	1.3965096839976e-08	2.52930887713829e-07	-0.865820656816743	0.15259934877552	6.99337452538088	0.239992972361913	0.00206742440888869	0.0289028590754936	0.0378523948711906	0.0378523948711906
HOXB7	protein_coding	1.44178424347345e-08	2.60879768208494e-07	-1.31024104347682	0.23115030415209	5.01118735577795	0.51445385683171	0.0216911886669542	0.00705975084153615	0.069903890949509	0.069903890949509
RP11-299H22.5	pseudogene	1.45245713840971e-08	2.62558486364976e-07	2.74247031399525	0.483929464362181	2.58243081627735	2.18402770366119	0.20571036323738	-0.163554863922301	0.195754310724678	0.195754310724678
ZNF766	protein_coding	1.46480318346127e-08	2.645361449748e-07	-0.894477780424501	0.157877739497778	6.42253558419821	0.237197444485285	0.00187164462205229	0.00844854601521167	0.0408575793132534	0.0408575793132534
CDK5	protein_coding	1.47045271697511e-08	2.653018142669e-07	-1.04900038522434	0.185172967861194	5.54700388950389	0.317506475840399	0.00538335301429177	-0.00165620196037627	0.053397837888319	0.053397837888319
SOCS5	protein_coding	1.47734881046655e-08	2.66290708001528e-07	0.845789986372206	0.149322754401056	7.22590312251347	0.209738586279842	0.000698655107399948	0.00572112235498287	0.0375252620044595	0.0375252620044595
FAIM	protein_coding	1.49932542297497e-08	2.69993357029119e-07	-1.60983607222708	0.284340913082284	4.08996997225588	0.821711776686105	0.0364370874770054	0.0610780115942535	0.102162492270081	0.102162492270081
GFPT2	protein_coding	1.54650112302754e-08	2.78222353089218e-07	-3.15350738155862	0.557518950346465	2.65893313848716	3.28535591586339	0.0941168284018149	0.438730108733198	0.187572622164374	0.438730108733198
FBXW11	protein_coding	1.55653581625148e-08	2.79538675571331e-07	-0.861819159649678	0.152393771429214	6.69373360267203	0.2345417015923	0.000796078339419562	0.0260029016493022	0.0390162557812994	0.0390162557812994
OR51B4	protein_coding	1.55678888297776e-08	2.79538675571331e-07	-2.32713335132935	0.411504403258436	4.00789199992316	1.78920828696422	0.0424405010788791	0.247849568465832	0.104690926746162	0.247849568465832
PGM5P1	pseudogene	1.5599811718295e-08	2.79844858832103e-07	-0.931036072376162	0.164644316881984	6.08832077568885	0.279004875075068	0.00229991626826066	0.0353077047707485	0.0441705141572283	0.0441705141572283
LRRC18	protein_coding	1.56212019694308e-08	2.79961693962618e-07	2.83063431096406	0.500589896051318	1.85291611525545	2.55039865345706	0.120893248256776	0.192445500780735	0.308690027220943	0.308690027220943
TGFBI	protein_coding	1.5991523702938e-08	2.86325873493709e-07	1.04611071238803	0.185133610891701	9.54730176280285	0.323428547296555	8.55541556202159e-05	0.0128238034323673	0.0586706524988935	0.0586706524988935
GAS7	protein_coding	1.60127030372943e-08	2.86432552999814e-07	-2.59492832181135	0.459251384294169	4.27391620228124	2.22520347577692	0.0635566689640764	0.29800647499497	0.0967098782550968	0.29800647499497
CDK14	protein_coding	1.63507681555946e-08	2.92202046678043e-07	-1.21917591258034	0.215907475647502	5.04623486730383	0.464114360560123	0.0114192805586578	0.0358985558336843	0.0684939275107311	0.0684939275107311
UBE2QL1	protein_coding	1.65801149315087e-08	2.96019547230675e-07	-4.68891464688872	0.830726312735907	3.21138175668585	7.26755759976187	0.132868043323191	1.05017116811417	0.142824046216543	1.05017116811417
MCM3AP	protein_coding	1.69890867402614e-08	3.03033776567051e-07	0.90705755648589	0.160821206423962	7.49912770473017	0.244108743299018	0.006662112472833	0.00418149579062343	0.03767524827401	0.03767524827401
RHPN2	protein_coding	1.79162880168856e-08	3.19269609755448e-07	0.84207737411692	0.149543007712327	7.26806618639336	0.209549896786388	0.000821970703613541	0.00751985835445942	0.0375147912774994	0.0375147912774994
SERPINA5	protein_coding	1.79904157534143e-08	3.20287269297778e-07	-3.39805717882613	0.603531187653361	3.02054480656714	3.81944058940662	0.357103862273136	0.267324528247339	0.156002565884168	0.267324528247339
FUBP3	protein_coding	1.82107954959299e-08	3.23904300229119e-07	-0.924115579853816	0.164194029448905	6.67624284101542	0.261380026212208	0.00710391111249053	0.0137556843666537	0.0391126819846546	0.0391126819846546
CADM4	protein_coding	1.83442195538807e-08	3.25969332922499e-07	-2.05941717705599	0.365992853684175	5.5833989611913	1.40312941539791	0.00604613339751869	0.223583756227429	0.0526162460538268	0.223583756227429
NDRG2	protein_coding	1.85409141441492e-08	3.29153700343962e-07	-1.51719136777077	0.26971849881633	4.80389085840148	0.761602854130524	0.0148985065036811	0.109812468245578	0.0785273056413539	0.109812468245578
SOCS3	protein_coding	1.87625016010829e-08	3.32773567511007e-07	1.6589847579582	0.295033382050312	7.13521841513686	0.910701117073671	0.00108699382385852	0.148132485931648	0.037597282389415	0.148132485931648
PINK1	protein_coding	1.89246158270899e-08	3.35332787791127e-07	-0.845046555921613	0.150322561351782	7.64101946668715	0.234634515161487	0.000781225147874868	0.0359446450430592	0.0379562704830284	0.0379562704830284
TESC	protein_coding	1.89620880807741e-08	3.35680690031991e-07	-3.6132732679099	0.642792404162283	2.40602569697681	4.32047259509599	0.23871069296911	0.469601435342996	0.217089696476458	0.469601435342996
ZNF23	protein_coding	1.91355290861311e-08	3.38432693931217e-07	-1.07176711161087	0.19071809404225	5.66391369034231	0.338466561104691	0.0113866180202834	0.000938486780533912	0.050967767228474	0.050967767228474
MARC1	protein_coding	1.92107211284122e-08	3.39443521309353e-07	2.80850056103839	0.499825441436231	1.7150774430354	2.39158262052605	0.0895104944096338	0.0760427983291926	0.338761743145091	0.338761743145091
ZNF611	protein_coding	1.93732843830474e-08	3.41994808180288e-07	-0.921004884751042	0.163952614602065	6.21039513582594	0.257900547853538	0.00328879812148054	0.0153632886506693	0.0427919901668394	0.0427919901668394
C9orf69	protein_coding	1.95364462818883e-08	3.44551870789667e-07	-0.87955970540711	0.156615172654622	6.49373414352032	0.240651869273834	0.00173690461911309	0.0218023869520555	0.0403116307619791	0.0403116307619791
PLCL1	protein_coding	2.00866815050849e-08	3.53924318878921e-07	-2.40128536067037	0.427941023390175	2.81098784185362	1.82786853270072	0.14092087195474	0.0755483215593195	0.17302230433137	0.17302230433137
TRIM2	protein_coding	2.06707102969627e-08	3.63874112598919e-07	-1.05439090221001	0.188072776049992	5.38891746846454	0.322882319395491	0.00358158206095397	0.00270914132909402	0.0570550506667323	0.0570550506667323
CHDH	protein_coding	2.08471553227937e-08	3.66637167162927e-07	-2.62838738037146	0.46895126003843	1.7117617993933	2.04726275907406	0.0374702765520864	0.050643815606755	0.339527353662138	0.339527353662138
SLC35F1	protein_coding	2.09021529238989e-08	3.6726117060871e-07	-2.39764234711433	0.427817058754565	3.12088475601397	1.75580633839334	0.164920824877679	-0.0289322444088448	0.148840493570448	0.148840493570448
AC073464.7	pseudogene	2.11317634134882e-08	3.7094918275655e-07	2.97463188056854	0.530950000896442	1.60570321455403	2.9308498120441	0.0976935870596215	0.385577104572261	0.36513214819181	0.385577104572261
AP3M1	protein_coding	2.13176169820413e-08	3.73514819709546e-07	-0.839788515335711	0.149936710878418	7.00655287372649	0.224015902609433	0.000717773816319443	0.0263031091470811	0.0378211129306032	0.0378211129306032
GGACT	protein_coding	2.1304119992596e-08	3.73514819709546e-07	-2.54841977994043	0.45498858850984	2.30871471861426	2.0692019427966	0.12456869039543	0.131807341031923	0.230313507903159	0.230313507903159
HERC2P2	pseudogene	2.13747929309231e-08	3.74168235696847e-07	-1.26095903826934	0.225151594881339	5.35666657577258	0.487095954596701	0.029009721924013	0.0103564991829474	0.0578929763804621	0.0578929763804621
RGAG4	protein_coding	2.18020716059925e-08	3.81293107324877e-07	-2.7679562603121	0.494537777905644	3.5884321018248	2.53840569368006	0.13810380823649	0.281154958236398	0.121090810109306	0.281154958236398
DOCK1	protein_coding	2.18306987118173e-08	3.81439264957269e-07	1.07041344843777	0.191253532892602	5.26642644686569	0.354056195325377	0.00216814365114291	0.029858736249103	0.0605368515098311	0.0605368515098311
PCBP4	protein_coding	2.19288144057472e-08	3.82798172066189e-07	0.840946570658154	0.150274978354654	7.44231702180156	0.231170878432582	0.0011111036234498	0.0338284185979207	0.0376018720099645	0.0376018720099645
NTRK3	protein_coding	2.19676187261143e-08	3.83120156800758e-07	-3.18162330565579	0.568579021589321	1.28119866854054	3.30994153203932	0.0957041281143195	0.405576501501287	0.458493764099628	0.458493764099628
PAG1	protein_coding	2.20848772666229e-08	3.84126989493972e-07	1.29265340898591	0.231044617211048	4.67131886704435	0.497843502384451	0.00770026937443563	0.0168138183682003	0.0838110708693354	0.0838110708693354
ITGA4	protein_coding	2.20741855464761e-08	3.84126989493972e-07	2.53348852589001	0.4528206035497	4.20603408125763	2.12679903023198	0.025166677563124	0.326341606435358	0.098711640035708	0.326341606435358
JPH3	protein_coding	2.20865874499138e-08	3.84126989493972e-07	-2.42653094971223	0.433711199613789	4.19886244389061	1.95102270664672	0.0579903832806795	0.264476024725775	0.0989229718559257	0.264476024725775
COX7B	protein_coding	2.24326479805343e-08	3.89785382915692e-07	-0.948929205845505	0.169690722748298	7.98144629196273	0.298411812754508	0.000768552299083067	0.0485942043640708	0.0392169660448675	0.0485942043640708
RNF145	protein_coding	2.25026367565072e-08	3.90640791959365e-07	-0.853909621581714	0.152713767187938	7.6992779251383	0.22754302722028	0.00186714484207183	0.0211862106234657	0.0381125603386112	0.0381125603386112
SLC37A2	protein_coding	2.26393909639163e-08	3.92652589086614e-07	1.40944619959744	0.252113727936691	4.9565010296464	0.658384356751526	0.0120473405926329	0.0969149425173145	0.0721508760659209	0.0969149425173145
SLC45A4	protein_coding	2.33985406888671e-08	4.05445431568233e-07	-1.04038671058827	0.186289381530922	6.14826122424693	0.325751325795365	0.0160264563776704	0.00376501769607721	0.0434656584871984	0.0434656584871984
C2CD4C	protein_coding	2.35984690565731e-08	4.0853357010726e-07	-4.11658312381133	0.737301660945471	2.44434335944664	5.6183786604037	0.142626293731466	0.78928297352502	0.212172608317572	0.78928297352502
BACH1	protein_coding	2.36889260679768e-08	4.09722620172047e-07	0.874592660595121	0.156662802263157	6.53166311036309	0.232137136909017	0.0020362977756126	0.0142726132694306	0.0400378169894358	0.0400378169894358
PSD4	protein_coding	2.56772259226712e-08	4.43704350241346e-07	1.63259991029409	0.293178812875729	4.44147798628114	0.884329013910965	0.0205276460152097	0.12682175338917	0.0916279914314197	0.12682175338917
ARMCX6	protein_coding	2.59085532582576e-08	4.47290968086139e-07	-0.949902973079693	0.17062945037691	5.90095342548915	0.27139805789258	0.00313690350513468	0.0131753974177414	0.0467735124993107	0.0467735124993107
CD2BP2	protein_coding	2.60998937884607e-08	4.50181302760085e-07	0.842113964505223	0.151302358667103	7.88015924976735	0.218931922979236	0.000491054498309535	0.0190880773460183	0.0387530661957967	0.0387530661957967
MRPL28	protein_coding	2.62575346937438e-08	4.52485611599699e-07	0.862424304311512	0.154980749512178	8.23169713322427	0.227543778669846	0.000471990199594678	0.0175717394040401	0.0407034944621592	0.0407034944621592
EVA1B	protein_coding	2.64083585990128e-08	4.54668336794349e-07	1.73690394285039	0.312183925191585	5.53473370213227	1.00117980640839	0.00505657057465693	0.162015663393386	0.0536664046369004	0.162015663393386
SOD1	protein_coding	2.68842449089073e-08	4.62438501550108e-07	0.872689990736186	0.15694157983493	8.3579441310656	0.236271203699229	0.000576640983899531	0.02183297947879	0.0416473466979585	0.0416473466979585
PON2	protein_coding	2.73374364779918e-08	4.69804456294841e-07	-0.980179016235688	0.176364585790652	5.86323345457066	0.316652767560966	0.00594780669182289	0.0446352044834745	0.0473741369443629	0.0473741369443629
PHTF1	protein_coding	2.74113924946938e-08	4.70645605807617e-07	-0.851408955470647	0.153207864347158	7.14840519524512	0.229199960439662	0.00265632790142877	0.0238474385270958	0.037582500151972	0.037582500151972
FBXO46	protein_coding	2.74381023685141e-08	4.70674758770008e-07	-0.874072607007042	0.157290917261694	6.47387941493657	0.245620909451162	0.00195266303245513	0.0308485692277663	0.0404595072298734	0.0404595072298734
ZBTB26	protein_coding	2.76915303327562e-08	4.74589451549915e-07	-0.99825803190629	0.179690223677811	5.74044116890315	0.306716744368539	0.00584666311375032	0.0205497392946386	0.0495051822897613	0.0495051822897613
CUEDC2	protein_coding	2.81989650592334e-08	4.82846337110695e-07	-0.893750005498735	0.160970307434875	6.53463741658892	0.265241791916395	0.00115590940191806	0.0432637018135301	0.040016805139518	0.0432637018135301
RASL11A	protein_coding	2.92140899945874e-08	4.99773405016495e-07	1.64394282689973	0.296415137216615	3.8015595441	0.897673624563082	0.0260574823804304	0.124562975170103	0.111780272206436	0.124562975170103
CUL4B	protein_coding	2.94174774133665e-08	5.0279572203881e-07	-0.831106699485927	0.149887533691895	6.94347204506795	0.21673707997666	0.000528235085479442	0.02273168513895	0.0379853753537875	0.0379853753537875
SVIL	protein_coding	2.98404448744532e-08	5.09562152130182e-07	-2.92994410178294	0.528644596458853	3.53683972629608	2.85197085325667	0.130115377936447	0.348967666689512	0.123790136751759	0.348967666689512
PLSCR4	protein_coding	2.9893982303521e-08	5.10013562092165e-07	1.46953729103822	0.265161008921177	4.27259094529962	0.710469411658808	0.0237829717445563	0.0883666594739139	0.0967490750876091	0.0967490750876091
CLMP	protein_coding	3.03674814183821e-08	5.17622522944849e-07	1.36897618110633	0.24713862925647	5.44066879620224	0.622709512797228	0.00741683236292644	0.0972874569012457	0.0558089962673849	0.0972874569012457
HIPK2	protein_coding	3.06771226098763e-08	5.22427233730906e-07	0.939474139207683	0.169655881438583	7.40340556847521	0.293293499649579	0.000874248620631644	0.0484682395622869	0.0375644189968518	0.0484682395622869
TRIM28	protein_coding	3.15287346186231e-08	5.35960007274842e-07	1.03111867692068	0.186367120900723	9.03613241836653	0.353391212759651	0.000134601984259433	0.0594071758777255	0.049300148770092	0.0594071758777255
C7orf43	protein_coding	3.15009548990217e-08	5.35960007274842e-07	-1.03990678648926	0.187950256736425	5.81070418901944	0.335745978796308	0.012304659344381	0.0198227010672742	0.048252996096684	0.048252996096684
COG2	protein_coding	3.18558991839411e-08	5.41032771519317e-07	-0.901466507712395	0.162986774854363	6.25878464493198	0.254555332758009	0.00323541888610083	0.0236109125856185	0.0423040475894879	0.0423040475894879
SEPT9	protein_coding	3.19660591718173e-08	5.424141582464e-07	0.88873834050388	0.1607030924794	8.61841757993069	0.234427765814501	0.000231230675936123	0.0102743724563483	0.0440410274939655	0.0440410274939655
ZNF557	protein_coding	3.30231767779877e-08	5.59846973520877e-07	-0.847797571561661	0.153458555582592	6.70047967932597	0.231814977471679	0.00139066652726965	0.030355058777311	0.0389799533838656	0.0389799533838656
IGHV3-38	IG_V_gene	3.30721402546162e-08	5.60172399020132e-07	-2.27159317580457	0.411197006426356	2.96978305897162	1.58362913536272	0.130007004573474	0.00115862425199068	0.159849529301948	0.159849529301948
EDIL3	protein_coding	3.31578021970564e-08	5.61118274949827e-07	0.840444092301276	0.152147187530371	7.38734215002192	0.221889742098344	0.00213161574729898	0.0219602099875892	0.0375519842642472	0.0375519842642472
CTD-2140G10.2	antisense	3.35449756779596e-08	5.67160244661135e-07	-2.16410306403972	0.391916342947277	3.87042215451646	1.55752404889485	0.0782034087852843	0.185108168133288	0.109259370771617	0.185108168133288
CCDC88B	protein_coding	3.41307926376907e-08	5.76546908308855e-07	-1.01723444491138	0.184321423621112	5.94722716679317	0.320303633696502	0.0121701281961661	0.0174173467833492	0.0460716784421998	0.0460716784421998
ABCC3	protein_coding	3.46848457617135e-08	5.85380652505762e-07	1.0073255976345	0.18261962930895	5.7177067896732	0.329861314645972	0.00724232453188708	0.0406924440205273	0.0499289823405785	0.0499289823405785
EPHA5	protein_coding	3.53532917740053e-08	5.96127459321893e-07	1.59305251684344	0.288982878251988	6.31206754237186	0.844391954581498	0.00256846441375961	0.140593428025332	0.0418007331039849	0.140593428025332
SUPT7L	protein_coding	3.60678484156586e-08	6.07631845555832e-07	-0.827028722216561	0.150120550657946	7.21794986482643	0.210516388407984	0.00110461907212643	0.0170088159187715	0.0375288318933222	0.0375288318933222
KATNA1	protein_coding	3.64266314261512e-08	6.13127325739994e-07	-1.00760673461007	0.182956579161951	5.61574908653427	0.328001985501043	0.00544198010953268	0.0400673745037507	0.0519404939338559	0.0519404939338559
KRT121P	pseudogene	3.68361817913754e-08	6.19466728284274e-07	3.97517895625004	0.722052821063616	1.93437555704676	5.25967117606937	0.0999594899082802	0.793800983930452	0.292442470591296	0.793800983930452
CTD-2203K17.1	antisense	3.68749006459955e-08	6.19564178889592e-07	-1.86606183718122	0.338963484240541	3.56158202416698	1.07264630565802	0.074492630303356	0.0187903261374176	0.122472358808337	0.122472358808337
DSG1	protein_coding	3.71064805283539e-08	6.22898974649922e-07	3.11288400008277	0.565557600066024	1.44405407174186	3.10876421189467	0.139707929796545	0.268507365172603	0.408615611333352	0.408615611333352
SF3B14	protein_coding	3.73096758761668e-08	6.25751765274248e-07	-0.836492425546992	0.152002893597551	7.98682531049938	0.20343447828503	0.000364597721223014	0.00385292090738733	0.0392437674136826	0.0392437674136826
ZNF618	protein_coding	3.75226686786717e-08	6.28763650218382e-07	-1.12710732859299	0.204849212898275	5.14205481613002	0.422541799417577	0.00712651327351652	0.064367898541392	0.0648104010551285	0.0648104010551285
KCNJ4	protein_coding	3.83103363003044e-08	6.41391377668263e-07	-2.60005214687398	0.472868402789702	3.20839261989868	2.25094108521383	0.0976261005215219	0.285695944661707	0.143016727467724	0.285695944661707
FRAT2	protein_coding	3.96145996813544e-08	6.62637810492201e-07	-0.998243624813118	0.181744649094355	5.60649727553899	0.302878645299484	0.00449285200353108	0.0173076933912666	0.0521319208097777	0.0521319208097777
GRB10	protein_coding	3.9887586824494e-08	6.6661155316459e-07	-1.05911567535074	0.192869862533124	6.00391738694055	0.373634266611828	0.00381002149662611	0.0599593222865957	0.0452647405133375	0.0599593222865957
RHOC	protein_coding	4.06539946812704e-08	6.7881710018824e-07	-0.854319709665332	0.155670869422935	8.29377673544345	0.236327356907821	0.000392264555821916	0.0329621067086512	0.0411507404502792	0.0411507404502792
CSGALNACT2	protein_coding	4.10071207383576e-08	6.84106381253912e-07	-0.931130000803058	0.169714208986703	6.05652026739874	0.281358914592048	0.004808245865615	0.0355642533378122	0.0445681759606404	0.0445681759606404
AC093627.12	antisense	4.1202536216763e-08	6.86757596569572e-07	2.83924305930636	0.517579391594018	1.82637905805167	2.60143562652512	0.145016741162582	0.212831330729501	0.314220561585134	0.314220561585134
PREB	protein_coding	4.13233433768816e-08	6.88161659881556e-07	-0.845234006918354	0.154096345524444	7.18394779306544	0.238042555706057	0.000926616587383474	0.0397802697623115	0.0375500061766977	0.0397802697623115
STK32C	protein_coding	4.16475688898285e-08	6.92335646085507e-07	0.977055986176467	0.178173964183329	6.00491380636706	0.301394051426323	0.00917056781231044	0.025197699571299	0.0452510804953505	0.0452510804953505
USMG5	protein_coding	4.16137063756295e-08	6.92335646085507e-07	-0.909139988614004	0.165784591460945	8.76586917274704	0.275416620778981	0.000401427999969124	0.0467149104558121	0.0456843270645305	0.0467149104558121
PLIN3	protein_coding	4.1799217750936e-08	6.94243318302837e-07	0.834604682060476	0.152214670632597	7.8904603494834	0.232117572884633	0.00036847533336665	0.0393503348765592	0.0387967398216419	0.0393503348765592
KCNF1	protein_coding	4.19004957618964e-08	6.9531175418639e-07	-2.49604148563396	0.45526199132333	2.93635299637196	2.01683091986595	0.192835572922473	0.0912850401718203	0.162473251209557	0.162473251209557
LYPD6B	protein_coding	4.30271774850375e-08	7.13379229879679e-07	-2.61713540886665	0.477757822557139	2.68763231031314	2.28304583811895	0.0940765316627153	0.297213531790779	0.184660674538369	0.297213531790779
KCNK1	protein_coding	4.38503890987262e-08	7.2638787153154e-07	-2.33104299692226	0.425792478022556	2.61018961141113	1.8115021786295	0.107626895434234	0.203171792006774	0.192712488153439	0.203171792006774
NPL	protein_coding	4.48820882284564e-08	7.42824218366837e-07	-1.88034869113624	0.343726516522186	3.52847484291615	1.08199677382187	0.0782992595178851	0.00785302897997828	0.124240028757218	0.124240028757218
ANKH	protein_coding	4.55038725953101e-08	7.52453316782553e-07	-1.07436917326798	0.196481579568059	5.42940987084585	0.375546029770179	0.0101047576162881	0.0448010653758602	0.0560752614286709	0.0560752614286709
ERAP2	protein_coding	4.64960009948816e-08	7.68184149887342e-07	1.39137089718673	0.254633268355296	6.69660239902234	0.645743851515629	0.00236934393850812	0.108781686952863	0.0390007578417635	0.108781686952863
GPR107	protein_coding	4.67360597414795e-08	7.71472958083476e-07	-0.837113185743659	0.153224791089599	7.16276525156998	0.22877133190659	0.00267963343487412	0.0315859125972971	0.0375680864584709	0.0375680864584709
ILDR2	protein_coding	4.69582241514132e-08	7.74460878248286e-07	-1.08990715268641	0.19952681005023	5.2829217291316	0.345988289944226	0.00822497966991824	-0.000318209386107791	0.0600223596366316	0.0600223596366316
TFR2	protein_coding	4.7413108318428e-08	7.81278347054446e-07	1.50691871029893	0.2759546032599	4.40337709589928	0.71373481650837	0.0377308665963832	0.0401895419740126	0.0928136072213234	0.0928136072213234
BHLHA15	protein_coding	4.79345969948931e-08	7.89180442913298e-07	3.01927337523788	0.553101379799087	1.66298774885071	3.0416049703139	0.113073668381073	0.411362565337191	0.351030336431621	0.411362565337191
EGFL7	protein_coding	4.80542067730758e-08	7.89947240081676e-07	-2.15589168429567	0.394970312250634	6.1925189205527	1.55082191206058	0.00364116036282683	0.263790064024654	0.0429801829463021	0.263790064024654
KIAA1462	protein_coding	4.80651285946179e-08	7.89947240081676e-07	-2.99872175557768	0.549385126442239	1.86609968724837	3.00041492947276	0.0496192702887114	0.467793330550069	0.305986631130353	0.467793330550069
GRHL1	protein_coding	4.8157994834719e-08	7.90782850610595e-07	-1.62132936421573	0.297056631173536	4.20356940154617	0.812992933502678	0.0524888407085472	0.0218310541455754	0.0987842600757444	0.0987842600757444
MASP1	protein_coding	4.83894292531279e-08	7.9340441877136e-07	2.2310555846334	0.408833199135735	2.66731998896554	1.50817745518834	0.0998204459290808	0.00338369284874099	0.186713127869021	0.186713127869021
ASPHD2	protein_coding	4.84019700685259e-08	7.9340441877136e-07	-1.26208192095087	0.231274086146849	4.76087516216858	0.4914647556386	0.0114010613045648	0.0322363796819697	0.0802921437063958	0.0802921437063958
AFAP1L1	protein_coding	4.84514229910906e-08	7.9352382754251e-07	1.23655193261227	0.22660329727615	6.19175841689646	0.51023027249407	0.0035831499595118	0.0844438003314997	0.0429882876269893	0.0844438003314997
C16orf95	protein_coding	4.87923308250756e-08	7.9841224475328e-07	1.292526824048	0.236915008521169	4.7587874925621	0.497128527221664	0.0158438183688379	0.00792449742277677	0.0803768466527374	0.0803768466527374
NLRC5	protein_coding	5.14109290940748e-08	8.40530724319982e-07	-1.06018192698805	0.194658791765915	5.75022081644672	0.375270269820262	0.012134952784774	0.0528228390068245	0.0493256709792491	0.0528228390068245
EML4	protein_coding	5.16730161064488e-08	8.44082306502737e-07	-0.818462443711726	0.150301928256023	6.96579148030073	0.223646945663683	0.000803824356367405	0.0378991029772262	0.0379230378793103	0.0379230378793103
SEPT1	protein_coding	5.24450983027972e-08	8.55951309507404e-07	1.73487945741732	0.318746723671393	4.34906432017939	1.0050868860071	0.0247160906230191	0.149454435979119	0.0944684529092851	0.149454435979119
SH3GLB2	protein_coding	5.3464516871543e-08	8.71832996957275e-07	-0.915911476751132	0.16838508657102	7.03083407056928	0.255488842943517	0.0108384528570483	0.00812741584850712	0.0377676112221456	0.0377676112221456
AKAP6	protein_coding	5.40236856344159e-08	8.80188498933713e-07	2.25787000809312	0.415238026541525	4.40630238423885	1.70288287625055	0.0142311822132406	0.281350449820074	0.0927233709333843	0.281350449820074
STT3A	protein_coding	5.44166742294615e-08	8.8582437339966e-07	0.816330823988368	0.150164605896648	7.27121656530783	0.211513856057464	0.001141603186396	0.0241963906447795	0.0375145262949109	0.0375145262949109
NAPRT1	protein_coding	5.50667460173085e-08	8.94858399441893e-07	2.2435805871895	0.412868976009295	5.88780974104981	1.68170223084811	0.0164698642021196	0.275748635256675	0.0469799019581881	0.275748635256675
TMEM222	protein_coding	5.50477787224288e-08	8.94858399441893e-07	-1.13377401162211	0.208637401181239	6.07671599495324	0.42945466722514	0.00372474202799232	0.0708973696948557	0.0443136565415488	0.0708973696948557
PAPPA	protein_coding	5.53537537859836e-08	8.98746280193822e-07	-2.17519797740405	0.400353354037793	2.6190343088992	1.53110105254016	0.0830094281275983	0.132087980896818	0.191761100025505	0.191761100025505
C9orf117	protein_coding	5.62428250208948e-08	9.12394380382067e-07	-1.6434188803804	0.30263576038477	4.24238008431582	0.778828274999341	0.0593678200665491	-0.0507712442584607	0.0976408715854533	0.0976408715854533
FBXO27	protein_coding	5.63950434194579e-08	9.14075733908147e-07	1.11734077108503	0.205776698740234	5.13650836305148	0.365166389921296	0.00757429259865948	0.00258523859984545	0.0650155069632189	0.0650155069632189
DPYSL3	protein_coding	5.67462438545721e-08	9.1897660658807e-07	1.22170741029512	0.225043458032455	6.68133832127438	0.498797653253153	0.000655065104361458	0.086164177186848	0.0390842461073016	0.086164177186848
STON2	protein_coding	5.73159280661472e-08	9.27404242776233e-07	-1.17502012747469	0.216514596320335	5.07135830900518	0.453449862802235	0.0128616338330563	0.0579048415396903	0.0675016297436713	0.0675016297436713
ARHGEF35	protein_coding	5.78021368377088e-08	9.34467878876293e-07	2.38033352216878	0.438733120788975	3.38481515759758	1.70416892495559	0.1977250489526	-0.095346685323751	0.13225223895123	0.13225223895123
GNG11	protein_coding	6.02648641287966e-08	9.72610817474866e-07	0.808616230513961	0.149245886773205	7.29040474312514	0.210584932422084	0.000670201394495137	0.0278510746832264	0.0375143724090254	0.0375143724090254
SLAMF9	protein_coding	6.02423278073438e-08	9.72610817474866e-07	3.08640344135142	0.569648882202931	1.9392377815933	3.18525298507461	0.142962404543655	0.413323050876429	0.29150647324466	0.413323050876429
MKRN9P	pseudogene	6.14023519254822e-08	9.90119501742693e-07	3.73390996391862	0.689591607312032	3.02972926147509	4.66279044086477	0.0771384244899405	0.738067149581816	0.155323348194308	0.738067149581816
PI4K2A	protein_coding	6.15553137867334e-08	9.91736211334546e-07	-0.865392737212768	0.15983691308398	6.21639178566487	0.231696442013569	0.00106645374179311	0.0202019888045668	0.0427298413168623	0.0427298413168623
PDGFB	protein_coding	6.25921630695647e-08	1.00757854973744e-06	1.8647974602403	0.344615979001076	4.34089800382947	1.16322012360943	0.0240054805866941	0.179583387383941	0.0947143070367184	0.179583387383941
NPC1	protein_coding	6.32227541193418e-08	1.01650714523645e-06	1.0731872686705	0.198391630382451	6.93968067488775	0.385293459618708	0.00107178337792908	0.066401197774883	0.0379964287789769	0.066401197774883
MT-ND5	protein_coding	6.3254855301939e-08	1.01650714523645e-06	0.81669474738597	0.150978426962373	7.86539765358487	0.198710409976006	0.000384409443616055	0.00938569038776372	0.0386918512558683	0.0386918512558683
NFE2L2	protein_coding	6.37811490417481e-08	1.02409015585974e-06	1.28084417793207	0.236848484612652	6.81371851491595	0.548870808988296	0.00100988845644965	0.095156748109224	0.0384424199851914	0.095156748109224
ZNF219	protein_coding	6.4058197828123e-08	1.02766169371664e-06	-1.51234332761501	0.279696527388569	3.6554958283901	0.741712093177595	0.0162417572455245	0.0896359520824528	0.117867066925718	0.117867066925718
PGM1	protein_coding	6.67079946893106e-08	1.06925983310345e-06	0.84525105701422	0.156533206900874	8.3652567079047	0.230461073011653	0.000298340248736034	0.0313008847194235	0.0417061938015585	0.0417061938015585
RNFT2	protein_coding	6.89572924519276e-08	1.10437304626415e-06	-0.893853655302473	0.165716667818036	6.21948842887219	0.252812100488664	0.0043798001489657	0.0250606551468272	0.0426979381242573	0.0426979381242573
DXO	protein_coding	6.91371248626015e-08	1.10631157794595e-06	-0.997866335044872	0.18501622104049	5.59504702891806	0.305109383429827	0.00631084960809087	0.0184247913251117	0.0523708681886581	0.0523708681886581
ZNRF1	protein_coding	7.03551492045365e-08	1.12484553757941e-06	0.854109227515281	0.158454129600713	6.63168432521044	0.217147621068337	0.0036682170317076	0.00679376052684068	0.0393735735754688	0.0393735735754688
ZNF138	protein_coding	7.05023636673144e-08	1.12624234252252e-06	-0.993857610659757	0.184393064529169	5.85089242515143	0.330787703285318	0.00739496100985964	0.0508921285554973	0.0475761847930284	0.0508921285554973
COQ5	protein_coding	7.12669049224606e-08	1.13748992097613e-06	0.858727330219504	0.159379308648593	6.26936028926558	0.225015357092367	0.00134447042242686	0.0158467714600997	0.0422014107638075	0.0422014107638075
EPS8L2	protein_coding	7.18825295692796e-08	1.14634359443619e-06	1.87270043933742	0.347671937354883	4.59402777806889	1.1746816616043	0.0162158268105424	0.190999789230768	0.0865978893531988	0.190999789230768
RPL29	protein_coding	7.25052317018996e-08	1.15529504671156e-06	0.975538827194527	0.181163614909177	9.42962281767025	0.286358415220333	8.18694237257155e-05	0.0172593134015648	0.056181425491064	0.056181425491064
LPIN1	protein_coding	7.3282561616021e-08	1.16669310024559e-06	-1.09459494986056	0.203345521800262	5.29685645314634	0.399167474294164	0.0112864263000755	0.0569243356779784	0.0595982615334462	0.0595982615334462
SEC31A	protein_coding	7.41417267349069e-08	1.17937363795222e-06	0.816168180782411	0.151680622292897	7.02861536929124	0.197554066064111	0.0016683118966424	0.00700896761286128	0.0377722786962043	0.0377722786962043
ZNF649	protein_coding	7.56482263894093e-08	1.20232121976005e-06	-0.968164719289199	0.18004958358351	5.92309572546599	0.31412348183409	0.00389888914534164	0.0516745723665361	0.0464328565224901	0.0516745723665361
ZBTB39	protein_coding	7.82250379219986e-08	1.24222680473938e-06	-0.860854244471321	0.160272969433482	6.30992078972079	0.224453588152153	0.00221522398983059	0.0130479285729964	0.0418203612633568	0.0418203612633568
ROBO2	protein_coding	7.85608884464679e-08	1.24650826204522e-06	3.46028001468026	0.644324089861114	4.32581780909504	4.01408726967783	0.117436405710481	0.594255364761551	0.0951666129477776	0.594255364761551
DNAH5	protein_coding	7.92312807925549e-08	1.25608613475509e-06	2.15557949011133	0.401495898879798	3.92603691656315	1.55786220636432	0.0304266531477899	0.245914415681862	0.107347507372209	0.245914415681862
RP11-27I1.4	pseudogene	8.02941903679792e-08	1.27186538244498e-06	-0.956550616441798	0.178245899874514	5.89669082800716	0.30444295087542	0.00762549568049328	0.0439955030333753	0.0468401057287789	0.0468401057287789
MEST	protein_coding	8.14262392164787e-08	1.28871233774239e-06	-2.38573677896429	0.444773254925382	5.8166653815432	1.90881606285357	0.00830271135070989	0.330822857158294	0.0481507857673003	0.330822857158294
SERTAD1	protein_coding	8.20277267739994e-08	1.29714097683456e-06	0.853439096376482	0.159146200462015	6.32145089816752	0.215281937412842	0.00170303686962279	0.00691244532044837	0.0417155570529414	0.0417155570529414
AGTR1	protein_coding	8.25192575615559e-08	1.30381812661071e-06	3.31768034954857	0.618793390023781	4.03650950092116	3.69186548556181	0.0606579930768304	0.595751023272523	0.103796872015494	0.595751023272523
GABRE	protein_coding	8.31715389785988e-08	1.31302182927791e-06	-3.74122266501652	0.697975048487702	2.50661756823706	4.69502653451153	0.267030637485485	0.568116508191218	0.204513568489898	0.568116508191218
C4orf3	protein_coding	8.36323285105968e-08	1.31918957075642e-06	0.807316702013188	0.150643765107549	7.33810695415657	0.202343109604867	0.00137835332535766	0.0179727185378144	0.0375248649016913	0.0375248649016913
VPS35	protein_coding	8.41339660527355e-08	1.32537379578314e-06	0.857187974028012	0.15998190914778	6.46374782727416	0.228781115941874	0.00333955999279688	0.0192762170283404	0.0405362307293203	0.0405362307293203
NR1H3	protein_coding	8.41652506090368e-08	1.32537379578314e-06	1.50620477673528	0.281115163359678	5.34839167242537	0.761080429946815	0.00844064909043181	0.127032039602263	0.0581174124447927	0.127032039602263
WASF3	protein_coding	8.45263893225089e-08	1.3299478212968e-06	-0.884250236261066	0.16505860269221	6.70943779619351	0.234888573254197	0.0077720800449929	0.00601472889052911	0.0389325067939296	0.0389325067939296
AGAP6	protein_coding	8.66890151264071e-08	1.36283532719192e-06	-1.32675309861617	0.247869773156832	4.62686598338949	0.51735638318874	0.019882329196398	-0.00257710983423483	0.0854423984232924	0.0854423984232924
C19orf57	protein_coding	8.72494593662698e-08	1.37050110714062e-06	-2.80085702681585	0.523382261081301	2.49885373325772	2.48443837076939	0.264146041565197	0.0275342600447976	0.205446514802646	0.205446514802646
TIMP4	protein_coding	8.82252295775329e-08	1.38351864182501e-06	0.867104816354776	0.162092535428934	6.16981013145156	0.221192310296169	0.00181539784243749	0.00583111306874267	0.0432257279434716	0.0432257279434716
RPL9	protein_coding	8.81871607743673e-08	1.38351864182501e-06	1.43565894314677	0.268371476807412	9.15206435893047	0.691780813958924	0.00087028796974413	0.122598139853898	0.0511139854626318	0.122598139853898
ARHGEF40	protein_coding	8.84010512068564e-08	1.38512155005048e-06	-0.987745043635275	0.184656896247361	7.29936235784096	0.327466033681313	0.00466530814072222	0.0537886964279214	0.0375151595443115	0.0537886964279214
CILP	protein_coding	8.88815948617759e-08	1.39149238944168e-06	-4.29904201604728	0.80384450014729	2.13689920584393	6.20359775937861	0.107565344385731	1.00014776490063	0.256455381296827	1.00014776490063
CCDC50	protein_coding	8.90255938551007e-08	1.392588217095e-06	-0.81381517545502	0.152177322380507	7.66876118422122	0.207924288543128	0.00167162497466196	0.0207649019167867	0.0380276963628823	0.0380276963628823
CRISPLD2	protein_coding	9.03021798150616e-08	1.41102256379947e-06	1.31514239353834	0.246040362652737	4.31916104967312	0.50630149581188	0.00841013337360466	0.00614611350405428	0.0953656267194642	0.0953656267194642
ARMCX1	protein_coding	9.03540328078629e-08	1.41102256379947e-06	-4.45416786952288	0.833313868803063	3.26191937017128	6.66047755131074	0.527757759088405	0.662662819093645	0.139624024686593	0.662662819093645
GABRA3	protein_coding	9.06076819027916e-08	1.41381041297407e-06	-1.42193885855472	0.266050581038249	4.22447964082639	0.654248317133732	0.0231738418588561	0.0686978127126279	0.0981682924339264	0.0981682924339264
RASL10B	protein_coding	9.2095057720449e-08	1.43582833155212e-06	-1.80916379460999	0.338688906421633	5.05230276169772	1.09903557496944	0.00963335740450947	0.187012657452202	0.06825275209768	0.187012657452202
HTRA3	protein_coding	9.22267484082307e-08	1.43669118505471e-06	-1.25863054093649	0.235636414671907	4.69707916623113	0.514676888563299	0.0123583881494341	0.0621164477568946	0.0828265031410189	0.0828265031410189
ECHDC2	protein_coding	9.27453880291745e-08	1.44357544411332e-06	-1.72201511245225	0.322451019014511	4.0679126607976	0.995774098808981	0.0321248425455448	0.146117431163306	0.102831863638959	0.146117431163306
ACTR1A	protein_coding	9.32599810135677e-08	1.45038539067216e-06	-0.811201339159146	0.151927726350058	7.92976454843356	0.207571868905346	0.00059856383093472	0.0228713545171055	0.0389706373700337	0.0389706373700337
EREG	protein_coding	9.35152788021908e-08	1.45195587169936e-06	2.55391069932413	0.478359503543281	5.10466876248871	2.19045683807803	0.0116212241671243	0.380655029484603	0.0662135560420565	0.380655029484603
C2orf27A	protein_coding	9.34391880925194e-08	1.45195587169936e-06	-1.48741311260032	0.278591780160252	4.24418504686761	0.66693443580347	0.0354638450381151	0.00632110048535461	0.0975876634867849	0.0975876634867849
CREB3L1	protein_coding	9.36799927761092e-08	1.45331418306745e-06	1.48217147728403	0.277634293490356	4.07557442152227	0.711345313094962	0.029539881858271	0.0708748522301978	0.102598634007825	0.102598634007825
IGF2R	protein_coding	9.37735622157799e-08	1.45356745780605e-06	-1.08693046477812	0.203606269496965	5.88535952848709	0.396770114330037	0.00120852642054279	0.0698580672568355	0.047018720004697	0.0698580672568355
KIAA1211	protein_coding	9.44023476292055e-08	1.46210977587357e-06	-0.91199776699311	0.170876277513654	6.21869817361883	0.258238553011595	0.00734885060589794	0.0173694380364438	0.0427060674802564	0.0427060674802564
SLC38A2	protein_coding	9.45925514642678e-08	1.46385084988042e-06	0.798722768477023	0.149662768108185	7.32300981574835	0.19308853928294	0.000878324373861111	0.0120994447484329	0.0375198656109465	0.0375198656109465
LPAR1	protein_coding	9.58590507781297e-08	1.48223140307547e-06	3.08300829604379	0.577948066332424	6.14702769945284	3.1928742829605	0.0225351998213112	0.550077315682783	0.0434796018785732	0.550077315682783
SLC25A33	protein_coding	9.68343077386191e-08	1.49608210429009e-06	-0.927603949988627	0.1739507525866	6.30422686317612	0.289069545617637	0.00202788283003242	0.0498444560135867	0.0418726793899514	0.0498444560135867
NR3C1	protein_coding	9.72918894132312e-08	1.50191860129465e-06	0.797369011054082	0.149552192029128	7.36254170606584	0.21000396460636	0.000805217812204229	0.0332118803590747	0.0375362532861683	0.0375362532861683
UCN2	protein_coding	9.78828596293177e-08	1.50980299385615e-06	2.99428859927908	0.561715828503937	4.04635906348755	3.01239645020914	0.0669486691114368	0.473950768588902	0.103492525299926	0.473950768588902
CHM	protein_coding	9.89042874323707e-08	1.52430866576769e-06	-0.873569279859539	0.163935872186769	6.27736750687098	0.237002851031074	0.00394675680289441	0.0188143947037715	0.0421246206650544	0.0421246206650544
SLC16A9	protein_coding	9.9858330000527e-08	1.53775290830599e-06	-3.26788409267071	0.613458877726047	5.06474332660464	3.58877869040994	0.0455176523319397	0.599622567086747	0.0677612671151762	0.599622567086747
HSP90AA6P	pseudogene	1.00263485459665e-07	1.54272957430906e-06	3.01283960719616	0.56565914838041	1.27761234611368	2.88322275620843	0.0888539307035121	0.258829662910067	0.459666535833261	0.459666535833261
RGS4	protein_coding	1.01795612803176e-07	1.5650243804985e-06	-2.8438042354318	0.534199326172948	3.97354588036178	2.71830489425086	0.0509498543697541	0.438254008630757	0.105785886650278	0.438254008630757
RP11-588H23.3	antisense	1.01936342777693e-07	1.56590865174745e-06	1.88707616855667	0.354497814658233	3.69680527795521	1.19697141969196	0.0293976422147418	0.186034415952338	0.116026988899073	0.186034415952338
EVA1C	protein_coding	1.02946274463234e-07	1.580132946859e-06	-1.80904157133075	0.339953075569683	3.51413125261397	1.00030033105534	0.0731013829358485	0.00521396056958964	0.1250153489315	0.1250153489315
GUCY1A2	protein_coding	1.03885943904952e-07	1.59195903290179e-06	-1.40236878776535	0.263613461464549	4.15259377638727	0.627722960409732	0.0188391734693711	0.0601524189428401	0.100290067214037	0.100290067214037
FKBP5	protein_coding	1.03811335169761e-07	1.59195903290179e-06	-0.902891346572882	0.169718883714925	6.65878638782614	0.245315334777211	0.0101668789140594	0.0047099969730422	0.0392122630678382	0.0392122630678382
RHPN1	protein_coding	1.04671389653274e-07	1.60269016313695e-06	-3.76832981931717	0.708542911378427	3.95202331608861	4.77442140385087	0.148310089691247	0.712318008476669	0.106486008349177	0.712318008476669
ZNF616	protein_coding	1.04880808095074e-07	1.60459109490496e-06	-0.855011598215238	0.160775163651515	6.25350753489036	0.219057341074181	0.00195619064133518	0.0102686758765125	0.0423557863538159	0.0423557863538159
MT-ND6	protein_coding	1.07816769144979e-07	1.64816893726256e-06	0.882577760970115	0.166115684955982	6.05906818004647	0.254959589170473	0.00276904011588765	0.0361161226055863	0.0445356812356469	0.0445356812356469
RET	protein_coding	1.10220206028797e-07	1.68354207552752e-06	-4.23125066220479	0.79699377470818	2.44543575090625	6.02270787172185	0.19818669004648	0.890726013251109	0.212034747079781	0.890726013251109
PCNT	protein_coding	1.10559785693408e-07	1.68735932455682e-06	1.42866564582983	0.269130335078493	4.91794678411846	0.686640346820476	0.0177505969821409	0.106417066891223	0.0737581483633395	0.106417066891223
CD248	protein_coding	1.1067326865482e-07	1.68772250368428e-06	3.86146467344794	0.727443752010276	2.76650988878554	5.01622328170867	0.0877887564092493	0.819367379028674	0.177062804633664	0.819367379028674
TNS3	protein_coding	1.11167718642498e-07	1.6938899833316e-06	0.868985977042117	0.163729380830298	6.20350921989235	0.231360654177708	0.00309142912546458	0.0156373690434971	0.042863959698089	0.042863959698089
ZNF521	protein_coding	1.11607479107594e-07	1.69921483968179e-06	1.37758740733262	0.259592372630788	6.22813205406854	0.63848230413766	0.00203311119215141	0.113489517255989	0.0426095659460186	0.113489517255989
LDB1	protein_coding	1.16301350826818e-07	1.76924722704855e-06	-1.0203709534836	0.192551325465348	7.17728137154143	0.350439127830099	0.00090959175930448	0.0626492875637738	0.0375552891146271	0.0626492875637738
BCAR1	protein_coding	1.1846739676743e-07	1.80074270789135e-06	0.818245452443869	0.154507066659102	8.08391381889287	0.224409292653807	0.00115836364450716	0.0385811462446091	0.0397658083228077	0.0397658083228077
CDH23	protein_coding	1.18981785673303e-07	1.80710189087991e-06	-2.70479669919383	0.510815776917245	3.86151024711375	2.46302542105934	0.0544483806964691	0.39286491864222	0.109575359016528	0.39286491864222
C1QTNF2	protein_coding	1.19112497755635e-07	1.8076282119077e-06	-1.59753397705703	0.301714536811299	3.78462034470803	0.792400052656149	0.0436237120002393	0.0322455599237133	0.112430565239629	0.112430565239629
SASH1	protein_coding	1.2065364190685e-07	1.82954088106617e-06	-1.39904078105782	0.264343892094167	3.76511010974119	0.610340651701601	0.00659442897249017	0.0547348877907295	0.113195902377497	0.113195902377497
F8	protein_coding	1.22316965142641e-07	1.85177847952873e-06	-2.2605846510111	0.427331765165726	3.63107675245123	1.72094432913864	0.0165114607254126	0.296538432165425	0.11900527431808	0.296538432165425
CBS	protein_coding	1.22292202066642e-07	1.85177847952873e-06	1.79649739226623	0.339600212395804	5.45282346885058	1.08686982906164	0.00436484285199513	0.193340821592476	0.0555238818628937	0.193340821592476
ARL13A	protein_coding	1.22577332219763e-07	1.85422848690634e-06	2.32955345985866	0.440401728199258	2.50050658740537	1.82759649524111	0.110968725616829	0.221523301013274	0.205247382826585	0.221523301013274
STOX2	protein_coding	1.22707404117653e-07	1.85470516520963e-06	-1.97153184140223	0.372731465508842	3.38930427331206	1.30902329387564	0.0729048903804026	0.165258673128802	0.131992819026282	0.165258673128802
DRAXIN	protein_coding	1.2298452006015e-07	1.85740184469655e-06	-1.54725627398446	0.292542114230828	5.06067470584186	0.806258977250713	0.0101370162442621	0.136573078496268	0.0679215534036199	0.136573078496268
NPRL3	protein_coding	1.23120647869742e-07	1.85796660113296e-06	0.988092145554583	0.186827244400418	5.47082799359364	0.284458098363583	0.00473012636213764	0.00187921860902171	0.055106020924011	0.055106020924011
RBFOX2	protein_coding	1.23537743781803e-07	1.86276703724837e-06	0.804450643465363	0.152122332245232	7.25285894210424	0.191706552555743	0.00215361425282777	0.00601739014943458	0.0375170211204213	0.0375170211204213
MAN1B1	protein_coding	1.24781313527843e-07	1.88001181582621e-06	-0.799688285722657	0.15127419587451	7.78694602588335	0.209636014361134	0.000836144039277599	0.0314694659979541	0.0383933685392591	0.0383933685392591
MYO16	protein_coding	1.25403035874052e-07	1.88786746326233e-06	1.536520969073	0.290708246909164	3.88738800195264	0.733326230803495	0.0362109968683989	0.0343301869297236	0.108665491396172	0.108665491396172
DTX2P1	pseudogene	1.26990688751498e-07	1.90801817541487e-06	-1.39636823302596	0.264306672614338	4.42115841964702	0.620317790529887	0.0274934655378706	0.0483698571994613	0.0922631353566371	0.0922631353566371
ANKRD30A	protein_coding	1.27045742044576e-07	1.90801817541487e-06	3.6471261357537	0.690343874241816	3.77556028130119	4.48125782103248	0.102700301572359	0.714284837918842	0.112783739828044	0.714284837918842
PHBP12	pseudogene	1.26955811973886e-07	1.90801817541487e-06	3.18763875033937	0.603355297209977	1.12836067677684	2.97836939468695	0.112516033825294	-0.0222581782575751	0.511548448468433	0.511548448468433
P4HB	protein_coding	1.27161433115928e-07	1.90823273395178e-06	0.912102758475233	0.172652218686486	9.11095886009734	0.243743937121755	0.000649120676238187	0.00660996660650938	0.0504516598106751	0.0504516598106751
DYRK1B	protein_coding	1.27859512743629e-07	1.91565311370192e-06	-1.74198705705593	0.329803875077944	5.24474676490923	1.02239196772358	0.00772752174350207	0.178736357141804	0.0612329777918639	0.178736357141804
RP11-211G3.3	protein_coding	1.27781528883279e-07	1.91565311370192e-06	3.07914281729796	0.582950225920989	1.06636300075317	2.72039116754985	0.0476054712376715	-0.0338059522296039	0.534961898878898	0.534961898878898
ASB6	protein_coding	1.28141072634581e-07	1.91834423614761e-06	-0.808560077532638	0.153093324845206	6.74498710457024	0.205324508072598	0.00142601200554445	0.0208138894600008	0.0387526727581579	0.0387526727581579
IMPACT	protein_coding	1.30055015739573e-07	1.94544935309005e-06	0.7952426900581	0.150649284136798	6.98735649660269	0.209118408849533	0.00103885964264787	0.0330766243170752	0.0378672091760889	0.0378672091760889
PCLO	protein_coding	1.30933550506144e-07	1.95548218525763e-06	-1.79605798361441	0.340321409441715	4.03708971886154	1.08711931117916	0.0623706570191901	0.136175620222631	0.103778898404225	0.136175620222631
RP11-347C12.2	pseudogene	1.30885806578001e-07	1.95548218525763e-06	0.91354321649681	0.173098184815292	6.21461402769176	0.259033368231471	0.00861689621118386	0.0160878742126378	0.0427482150796999	0.0427482150796999
MFAP3L	protein_coding	1.32503762539718e-07	1.97736384097733e-06	-1.94862175102833	0.369382536565329	2.84649869874395	1.26685281660782	0.063989782278008	0.154361576423703	0.16991328912674	0.16991328912674
SLITRK6	protein_coding	1.33174199956053e-07	1.98579405291046e-06	3.88341374737613	0.736272674077298	6.33494117097417	5.08325416750702	0.00597764926003466	0.923332266042139	0.04159483692301	0.923332266042139
UBE2D1	protein_coding	1.34149427361776e-07	1.99717082602365e-06	-0.887495041459007	0.168306607878042	5.96869792880025	0.245411426073955	0.00280157881051659	0.0216415786676029	0.0457591884844771	0.0457591884844771
CCDC125	protein_coding	1.34053729163346e-07	1.99717082602365e-06	-0.920224954725673	0.17450925166589	5.7503160652194	0.255480832025043	0.00288203294559834	0.0133587481244981	0.0493239309120972	0.0493239309120972
ACSS1	protein_coding	1.34324436049042e-07	1.99819544472006e-06	-1.31594597833166	0.249570352319684	4.51295571718239	0.517193494161147	0.0174407825853534	0.00946095856095961	0.0893341215694541	0.0893341215694541
NFIL3	protein_coding	1.3563304994362e-07	2.01606851014142e-06	0.928811976878131	0.176209485169496	6.24286038279335	0.290840171917359	0.00259974050688425	0.050628458345171	0.0424612535618958	0.050628458345171
ALG9	protein_coding	1.3587620275572e-07	2.01808870043972e-06	0.859906105375367	0.163147187687438	6.52280694633256	0.218770113937522	0.00552838291844864	0.00347397892823571	0.0401007682535285	0.0401007682535285
RASEF	protein_coding	1.36645911811342e-07	2.02792016440523e-06	-1.02743558797137	0.194970363959273	8.08416696876655	0.35591174329775	0.000739757440825182	0.0644261445404516	0.0397672653469539	0.0644261445404516
KCNJ12	protein_coding	1.36760083247275e-07	2.02801516670387e-06	-1.66096982646176	0.315201572699961	4.48886505073383	0.93016597759402	0.0165817621842094	0.15373600598584	0.0901184495359324	0.15373600598584
CIRBP	protein_coding	1.48349858865494e-07	2.19814775128414e-06	0.788265130326077	0.150014416050905	7.66194149528727	0.191963215388544	0.000569208978337541	0.0167482783948905	0.0380096339183953	0.0380096339183953
TMOD2	protein_coding	1.4912589850124e-07	2.2079080708075e-06	-1.59119317461782	0.302874682661327	4.48494669989954	0.854446024553238	0.0320701078553334	0.125186589397008	0.0902448929917233	0.125186589397008
AC008592.4	antisense	1.49582394010968e-07	2.21292570007736e-06	3.55894121484507	0.677497031681194	1.34053351363724	3.6970624199939	0.347293202567623	-0.253468322822799	0.439567759609797	0.439567759609797
IPPK	protein_coding	1.53545605335325e-07	2.26977313527113e-06	-0.900739227589305	0.171626380408617	6.47232621605314	0.273888350965428	0.00551319253088685	0.0449821465299645	0.040471212843721	0.0449821465299645
DTX2	protein_coding	1.55765887166902e-07	2.29899531909421e-06	-1.1125934293946	0.212099904199714	5.05164391109754	0.371804072012397	0.00884059657880513	0.0129137278479448	0.0682788937552425	0.0682788937552425
KLC3	protein_coding	1.55766767554741e-07	2.29899531909421e-06	-1.27331414871841	0.242739041476495	4.64269234441689	0.485660097008037	0.0161372154008877	0.0107706994110988	0.0848723427538454	0.0848723427538454
TOR4A	protein_coding	1.56505828745597e-07	2.30809301358515e-06	-0.789237436768998	0.150481808850726	7.07730573979588	0.193278126925125	0.00113965489138279	0.0172298465852696	0.0376799590428798	0.0376799590428798
TOX2	protein_coding	1.61747738152199e-07	2.38353088218331e-06	3.76488398562076	0.718673253779661	3.10578705384447	4.7876593296214	0.270479010779219	0.614934553274914	0.149883224008365	0.614934553274914
ARHGEF34P	pseudogene	1.6203840164062e-07	2.38594572932174e-06	1.55579966324905	0.297003134506666	5.14165653594113	0.817590543342794	0.0196929320860401	0.131525688325591	0.0648250923774898	0.131525688325591
HDLBP	protein_coding	1.66110649182043e-07	2.44399546232032e-06	0.791012934465424	0.151137113973	7.81569514410376	0.181316430543821	0.000660916508959215	0.00239258443222061	0.0384975301540482	0.0384975301540482
FAM120B	protein_coding	1.68571281436877e-07	2.47826122974934e-06	-0.885796949627727	0.169335203873952	6.18462868535606	0.24437060503723	0.00609146835866452	0.0181351196392266	0.0430646652488202	0.0430646652488202
HOXB3	protein_coding	1.71817336701016e-07	2.52401143016371e-06	-1.66983015438482	0.319431876253187	4.99506525869058	0.94243324637886	0.0733001029354897	0.101619994607307	0.0705611273497382	0.101619994607307
CTC1	protein_coding	1.73610539527481e-07	2.54836437818108e-06	-0.981463207670998	0.187819018817732	6.81197346455211	0.325614270617179	0.00119344784911727	0.0592796672874351	0.0384496986328856	0.0592796672874351
C10orf126	protein_coding	1.73769413471541e-07	2.54870835752725e-06	1.86760298168454	0.357407916310213	3.73531589660376	1.17904085440086	0.0359715365477353	0.183012038265764	0.114400529423701	0.183012038265764
LAT	protein_coding	1.74014568824004e-07	2.5503163209736e-06	1.09266438592767	0.20911639205812	5.10021887416368	0.396042258740038	0.008581474397637	0.057326792567657	0.066383666335058	0.066383666335058
VASP	protein_coding	1.7438195726058e-07	2.55286913513753e-06	-0.793945427685266	0.15195828312725	7.96563496463956	0.188170001131552	0.000445660298456218	0.00923856661060356	0.0391394593775121	0.0391394593775121
LRRCC1	protein_coding	1.74460075873465e-07	2.55286913513753e-06	-1.08379941292925	0.207438577918707	5.20020809940344	0.339154174111564	0.0110365403960527	-0.00677878887901656	0.0627304829335513	0.0627304829335513
GBA2	protein_coding	1.76636950582818e-07	2.58271494643937e-06	-0.816189571517916	0.156286864598889	6.86288751617537	0.21450058501598	0.00362256313671633	0.0253785674580239	0.0382498666566861	0.0382498666566861
ZNF503-AS2	processed_transcript	1.77016543350245e-07	2.5862556776125e-06	-2.29601869443044	0.439683235613747	4.07778590285873	1.78237388102084	0.061588865929967	0.269819158663931	0.10253146152473	0.269819158663931
FAM120C	protein_coding	1.77275346237523e-07	2.58802751396254e-06	-1.03564127386726	0.198333617344966	5.44889312476981	0.355704995169756	0.0118177155267321	0.0472958736012915	0.0556158109346498	0.0556158109346498
TMX3	protein_coding	1.81184958361326e-07	2.64305313677786e-06	0.827017039400852	0.158503041049983	6.36402233331125	0.225159463382621	0.00172701719666468	0.0339647331049895	0.0413413496983514	0.0413413496983514
RAB32	protein_coding	1.87397419632598e-07	2.73156052877322e-06	-1.28731247211469	0.247017450492054	6.4634205865488	0.560646144314285	0.00201529453983814	0.102586341198895	0.040538723379533	0.102586341198895
GCAT	protein_coding	1.87790600448742e-07	2.73517300251116e-06	1.12012661399686	0.214952833352512	4.85979752418612	0.383547501964798	0.0030121215725794	0.0270676357392139	0.0761959708267453	0.0761959708267453
TFAP2C	protein_coding	1.89670662308827e-07	2.76041958494007e-06	1.59349844585641	0.305901608112133	5.9612931921957	0.859176076049924	0.00371489421227589	0.156700752380163	0.0458660138948073	0.156700752380163
MLTK	protein_coding	1.90037042682668e-07	2.76361442751348e-06	1.18232505722683	0.226984847332532	7.32956630597842	0.473000898725507	0.00099782541979617	0.0873258104406145	0.0375218456990009	0.0873258104406145
PLEKHH1	protein_coding	1.90395891434874e-07	2.76669489190846e-06	-1.51471897421599	0.290817963699813	3.58265569032475	0.674395586156069	0.0236024593638547	-0.000970123125123342	0.121383405797012	0.121383405797012
CHD2	protein_coding	1.91447627524189e-07	2.77983136940601e-06	0.814825480077551	0.156472861744533	6.81239394900643	0.191594623670661	0.00352421196853068	-0.00124742801526019	0.0384479419672241	0.0384479419672241
NAGK	protein_coding	1.91707784933569e-07	2.78146268070926e-06	-0.903136866412922	0.173439901347837	6.04588798928317	0.254258580098388	0.00686312265593895	0.0185936193567029	0.0447049905661423	0.0447049905661423
CCT6B	protein_coding	1.92098786402399e-07	2.7849884148847e-06	-2.11979502204259	0.407118522040122	3.08172039780217	1.42458290358732	0.132564991764604	0.0362953146625078	0.151570135643625	0.151570135643625
MYOD1	protein_coding	1.92629930575225e-07	2.7905389018973e-06	3.59316348566477	0.690155142393982	2.16135895547856	4.36925555359396	0.0331472930765108	0.783391199334103	0.252502085644089	0.783391199334103
TMSB15A	protein_coding	1.94125061829653e-07	2.81003493346955e-06	-1.10334581441152	0.211983068580823	5.02535116732447	0.352540703982924	0.00770377484624409	-0.00203961104253441	0.0693307760650852	0.0693307760650852
SLC25A6	protein_coding	1.94999842889801e-07	2.82052808877807e-06	0.781142486911854	0.150103031074071	7.46478791599096	0.1956474138398	0.000996196564389838	0.0245748995203416	0.0376282376143936	0.0376282376143936
AC073464.11	pseudogene	1.97248417134682e-07	2.85086076316471e-06	3.30262166935059	0.634886085135643	2.5206290591085	3.69220331324526	0.0917106591406282	0.599284211314566	0.202845365754579	0.599284211314566
PPIL4	protein_coding	2.00025178472025e-07	2.88821468301624e-06	-0.830313394148247	0.159696714828295	6.28209078496891	0.209343445408998	0.00163980756017573	0.0131996415013701	0.0420796908288808	0.0420796908288808
SYPL2	protein_coding	2.0013986325078e-07	2.88821468301624e-06	-2.20461291208688	0.424028634518751	2.46390942940107	1.60341796538964	0.0985065264391432	0.159200257580361	0.209722529946862	0.209722529946862
CLDN4	protein_coding	2.0111824936549e-07	2.89788913978545e-06	-1.74069749868839	0.334858926101183	5.78840016463535	1.02590865253949	0.0382481804787372	0.153975534474927	0.0486410195962089	0.153975534474927
TSSC2	pseudogene	2.01089762399203e-07	2.89788913978545e-06	-1.19739744049927	0.230342830924868	4.72891714715532	0.418213853019214	0.00937953210292693	0.000902018200977137	0.081576730340186	0.081576730340186
MAGI1	protein_coding	2.01850307862018e-07	2.90399013252863e-06	-1.02213266474561	0.196653774491679	5.85343847715994	0.339909570378195	0.0187617915497817	0.030927915416064	0.0475342776304881	0.0475342776304881
NHLRC3	protein_coding	2.0171965056352e-07	2.90399013252863e-06	-0.892189737821126	0.171649357628322	6.30714077180075	0.238735928397427	0.00866300217979637	0.00490495934626021	0.0418458583474301	0.0418458583474301
GLG1	protein_coding	2.03243735680749e-07	2.92180337512631e-06	1.06372525246236	0.204706391116231	8.75838138689934	0.38315284158436	0.000332359318280873	0.07150428050543	0.0455955333239971	0.07150428050543
GABRB1	protein_coding	2.05709350505837e-07	2.95499126551057e-06	3.44565861242292	0.663378966829219	2.52014591311285	4.02083472614892	0.112263472707914	0.64214507637449	0.202902558736982	0.64214507637449
ZNF497	protein_coding	2.05888599991965e-07	2.95531020186788e-06	1.43367779323045	0.276028903625143	3.83373687996307	0.640614971064494	0.0200357697824882	0.0439826475627489	0.110579011308652	0.110579011308652
ACSL5	protein_coding	2.06449064725384e-07	2.96109641768466e-06	1.05817882010747	0.203753166111413	5.69412301695271	0.379234051093186	0.00866704634500397	0.0625021297128674	0.0503781875421727	0.0625021297128674
AC004893.11	antisense	2.07413902298473e-07	2.97266931717644e-06	-1.5278187235004	0.294231860145229	3.77302852139105	0.787077122673463	0.03552668982192	0.108658411027924	0.112883117362974	0.112883117362974
ADORA1	protein_coding	2.09093027554482e-07	2.99445402779318e-06	-1.72137737960542	0.331603806307995	3.84071045996465	0.950913713704901	0.0781804868567743	0.0469822268403391	0.110324229185426	0.110324229185426
ACTR8	protein_coding	2.09697553226635e-07	3.00082779971013e-06	0.851970303051549	0.164139400235105	6.16072778682057	0.209306842311731	0.00285982796839847	-0.000555639119492356	0.0433260166765272	0.0433260166765272
ABCB1	protein_coding	2.11689743079182e-07	3.0270346392584e-06	1.67280407228346	0.322389441559346	3.99630041681595	0.912057478097832	0.0731165947319506	0.061944334100381	0.105057608746245	0.105057608746245
SPCS1	protein_coding	2.13708613527639e-07	3.05358290764093e-06	0.775705095998381	0.149547923789164	7.42239993904654	0.192326106760839	0.000757878870165315	0.0237299992001477	0.0375814037178055	0.0375814037178055
CSRNP1	protein_coding	2.14213888066621e-07	3.05848023189504e-06	-0.823134491472021	0.158705282858354	6.36734599988238	0.206864008620066	0.00186539324441272	0.014068425882214	0.0413129498535588	0.0413129498535588
HCFC1R1	protein_coding	2.14566568598357e-07	3.06119309164814e-06	0.969520226044177	0.186940380927166	7.37549900274924	0.31848657108992	0.000964383457148626	0.0589442554363265	0.0375439474393834	0.0589442554363265
GALNTL6	protein_coding	2.15109111067917e-07	3.06660852430005e-06	2.57390147098472	0.496338055104484	2.60665741385375	2.20408402086337	0.229221985879511	0.14426097092661	0.193094811168892	0.193094811168892
PHYHIP	protein_coding	2.16776868721652e-07	3.08804475064652e-06	-2.5302554008465	0.488057033847147	2.14578236689372	1.86756184282642	0.153331915662909	-0.107295096332763	0.255010372830249	0.255010372830249
POR	protein_coding	2.19615103425521e-07	3.1261096946002e-06	-0.837817165361243	0.16168088227522	6.17179661137973	0.223528943492914	0.00160868845937741	0.0259617228496229	0.0432039533005546	0.0432039533005546
GPC2	protein_coding	2.20589449065881e-07	3.13760563304743e-06	-2.87308129291149	0.554531888116606	4.25775892724434	2.7977497686768	0.046162123937362	0.480990358813784	0.097187269001334	0.480990358813784
SLC16A13	protein_coding	2.20971552120531e-07	3.1406666675258e-06	-1.85998176337797	0.359016455380319	3.10945863253845	1.13122760701894	0.071330551790181	0.100017264598742	0.149628560039273	0.149628560039273
TIPARP	protein_coding	2.2140730861688e-07	3.14448508192637e-06	1.0198572435302	0.196868330194934	7.67065360989842	0.352541284099923	0.000786942318473051	0.0656538681393697	0.0380327669238943	0.0656538681393697
ZNF502	protein_coding	2.21894957385974e-07	3.14903416899642e-06	3.89332824471832	0.751608874056326	3.06618790146743	5.13788123397788	0.204975156605124	0.76345209978382	0.152675482292882	0.76345209978382
LCP2	protein_coding	2.25987659350044e-07	3.20228597413338e-06	2.19448113543584	0.42392472542649	2.78603011639033	1.41541174462819	0.132809117320297	-0.085428436492334	0.175268893241859	0.175268893241859
STRBP	protein_coding	2.25859138313169e-07	3.20228597413338e-06	-0.924135806100935	0.178518728587218	5.61658778961347	0.264733152310406	0.0027092492526638	0.0221612804508538	0.0519232132440166	0.0519232132440166
RP11-680G24.4	pseudogene	2.27844180950462e-07	3.22616388045582e-06	-2.59758437313612	0.501943362523469	2.95918815384502	2.11696140182007	0.2712363231913	-0.0442922097709715	0.160673058262472	0.160673058262472
DENND3	protein_coding	2.30692905210457e-07	3.26404442875968e-06	1.27831633523341	0.24712584346351	4.62768903115441	0.508020144609148	0.0192803949868088	0.0300834403985978	0.0854130607404221	0.0854130607404221
NKX2-4	protein_coding	2.30922760138866e-07	3.26484184845468e-06	2.66066889404733	0.514382608174961	2.09892522211387	2.15080225371988	0.190828244850206	-0.037005756529554	0.262753699594723	0.262753699594723
GRAMD1A	protein_coding	2.31319660198396e-07	3.26799802223229e-06	0.818581306050286	0.158264751628784	7.37427965512987	0.201715790337534	0.0053957940156391	0.006923032807119	0.0375431744554249	0.0375431744554249
PPL	protein_coding	2.3388803029188e-07	3.30180416656609e-06	-1.83065495029089	0.354080600967523	3.50953885029758	1.13661797340918	0.0522913719126628	0.162633894341375	0.125264639108822	0.162633894341375
SLC17A9	protein_coding	2.35200559159429e-07	3.31784416961179e-06	2.18147334325741	0.42202036663038	3.56254469784009	1.61409482759911	0.11325268667649	0.192063638782094	0.122421864532788	0.192063638782094
ARID3A	protein_coding	2.3755879450972e-07	3.34860029594301e-06	0.918340368211054	0.177723106611164	5.68213308292454	0.263996486049793	0.00353628869970677	0.0241112550562682	0.0506102872263327	0.0506102872263327
FAT2	protein_coding	2.41260411449522e-07	3.39823235228825e-06	-3.0371559768957	0.588098972591383	2.84913469004736	3.12960526737385	0.157848332794317	0.435055212742324	0.169686479361937	0.435055212742324
STUB1	protein_coding	2.42496742957604e-07	3.41309177933897e-06	0.78152243629878	0.151357936672159	7.6784324704026	0.183255697913736	0.00121908111005571	0.00927839006469808	0.0380538760219213	0.0380538760219213
AC008427.2	pseudogene	2.47651737966914e-07	3.48304215624917e-06	3.06171454620237	0.593416643642631	1.05640398869855	2.68585737132884	0.0648437633787751	-0.0557906763306325	0.538830487396228	0.538830487396228
PICK1	protein_coding	2.48772052436377e-07	3.49618557337397e-06	-1.27539037656138	0.247234633030248	4.45609565288053	0.498942813156868	0.0136189012190855	0.0274139788118809	0.0911667509573741	0.0911667509573741
NDUFA3	protein_coding	2.50922432412143e-07	3.52377487547142e-06	-0.98868482149303	0.191716622398736	5.28789839275772	0.288934379216117	0.00313924659553341	0.00843994803499365	0.0598697762112888	0.0598697762112888
TSKU	protein_coding	2.52662199747432e-07	3.54556098049753e-06	0.923986435023027	0.179215893450438	7.32966351038809	0.289812175552216	0.00102660498528285	0.0540334003836977	0.0375218772614194	0.0540334003836977
IRF5	protein_coding	2.60272934240593e-07	3.64963940129618e-06	-1.72264083769263	0.33448337723632	3.94350234109481	1.00768202969241	0.0673090812353248	0.124483712445957	0.10676646419403	0.124483712445957
NAPA	protein_coding	2.62140744596969e-07	3.67309347120309e-06	-0.77766598386941	0.15103793004526	6.95275995547544	0.173783131749079	0.00114819976637697	4.37700579190286e-05	0.0379588681976632	0.0379588681976632
AFTPH	protein_coding	2.63398096158325e-07	3.68796530766916e-06	-0.775505028264536	0.150644496054923	7.31334606008989	0.192537218904849	0.00138611404663893	0.0234615033145242	0.0375174817104611	0.0375174817104611
TBP	protein_coding	2.64929607357206e-07	3.70389699201181e-06	-0.918120398056309	0.178385715817784	6.02964084254473	0.286300680961769	0.00872794105399586	0.0458231394165582	0.0449179021614072	0.0458231394165582
RPS23	protein_coding	2.6489556446889e-07	3.70389699201181e-06	1.06576265584077	0.207070819738285	10.0930290237603	0.375728736116282	7.57098635087695e-05	0.0613644745326808	0.0734299890857806	0.0734299890857806
FAM182B	protein_coding	2.66842946475292e-07	3.72787718394361e-06	-2.78232031893264	0.540731348843018	2.318585597306	2.62950237578668	0.24108338329444	0.260157288056856	0.228922400138317	0.260157288056856
ZMIZ2	protein_coding	2.67723176139243e-07	3.73739965028803e-06	-0.842098444928603	0.163677683112212	6.57857967714771	0.215465712975645	0.0062125767166333	0.00921606481373918	0.0397137957673355	0.0397137957673355
ZNF841	protein_coding	2.72648606229015e-07	3.80333689549119e-06	-0.817289961032507	0.15896146302605	6.3923593911042	0.212584377161184	0.00221500832025818	0.0238703995630421	0.0411028432123974	0.0411028432123974
AMZ2	protein_coding	2.73752073461742e-07	3.81590112474301e-06	0.771854745546203	0.150146552301506	7.60956065242925	0.172802326940616	0.000765001795747233	0.00233730542824003	0.0378818333494453	0.0378818333494453
RPL29P19	pseudogene	2.78586955989374e-07	3.88042141954703e-06	2.93994857427562	0.57226550712198	1.28498714044762	2.61407394546845	0.104149167490988	0.0693232404247706	0.457258507894574	0.457258507894574
SHC2	protein_coding	2.78896824691405e-07	3.88186423597845e-06	-2.77793140001257	0.540750612448747	3.85266512476551	2.62255971071266	0.0734339675316486	0.427842417948971	0.109891832820899	0.427842417948971
FMNL3	protein_coding	2.79835824121317e-07	3.89205509114187e-06	-0.81356612918336	0.158387822522802	6.41480630557896	0.208941958740658	0.00208620379819306	0.0217104850148035	0.0409195716135466	0.0409195716135466
AC116050.1	pseudogene	2.81777291837942e-07	3.91616327755272e-06	3.04705506832288	0.593361232316912	1.04802714419599	2.87204293812738	0.0614535231516362	0.201725571952476	0.542107994591182	0.542107994591182
KIAA1143	protein_coding	2.86703541139267e-07	3.98168799790312e-06	0.873211923071344	0.170150936878435	7.1841872220482	0.259215934056286	0.00691817332634666	0.0427126975089834	0.0375498233714207	0.0427126975089834
KRT19	protein_coding	2.86989332896965e-07	3.98271774812322e-06	2.31500546332697	0.45111012428794	2.04904235096842	1.61833298999287	0.077524599737644	0.027017744173664	0.271333133236781	0.271333133236781
DLAT	protein_coding	2.88394385417569e-07	3.99926716638749e-06	1.05598479030203	0.205809779550137	7.48669818396947	0.379112058326169	0.000852154523028264	0.0717609860915018	0.0376572931316379	0.0717609860915018
RPS6KA2	protein_coding	2.90180128932857e-07	4.02106750092674e-06	1.31389836808413	0.256134735436711	4.53780058172258	0.517827686515477	0.0239536197723652	0.00555540233621427	0.0885120991371789	0.0885120991371789
RAB20	protein_coding	2.90762759054286e-07	4.02615718362172e-06	1.36192371281167	0.265516465115896	5.90377681222815	0.630666047359124	0.00343380105301475	0.117421615942941	0.0467295836602511	0.117421615942941
EIF3L	protein_coding	2.90975330520009e-07	4.02615718362172e-06	0.799081732751117	0.155790699825969	8.28240225815387	0.215456172874959	0.000540611872195873	0.0390816702235175	0.0410663746745443	0.0410663746745443
ZNF630	protein_coding	2.9130624444365e-07	4.02777436292477e-06	-1.60913252683672	0.313733040586946	3.78534591707361	0.776839880249182	0.0563319901844059	-0.0118867015164487	0.112402445397189	0.112402445397189
C11orf74	protein_coding	2.92589355387625e-07	4.0425451466111e-06	-0.909535350347752	0.177360990231152	5.77863427733517	0.251957928603114	0.00511245637141414	0.0136069253127066	0.0488136936670568	0.0488136936670568
PRKAR1A	protein_coding	2.95926763775264e-07	4.08565652290749e-06	0.869966669599563	0.16971572331568	9.03426986352486	0.237384379310012	0.000104944748226637	0.0252676225789343	0.0492723582355982	0.0492723582355982
RP11-61L23.2	pseudogene	2.98255157603649e-07	4.11478413180753e-06	1.25128973483771	0.244175713803317	4.89483500344742	0.461912777954667	0.027482270700987	-0.0100072801874615	0.0747264936613434	0.0747264936613434
LYSMD4	protein_coding	3.00974487118802e-07	4.14925853377408e-06	-1.43447182046399	0.280015188090057	4.50619776345937	0.607840370901215	0.0448592094707796	-0.0209511313739916	0.0895553714911231	0.0895553714911231
DPYSL2	protein_coding	3.01668041391538e-07	4.15577540476278e-06	0.800969616715621	0.156366023494005	6.53204562287668	0.209545268153361	0.00187974598232545	0.029613778006885	0.0400351111090933	0.0400351111090933
NDUFA1	protein_coding	3.04752794780432e-07	4.19519977481943e-06	-0.767207546010112	0.149831065912496	7.60652674839815	0.182538083951411	0.000609575186807877	0.0166278677303613	0.0378750219202914	0.0378750219202914
SWI5	protein_coding	3.07619429975421e-07	4.22847511561539e-06	-0.830736395054466	0.16229383724742	6.22265655471728	0.214325790639634	0.00248763625160487	0.0180897268926099	0.0426654316486672	0.0426654316486672
MTND2P28	pseudogene	3.07598816166336e-07	4.22847511561539e-06	1.36867892766836	0.267386391054589	4.23503501979527	0.539987217397453	0.0247063485244487	-0.0189898043481065	0.0978573351118896	0.0978573351118896
APLF	protein_coding	3.09023488008586e-07	4.2446744506172e-06	-2.70687883641258	0.528908443846979	4.06247001009477	2.49311821282328	0.0784540218114666	0.401107364427333	0.10299803881596	0.401107364427333
GLB1L3	protein_coding	3.10732338973431e-07	4.26503366506348e-06	1.75017500205105	0.342043595260732	4.83046662611082	1.04230904088538	0.0354734992523135	0.165087336848636	0.0774226607619852	0.165087336848636
COMMD3	protein_coding	3.14153026434463e-07	4.30884231154791e-06	-0.860631094684869	0.168264473822226	6.54475722199734	0.221730104922462	0.0085906611659743	0.00353601977921594	0.0399457956637469	0.0399457956637469
NDUFS5	protein_coding	3.16233487106242e-07	4.33421832510216e-06	-0.789744116041789	0.154442782660391	8.22142606937137	0.197559796143807	0.000257533962618932	0.0229756720993338	0.0406325913788978	0.0406325913788978
PAQR5	protein_coding	3.17908749799467e-07	4.35400789936417e-06	1.40796742108068	0.275396595028557	3.98251508297183	0.668607869992749	0.0245196350438116	0.0981393202076339	0.105497424190456	0.105497424190456
LRRC16A	protein_coding	3.247996489785e-07	4.44514894143812e-06	-3.07291844365284	0.601535496092762	3.35482009689806	2.77532442111943	0.486303231619794	-0.39345487302224	0.134002402196603	0.134002402196603
OSR1	protein_coding	3.32298445555343e-07	4.54447103812533e-06	-1.53973544761922	0.301663904564234	4.65173872531347	0.807368801497104	0.0288522158293432	0.12714968928541	0.0845410004043259	0.12714968928541
B3GNT5	protein_coding	3.43047865673063e-07	4.68807170387487e-06	-1.45057275674666	0.284531056049767	3.59214947717919	0.655177182129456	0.017881185755726	0.0469046936171282	0.120903823141638	0.120903823141638
ADCY10P1	pseudogene	3.48462457553069e-07	4.75861141236114e-06	-1.37975044893047	0.270796745805771	4.05924598579721	0.621011099286596	0.0226133987890729	0.0698989027581024	0.103096676992062	0.103096676992062
CD109	protein_coding	3.51461156046319e-07	4.79608124327747e-06	0.997087449044998	0.195755761673581	7.56842400449888	0.338795706338594	0.000901567708507557	0.0647904063973274	0.0377949590480613	0.0647904063973274
CYP39A1	protein_coding	3.5239033761194e-07	4.80179679448333e-06	-2.62625011719354	0.51565597379829	1.53944461831936	2.33500833732129	0.0735544830649114	0.363704774957523	0.382275945473139	0.382275945473139
SLC4A7	protein_coding	3.52339483194676e-07	4.80179679448333e-06	1.28294367782517	0.251900614625027	8.58439898548999	0.560918308203975	0.00124440830467222	0.107533739664127	0.0436925167184996	0.107533739664127
SLC37A3	protein_coding	3.52698675421119e-07	4.80252074824503e-06	-0.918211443758315	0.180293804994132	5.68508104445274	0.248237132576977	0.00517133616378372	0.00364616391759497	0.050552988612094	0.050552988612094
OXCT2P1	pseudogene	3.5923605226768e-07	4.8880000228295e-06	2.64465760772557	0.519642391502631	3.2919743731405	2.0366510199498	0.325135379100274	-0.279170336452201	0.137770132408139	0.137770132408139
FMO3	protein_coding	3.60894155573693e-07	4.90701316444058e-06	1.67603042834655	0.329375698662313	3.84352673550524	0.943773741407366	0.0757581567480763	0.0936578769144192	0.110221873313558	0.110221873313558
RP4-769N13.6	processed_transcript	3.6867141609426e-07	5.00913986141644e-06	-1.67552603281536	0.329538571947397	4.05764227453781	0.957247382470756	0.041713225272094	0.144450781129843	0.103145799448409	0.144450781129843
RSPO2	protein_coding	3.70393667167242e-07	5.02890911165452e-06	3.36386963461789	0.66171321702599	1.94659327409077	3.85855452189678	0.155668893200354	0.594955760948592	0.290097577326399	0.594955760948592
S1PR1	protein_coding	3.72322721961955e-07	5.05145564663307e-06	-1.84877882202873	0.36374738234346	2.88744710075193	1.14764992748921	0.0603711695254912	0.144928812222041	0.166449673037456	0.166449673037456
ASGR1	protein_coding	3.73054326264866e-07	5.05773509485032e-06	-1.53498082607324	0.302029752342715	3.75505861639577	0.796699101021571	0.0427831977429711	0.105427333855777	0.113597324485946	0.113597324485946
GPR1	protein_coding	3.75265056542114e-07	5.08404451692549e-06	-1.84289543660793	0.362696501056053	2.60850394489949	1.00742069972255	0.0326173725670869	0.0118542361501439	0.192894773510005	0.192894773510005
REEP3	protein_coding	3.76991265943643e-07	5.10008744969625e-06	-0.817725320088965	0.160962472560703	7.55632565301128	0.210212251009352	0.00664363100549817	0.0163511733664324	0.0377716562622534	0.0377716562622534
CSPG4	protein_coding	3.76785158452236e-07	5.10008744969625e-06	-1.22347867945622	0.24082674408633	4.61616091999526	0.489371463004166	0.013602041470135	0.0604208298775169	0.0858222796736757	0.0858222796736757
HIST1H1B	protein_coding	3.77995733791244e-07	5.11000267132445e-06	2.20839254089059	0.434747082881735	8.83771234617043	1.66343507000917	0.000293447463292027	0.323715168663871	0.0465664144254415	0.323715168663871
MUT	protein_coding	3.81473759687696e-07	5.15331888715224e-06	-0.793335607176594	0.156230625198628	6.54971309414239	0.18557905424713	0.00193101140066306	0.00497595005671886	0.0399112884564014	0.0399112884564014
POLR2H	protein_coding	3.81935762679763e-07	5.15585881069425e-06	-0.76896502291318	0.151438215391106	7.87395881467659	0.191147752373106	0.000587470836209195	0.026055932652477	0.0387271573023789	0.0387271573023789
RPTOR	protein_coding	3.8353738865968e-07	5.17376815756118e-06	0.800523477563146	0.157677963495655	6.81218155053487	0.195538112582642	0.00417232549599601	0.0107575793872462	0.0384488290848104	0.0384488290848104
COQ2	protein_coding	3.8880703956866e-07	5.24109661217983e-06	0.900051072831641	0.177372413220601	6.08697846431758	0.276399085303967	0.00320374518634745	0.050729351336566	0.0441869569977069	0.050729351336566
TMEM156	protein_coding	3.91713998090145e-07	5.27650251686496e-06	1.41506677729969	0.278944064185468	3.98099768385833	0.631412424268628	0.0278421178138274	0.0433108538625874	0.105546095233555	0.105546095233555
SMYD2	protein_coding	3.93448478007144e-07	5.29607543572134e-06	1.17522880956352	0.231704558637639	6.93651016550491	0.471313647798685	0.00126571824203263	0.0907691431753323	0.0380057761768204	0.0907691431753323
ZSCAN1	protein_coding	3.96066323845097e-07	5.32750256048395e-06	3.42915920508627	0.676250892047372	1.97851091496317	4.01305977108636	0.0512012583159334	0.732767774246694	0.284081409630043	0.732767774246694
ANPEP	protein_coding	4.00002290698353e-07	5.37660221882972e-06	1.85699858190763	0.36634729918174	3.14829248761164	1.16905110696071	0.0830978203788463	0.137439942303056	0.146977054394449	0.146977054394449
KIAA0319	protein_coding	4.00915961137456e-07	5.38503679991766e-06	-1.72486956260116	0.340310143927537	3.59789927675584	0.946630904244251	0.0779165290698502	0.0379805532845378	0.120616603604403	0.120616603604403
IRS1	protein_coding	4.04382223095702e-07	5.42772088032447e-06	0.768566741980186	0.151684321666378	6.99580052137708	0.188865032906905	0.00159599757038206	0.0225180978454346	0.0378465168971423	0.0378465168971423
PDPR	protein_coding	4.08812043543866e-07	5.48326802238664e-06	0.762314804183786	0.15051208164347	7.54968577014978	0.171466268454683	0.00107593437084661	0.00544112125668348	0.0377593000074114	0.0377593000074114
PLAGL1	protein_coding	4.09478224959139e-07	5.48829147954492e-06	-0.888713714487268	0.175479136933503	5.98369674804498	0.245058875213827	0.00724201700373338	0.0160359248010555	0.0455458587087132	0.0455458587087132
TBC1D22A	protein_coding	4.1005993527366e-07	5.49217641422045e-06	0.783219365946567	0.154657226810141	6.76367064771403	0.204343559754156	0.00234025323090718	0.0325522784076547	0.0386635030055558	0.0386635030055558
SLC36A4	protein_coding	4.15716643141123e-07	5.56397993643645e-06	0.891020105572658	0.176034693634224	6.02325905980798	0.263561812735395	0.00811982622637361	0.0359542935584869	0.0450028252528753	0.0450028252528753
EPHB4	protein_coding	4.21327696780656e-07	5.63507078750418e-06	-0.856640648353613	0.169328018052738	6.05486954464331	0.22456132733885	0.00456267348359558	0.0133109648961551	0.0445892882838361	0.0445892882838361
EML1	protein_coding	4.33315722327218e-07	5.79128924911477e-06	1.25312317448442	0.247961174338649	4.67532124276634	0.467101649842116	0.0217425873785779	0.000384755713137033	0.083659830871825	0.083659830871825
JUP	protein_coding	4.37245555585645e-07	5.83966420511758e-06	-2.69085068711606	0.532632520384294	4.76744574401166	2.47404697977361	0.0107278247442127	0.475610578291659	0.080024912751439	0.475610578291659
CRIPT	protein_coding	4.49723075603641e-07	6.00204882036122e-06	-0.779755244588483	0.154510765971081	6.66148401757726	0.179548536434631	0.00172947703587329	0.00526536961257091	0.0391966546229328	0.0391966546229328
PRDX2	protein_coding	4.6200512465302e-07	6.1615963399862e-06	-1.13561496990672	0.225255394382644	7.18673616289019	0.440948949533899	0.000646308116650741	0.0863365365093162	0.0375479070103322	0.0863365365093162
RP11-492E3.2	antisense	4.64321510321345e-07	6.18810352778121e-06	1.45871232007191	0.289398441184106	4.09589081904703	0.727599691865291	0.0223354289104852	0.121238498677727	0.101983837838089	0.121238498677727
MXD3	protein_coding	4.69086288437743e-07	6.24718030843698e-06	1.19371133270549	0.236915923231023	6.04300343034304	0.487312148351874	0.011992348260878	0.0842290597626784	0.0447424497303115	0.0842290597626784
RP11-167H9.4	antisense	4.7796072135858e-07	6.36086623375231e-06	2.68749981431799	0.533768371949221	2.05749942297187	2.47062817897881	0.181915997130973	0.306498874114722	0.269853631344381	0.306498874114722
VCAN	protein_coding	4.79593191311586e-07	6.37808104176779e-06	1.203103730805	0.238981241198737	8.08997295418704	0.495148215800385	0.0023910935098056	0.0955152498814325	0.0398008204830081	0.0955152498814325
GAGE1	protein_coding	4.8361005967754e-07	6.42695911229657e-06	-6.37457252353512	1.26662978483798	4.77676461318635	13.9019799762864	1.11367264441522	1.63664337587969	0.0796443228869401	1.63664337587969
BRI3	protein_coding	4.841351020799e-07	6.42748484439439e-06	-0.793139266792749	0.157603561167705	6.41891481219118	0.206248274875468	0.00169439173613669	0.0301224307332117	0.0408865496799934	0.0408865496799934
XRCC6BP1	protein_coding	4.84332740426786e-07	6.42748484439439e-06	0.991843840859193	0.197090924236823	5.24343863216536	0.284143308764447	0.00531545305378552	-0.00163063841655701	0.0612756882316861	0.0612756882316861
VCX3B	protein_coding	4.90043010024024e-07	6.49868172137568e-06	-5.13666428209019	1.02117094051708	3.49402030348252	9.02836297019537	0.375789271140397	1.41185088272794	0.126110918509721	1.41185088272794
PCDH17	protein_coding	4.95303781407813e-07	6.56382152009311e-06	4.42801345725429	0.880649366142325	4.71198109719293	6.71000563087414	0.0693378340312018	1.26016497640345	0.0822457012881771	1.26016497640345
PJA1	protein_coding	5.02787621067781e-07	6.65830925633603e-06	-0.79331572177526	0.157866047119349	6.69813922672107	0.199478340736445	0.00373040295932902	0.0198665198389864	0.0389924921831086	0.0389924921831086
EMR2	protein_coding	5.04443816652159e-07	6.67554412219433e-06	-1.33713661603259	0.266117235323956	4.52053056865329	0.52570879743105	0.0323179887935784	-0.0144734878540606	0.0890849533832205	0.0890849533832205
C3orf38	protein_coding	5.05258363001113e-07	6.681624648598e-06	-0.965456480588207	0.192157212521289	5.36083550506008	0.277757530466232	0.00551761515675057	0.00821214737652184	0.0577813465414524	0.0577813465414524
S100A6	protein_coding	5.07153280090513e-07	6.70197361288151e-06	1.00357679441419	0.19977296395892	8.51696182742357	0.344775019408949	0.000232188809663449	0.0681836462685059	0.0430342708762584	0.0681836462685059
EIF2B2	protein_coding	5.10226071840957e-07	6.73784857537062e-06	0.761538123692716	0.151627516361541	6.77074600450405	0.193779937056525	0.000782293115280634	0.032916952322576	0.0386306846869524	0.0386306846869524
RCN3	protein_coding	5.11268918158273e-07	6.74688534495258e-06	2.1580817836148	0.429722578461272	2.71819713425507	1.50937348837192	0.134914614707018	0.0795391765609853	0.181647947189104	0.181647947189104
GSTT2B	protein_coding	5.13875575350213e-07	6.77653158860569e-06	2.3012846073391	0.458326605477776	4.01900571554712	1.75075559564482	0.255766578357715	0.0293992756243395	0.104341896994481	0.104341896994481
PTGER2	protein_coding	5.23357238306688e-07	6.88942815221096e-06	1.91417670960554	0.381496608243789	4.19653250510387	1.25479165317254	0.0208702204365666	0.228626343166031	0.0989916482621357	0.228626343166031
VKORC1	protein_coding	5.23371369357859e-07	6.88942815221096e-06	0.751685425896514	0.149811527622782	7.66378770988449	0.169230174279993	0.000460069536722905	0.00889123234033548	0.0380144912781428	0.0380144912781428
RARRES2P9	pseudogene	5.23535033354324e-07	6.88942815221096e-06	3.01573452752424	0.601045585565733	1.03012969231105	2.60368150379381	0.0701125038583069	-0.0638620389063616	0.549183146304072	0.549183146304072
IL7	protein_coding	5.25061533607671e-07	6.90468758869962e-06	1.2267710683936	0.244526687972042	4.5213322565389	0.500700198235944	0.0134442929903533	0.0714071720079005	0.0890585089477779	0.0890585089477779
GNGT2	protein_coding	5.29488635912254e-07	6.95804270293072e-06	3.21708337952188	0.641452937399967	3.18073421767189	3.54483852151175	0.161746485801311	0.543616721454197	0.144818528072314	0.543616721454197
CA12	protein_coding	5.37837558744719e-07	7.06282427108034e-06	1.40227644685985	0.279767160423038	5.67875055151509	0.673636443906779	0.00374651287394631	0.130430054070916	0.0506762189092118	0.130430054070916
RP11-301G19.1	lincRNA	5.40282071308883e-07	7.08566796184896e-06	2.57544309606681	0.513914239664059	2.0869185951267	2.06638831110236	0.187969720762992	0.0175566613330268	0.264786586201844	0.264786586201844
RP11-284F21.7	antisense	5.40330190522545e-07	7.08566796184896e-06	-1.81161988003555	0.361499129192004	3.8478490324716	1.12439276907797	0.0459136494579477	0.178111985524756	0.110065374942982	0.178111985524756
EPSTI1	protein_coding	5.52972937502369e-07	7.24640998462366e-06	1.7659131584127	0.352691901014778	3.20765282229529	1.03981446134114	0.0701782276551446	0.108416514621038	0.14306447584443	0.14306447584443
C9orf37	protein_coding	5.54848590702744e-07	7.26592956147825e-06	-0.825307307427998	0.164853586053863	6.10360964708116	0.216776650076497	0.00260332507534924	0.0239976315784848	0.0439853117843393	0.0439853117843393
PCDH18	protein_coding	5.56331593028298e-07	7.28028367010189e-06	3.25188047942141	0.649623730399656	7.96383929121262	3.62422331655253	0.00301091896269259	0.72043649434879	0.039130777038281	0.72043649434879
UGT2B7	protein_coding	5.60036946764125e-07	7.32367982224274e-06	1.99813380591831	0.39926645523842	3.22196038993414	1.24683158223853	0.131135360257083	-0.00380787517779099	0.142145272220608	0.142145272220608
JMJD4	protein_coding	5.61123591696017e-07	7.33279426981643e-06	-0.82501703515451	0.164866941544324	6.86574273974555	0.233302471533153	0.00446835669186031	0.0421278291610192	0.0382394213020591	0.0421278291610192
IKBIP	protein_coding	5.6551829880018e-07	7.38509600750992e-06	1.26219622400427	0.252306258263751	7.02668553545224	0.54612329933883	0.000794063249056877	0.108334704680751	0.0377763745485183	0.108334704680751
FBXO28	protein_coding	5.66438697775303e-07	7.39198572450462e-06	-0.784520032127115	0.156831173477172	6.53692504980972	0.193882165563175	0.00216391226240107	0.0194758244218439	0.0400006882648447	0.0400006882648447
LCMT2	protein_coding	5.73358169779834e-07	7.47709912606855e-06	-0.867887985915365	0.173578239595981	5.75318114150852	0.219721596014285	0.00237874447626544	0.00303703722216831	0.0492716645430031	0.0492716645430031
MAGEA11	protein_coding	5.80813644152257e-07	7.56907974768502e-06	-0.747587937658213	0.149592684523917	7.31725213725775	0.167174368477234	0.000843867862246843	0.00814672589944101	0.0375183685887342	0.0375183685887342
SLPI	protein_coding	5.91477399920714e-07	7.70271398734118e-06	1.67205352706827	0.334813868159945	3.41116233569812	0.958932751126444	0.0410032400188914	0.151168747944923	0.130738682860579	0.151168747944923
PPM1M	protein_coding	5.96775361438612e-07	7.7663338530787e-06	1.43806371726903	0.288058787194635	5.99743750094676	0.709404736950242	0.00561907070585272	0.136628697659937	0.045354015895246	0.136628697659937
RNF157	protein_coding	5.98865362446567e-07	7.7881467799029e-06	-2.16545948782582	0.433822221347054	5.17035085456904	1.60863525488209	0.0171180210385432	0.305513498506301	0.0637817681138598	0.305513498506301
RASSF8-AS1	antisense	6.10886708464745e-07	7.93899591152595e-06	-1.20805164797062	0.242204055295381	4.55023991657539	0.448017960257209	0.0124695701261007	0.0247901133261387	0.0880952374193761	0.0880952374193761
FYN	protein_coding	6.19574651909624e-07	8.0463463075468e-06	-1.02990110092311	0.206599457958549	6.08490967683261	0.364032273664704	0.0059416038926402	0.0672298292995306	0.0442123572117486	0.0672298292995306
HUNK	protein_coding	6.20325827285598e-07	8.05054580542095e-06	-2.01181525734669	0.403591641937241	2.35272916194417	1.38425584979963	0.0550352076613332	0.2183915962035	0.224198301095692	0.224198301095692
KRT222	protein_coding	6.26182498799618e-07	8.12095262743708e-06	-1.02698318110091	0.206098938757651	5.21924566435902	0.331235493206369	0.0107376747248166	0.025135389946546	0.0620796496586637	0.0620796496586637
INPP5E	protein_coding	6.28900954439805e-07	8.1505910197302e-06	-0.837816505137322	0.168164521210191	5.99007176208057	0.228537634246856	0.0030223849520795	0.0305588345622565	0.045456425665954	0.045456425665954
ATG4A	protein_coding	6.30096833416665e-07	8.16046951908796e-06	-0.864604054693432	0.173554056707642	6.24587248095628	0.253607625106604	0.00920474881874554	0.0388249139746682	0.0424312693521332	0.0424312693521332
SCO2	protein_coding	6.41142253595257e-07	8.29780944164755e-06	0.77388881171003	0.15544950813999	6.54209952163608	0.202559961747624	0.00146056916231423	0.036272907372562	0.0399643729764826	0.0399643729764826
DISP2	protein_coding	6.47087551138667e-07	8.36899899472676e-06	2.01828248464774	0.40555398052705	3.25377615929168	1.39880981241215	0.0275015227927348	0.254453959129554	0.140132482781245	0.254453959129554
C1orf159	protein_coding	6.48002163469726e-07	8.37507191770144e-06	-1.02264745950502	0.205502226523445	5.13737558749167	0.328160025541339	0.00741291852683193	0.0278164287746351	0.064983364512185	0.064983364512185
PAQR9	protein_coding	6.52748641475068e-07	8.43062727198203e-06	-2.53378972133534	0.509312739346648	2.66886921027622	2.20488219549959	0.144480395106205	0.300204404540858	0.186555139122231	0.300204404540858
FAM60A	protein_coding	6.63789837118615e-07	8.56147851603708e-06	-0.778286005392666	0.156544213609364	7.59275418129424	0.192282047717846	0.00416552984143533	0.0188943767262392	0.0378449115549776	0.0378449115549776
C10orf54	protein_coding	6.63778105208059e-07	8.56147851603708e-06	2.91869457722841	0.587064947013911	1.36982796043827	2.70636655884279	0.160272368429888	0.166643604418306	0.430548063591447	0.430548063591447
NRBF2	protein_coding	6.65417306424179e-07	8.57659100841795e-06	-0.774599353804914	0.155817558418282	6.53749355647869	0.175473241095475	0.00162464509957642	0.00322753258699681	0.0399966889200262	0.0399966889200262
KIAA1958	protein_coding	6.72471812827688e-07	8.66158423941919e-06	-0.864394142603568	0.173952127822066	5.79164543233438	0.231696437798711	0.00328914614354658	0.0185715276375263	0.048584012897295	0.048584012897295
AC027612.6	pseudogene	6.77380584617795e-07	8.71537392976776e-06	1.55188626685404	0.312392876638603	6.26592083287671	0.827513580606539	0.00605102211937972	0.161244936808406	0.0422346379940361	0.161244936808406
TMEM242	protein_coding	6.77574240580839e-07	8.71537392976776e-06	-0.916312875458422	0.18445476077105	5.50208117438803	0.242779110188825	0.00393265740266493	-0.000470623140948125	0.0543934433478011	0.0543934433478011
SLC1A3	protein_coding	6.86528253849718e-07	8.82451412632787e-06	-1.89038647508126	0.380732038014508	5.61880978815619	1.22809869972101	0.0125108595874526	0.235986657162286	0.0518774895248827	0.235986657162286
CARHSP1	protein_coding	6.89943574762561e-07	8.86236053916851e-06	0.74664812026455	0.150407347235219	6.94595375638101	0.16308050198761	0.00080299249997797	0.00375643885843851	0.0379782133897404	0.0379782133897404
DPY19L2P2	pseudogene	7.03423748948068e-07	9.02935068738386e-06	-1.41175858745486	0.284604877430851	6.33734203337173	0.685160568725627	0.00336401079490315	0.135493022789262	0.0415735637795934	0.135493022789262
ZDHHC23	protein_coding	7.1719666532021e-07	9.1998683353754e-06	-1.50366823665688	0.303363921779301	5.30413139551885	0.777476146033546	0.0180718814335005	0.139693265487616	0.0593807645320628	0.139693265487616
DZIP1	protein_coding	7.18396738889143e-07	9.20898489946586e-06	0.978139977479409	0.197351935321746	6.55815419501749	0.328999070691317	0.0028116265365205	0.0639560072496028	0.0398529113267369	0.0639560072496028
HAS3	protein_coding	7.23850020551923e-07	9.2725729657904e-06	-1.73831045364994	0.350829875866327	3.3724348092937	1.03918035493445	0.0549288866158817	0.156068145041917	0.132971033995996	0.156068145041917
IFNLR1	protein_coding	7.36477395066776e-07	9.42791266691605e-06	-1.3368018055717	0.269979752411405	4.02643061915836	0.545328208268444	0.0208426585988486	0.0208520825073633	0.104110027193363	0.104110027193363
RPL17	protein_coding	7.42011915959161e-07	9.49230471415329e-06	1.29140908061632	0.260889024537347	7.30243506703762	0.573729379748153	0.00191980935934506	0.114759761710452	0.0375155555275979	0.114759761710452
CLSTN2	protein_coding	7.47613779884645e-07	9.55747018333509e-06	-2.31462231005818	0.467735756243712	4.4041016708627	1.8432457504467	0.0191197237268556	0.355926112276935	0.0927912678626932	0.355926112276935
RP11-274H2.3	antisense	7.50122874638037e-07	9.58303615406556e-06	2.60333760022455	0.526148307809059	2.04401788583447	2.02375644779966	0.202352194916046	-0.0975130269540338	0.272217019615959	0.272217019615959
KIAA0930	protein_coding	7.57450157392056e-07	9.67007941777728e-06	0.775758678547228	0.15684493975629	6.49545571438578	0.175369622241121	0.00187304338525561	0.00223855107277334	0.0402989596898657	0.0402989596898657
ZSCAN29	protein_coding	7.61183653150138e-07	9.71115524405375e-06	-0.786856484429305	0.159119535351498	6.58474693568776	0.205250813734148	0.00373142822851076	0.0302919046792853	0.0396726172523063	0.0396726172523063
MGST1	protein_coding	7.67637469704602e-07	9.78685765914716e-06	1.12987964519922	0.228562327355715	6.19211157091449	0.439380485733374	0.00469111573526486	0.0848644342411824	0.042984523058801	0.0848644342411824
ZNF92	protein_coding	7.73834909174053e-07	9.85919114477815e-06	-0.835844678493032	0.169135879154889	6.10798160447753	0.217003186349409	0.00510743028227024	0.0157639385146933	0.0439330479191535	0.0439330479191535
MESP1	protein_coding	7.74396961178949e-07	9.85967660045024e-06	-1.84877887223254	0.374117109598236	3.51404880020629	1.1313317449241	0.114917799896888	0.0708002991274325	0.125019820150207	0.125019820150207
VSIG10L	protein_coding	7.75850603543322e-07	9.87111320345142e-06	-1.44413620120007	0.292255629039134	3.81001652645512	0.687454043331809	0.0349625502165579	0.0749436614559309	0.111460340134974	0.111460340134974
ZFP62	protein_coding	7.76344326767356e-07	9.87111320345142e-06	-0.908727657802684	0.183907472560925	5.58581246972793	0.247338089569692	0.00541528749516558	0.00826380648370228	0.0525652127284013	0.0525652127284013
FPGS	protein_coding	7.81199748251296e-07	9.92614237852322e-06	-0.770919504662014	0.156056375196207	6.59462446152006	0.174604490292596	0.00214142978866025	0.00361817021902899	0.039607585478847	0.039607585478847
FABP7	protein_coding	7.84769799242429e-07	9.96477603383538e-06	1.98035056132246	0.400952320800657	2.85789525007303	1.2520376773082	0.10665676213473	0.0511753035276224	0.168936546817441	0.168936546817441
TBC1D10B	protein_coding	7.96777434937393e-07	1.01104233112959e-05	0.937544881790328	0.189934242231355	6.50963891431422	0.302675853494638	0.000987066789270607	0.0608558184198709	0.0401954622091632	0.0608558184198709
ZNF626	protein_coding	8.03403461367912e-07	1.01876323019012e-05	0.924748244189287	0.187403173623178	5.45116276016456	0.27280972224683	0.0046429335778994	0.0295312536447527	0.0555626941090244	0.0555626941090244
DDX31	protein_coding	8.04346871304946e-07	1.01927268849943e-05	-0.920262150952669	0.186502710564771	6.4522071368652	0.291656780490305	0.00259883723392618	0.0570296102769423	0.0406246969639732	0.0570296102769423
MT-ND1	protein_coding	8.20322551715534e-07	1.03881761629764e-05	0.789527087825227	0.160132234809555	7.30332596129071	0.214732767295798	0.000553841935595697	0.0434044425645801	0.0375156823731936	0.0434044425645801
FAM178A	protein_coding	8.25541817535852e-07	1.04472400285068e-05	-0.739774926249867	0.15007919493424	7.16454707740701	0.163638850126883	0.00104574828136226	0.0076864919252977	0.0375664198651114	0.0375664198651114
CCBL2	protein_coding	8.26785173102664e-07	1.04559431367244e-05	0.738254988255703	0.149779778238446	7.43125046287646	0.186428567903591	0.000868091846965218	0.0359820430026835	0.037590162957306	0.037590162957306
ARRB2	protein_coding	8.36806973360239e-07	1.05755766451934e-05	-0.876026201174289	0.177816238859162	5.65274654658164	0.26237303212452	0.00301361415710574	0.0487179426287105	0.0511897255034972	0.0511897255034972
MIS12	protein_coding	8.38004496835766e-07	1.05836031016479e-05	-0.80424529768775	0.163255378833251	6.53835843955087	0.222271903877054	0.00569908011383216	0.039263604931938	0.0399906091170051	0.0399906091170051
PDE10A	protein_coding	8.53513948415891e-07	1.07722504904696e-05	-3.0985001115911	0.629429015485702	4.31480454180951	3.30903067691616	0.0298413149509235	0.649325917395305	0.0954956733732985	0.649325917395305
UTP3	protein_coding	8.74129977138105e-07	1.10250522183545e-05	-0.743016209185992	0.151079599546104	6.89255712334153	0.175731510077533	0.000983438236629037	0.0206121725604826	0.0381452110188189	0.0381452110188189
GPR75	protein_coding	8.77886714022979e-07	1.10650182079601e-05	-1.36804867585486	0.278216734170565	3.91140295218015	0.549554408684183	0.0248524000171375	-0.00706385685608574	0.107841116278636	0.107841116278636
MFGE8	protein_coding	8.8467758888521e-07	1.11431478364403e-05	-0.750885554512092	0.152752654341986	6.73037689326212	0.193768582771072	0.00117511147348665	0.038034348088965	0.0388249572268374	0.0388249572268374
ABHD3	protein_coding	8.86405187019052e-07	1.11574400062371e-05	-1.0472887868461	0.213066530999754	5.05155275641384	0.338079077869507	0.00954151136404585	0.0201029353181328	0.0682825114341296	0.0682825114341296
HOXA6	protein_coding	8.882141382967e-07	1.1172736400045e-05	-1.64552618877572	0.334802637213339	3.48320255491977	0.933777276391939	0.059995317922917	0.132163777879952	0.126704472688958	0.132163777879952
C2orf61	protein_coding	9.07913577154655e-07	1.14129042718078e-05	-2.55530683685421	0.520363951150246	3.5657040017703	2.25242463964495	0.17780411451024	0.286387842615524	0.12225666259704	0.286387842615524
DOLPP1	protein_coding	9.10558112784816e-07	1.14385063861046e-05	-0.77915068616834	0.158685061774618	6.42768707020664	0.184228897524541	0.00235076898706945	0.010583636582975	0.0408165718650692	0.0408165718650692
FMN2	protein_coding	9.1843009514385e-07	1.15296981523796e-05	1.70999337740295	0.348384135981385	3.70310598462451	0.972611746843477	0.0923101985339832	0.0722830917026692	0.11575524067201	0.11575524067201
BAI3	protein_coding	9.20305903995889e-07	1.15455443342631e-05	2.84561040421908	0.579795443020304	2.80427118504923	2.79380352895299	0.0572296186208878	0.519049391231301	0.173621812854098	0.519049391231301
EBF2	protein_coding	9.22218278875233e-07	1.15618278293632e-05	-1.38843307647929	0.282917847974221	3.95947713333131	0.608846846118255	0.0309735007362871	0.0387010890530179	0.106242228467766	0.106242228467766
ZSWIM4	protein_coding	9.2342150811204e-07	1.15692050197419e-05	-1.24064435985646	0.252816455798087	6.03171573379726	0.531079779787195	0.00357654169092288	0.105994018861602	0.0448904495123768	0.105994018861602
USP54	protein_coding	9.2725730784906e-07	1.16095329468421e-05	-0.835607041663534	0.170306848648422	6.8730509490488	0.234537910510111	0.011508817965071	0.0305404021632856	0.0382130495147402	0.0382130495147402
GPR108	protein_coding	9.68662945131641e-07	1.21198798547122e-05	-0.913806527808518	0.186571086231446	7.33986176962617	0.288310348958107	0.00445959085586688	0.0552125866599877	0.0375255468966358	0.0552125866599877
SENP5	protein_coding	9.69871424426555e-07	1.21269371859528e-05	-0.843975802497498	0.172322429604253	5.92492778554218	0.227707603753278	0.00450068146388036	0.0245329612567517	0.0464050666699128	0.0464050666699128
KSR2	protein_coding	9.70530862025289e-07	1.21271246756918e-05	-2.73217791220612	0.557869524234234	1.37973370269214	2.57739662122675	0.0461304098270395	0.487386857720385	0.427545431430532	0.487386857720385
SEMA6B	protein_coding	9.72981434638171e-07	1.21496779276849e-05	-2.2297208605581	0.455321458636433	5.99477198814704	1.71664093413772	0.0118630583052929	0.34353859431438	0.0453909617644916	0.34353859431438
KIF3B	protein_coding	9.79579621776322e-07	1.22239584367287e-05	-0.733274283654521	0.14977934735644	7.54202653655834	0.164017562804303	0.000712606077708458	0.0117572092637793	0.0377454274557563	0.0377454274557563
RP4-639F20.1	antisense	9.80445502018682e-07	1.22266557037691e-05	-1.53639374698801	0.313836478956009	3.29684768374371	0.744758633940571	0.0313729034677204	0.0530212015636463	0.137472814572575	0.137472814572575
CSRP2BP	protein_coding	9.97544255419096e-07	1.243164754866e-05	-1.31379140553931	0.26855244537199	4.51342502552109	0.514974987336458	0.0343162783441759	-0.00813413031835487	0.089318720367725	0.089318720367725
CCNI	protein_coding	9.98459947620536e-07	1.2434824152431e-05	0.904459836253889	0.184887695184091	6.9002131509887	0.282561398442525	0.00153049281789159	0.0570697240343693	0.0381195923558152	0.0570697240343693
AASS	protein_coding	1.00284784532021e-06	1.24812108156321e-05	1.19288967770783	0.243890911945842	6.2707870035334	0.491542762237357	0.00286979291115019	0.0991006818256059	0.042187670756928	0.0991006818256059
CLUH	protein_coding	1.01405905191789e-06	1.26124013476477e-05	-1.03921971811866	0.212567601806098	5.82624812240136	0.373115014061314	0.00950225546894712	0.0679577193955031	0.0479878060060161	0.0679577193955031
INSIG1	protein_coding	1.01782946689542e-06	1.26509345495627e-05	0.817671727226428	0.167275984459618	6.01055486590097	0.229397572036438	0.00279377727846604	0.0432534622491065	0.0451740883962789	0.0451740883962789
ARSJ	protein_coding	1.02631358965533e-06	1.27479664225307e-05	1.09827637391729	0.224756119950786	6.26764429201449	0.416796445937593	0.00237600682344982	0.0842216733856911	0.0422179700215009	0.0842216733856911
ZNF594	protein_coding	1.02907672858406e-06	1.27738561203792e-05	-1.43725434882418	0.294157949776187	6.11433025380862	0.713812731513336	0.0133156049558998	0.135019651186722	0.0438576978935089	0.135019651186722
TRIM23	protein_coding	1.04495877542698e-06	1.29624484086915e-05	0.960056839519134	0.196613002774592	5.19932122007799	0.267415440066514	0.00350740126837729	0.00137656620316504	0.0627611807774086	0.0627611807774086
TMEM159	protein_coding	1.0477779329858e-06	1.2988857142903e-05	-0.944254459046441	0.193397818722343	5.48134530765651	0.275522539162351	0.00925453157637364	0.015675435385617	0.0548644106291582	0.0548644106291582
FBXL4	protein_coding	1.0761209232622e-06	1.3331430897925e-05	-0.78654523231044	0.16127042607161	6.65336763893731	0.213912615456251	0.00135874495718684	0.043226655600502	0.0392438597190143	0.043226655600502
TNFRSF10B	protein_coding	1.07873116607481e-06	1.33549757126288e-05	-0.731443764526363	0.149987320006482	7.25392754383147	0.164150084837394	0.00104809472691455	0.0125000137072737	0.0375168129806171	0.0375168129806171
SRSF6	protein_coding	1.08072319355286e-06	1.3370840931149e-05	-0.74235449431853	0.15223600242533	8.00566172212312	0.188235344423228	0.000390580523222748	0.0365466229898206	0.0393393630786828	0.0393393630786828
POLG	protein_coding	1.08180568067769e-06	1.33754397496667e-05	0.859160960103168	0.17619685862738	6.11289931770072	0.255252634376052	0.00534702490521092	0.047873545935058	0.0438746252347414	0.047873545935058
FOXF2	protein_coding	1.08375863111938e-06	1.33907878663194e-05	0.893185180179046	0.183187924540981	5.56145715182673	0.241404077100234	0.00444292723336685	0.011717474055552	0.0530847568197166	0.0530847568197166
CEBPD	protein_coding	1.08558950876484e-06	1.34046085143943e-05	2.15355243696535	0.441713285637043	4.5289089704145	1.60381178065735	0.0686295882843574	0.265845771786966	0.0888078781025766	0.265845771786966
RNF26	protein_coding	1.09369901973067e-06	1.34958873136339e-05	0.952440096754638	0.195413057262404	6.47680843966576	0.31373527218548	0.00182679814389379	0.0636353669109167	0.0404374877243652	0.0636353669109167
HEG1	protein_coding	1.10349063995331e-06	1.36077895561215e-05	0.751257070296983	0.154191823077481	6.55149927682581	0.185879173782104	0.000858451662783321	0.0286923789313297	0.0398988940011431	0.0398988940011431
ROR1	protein_coding	1.10752439711086e-06	1.36485881498573e-05	-1.20446683243219	0.247247474584708	5.2587438185056	0.50182769110623	0.0244777182754297	0.0803188194763117	0.0607809858887626	0.0803188194763117
AP001601.2	antisense	1.11408545123849e-06	1.37204581291923e-05	-2.12146203609337	0.435588420388789	2.81263655266021	1.32948718016657	0.152388183080372	-0.100066825366915	0.172875711737001	0.172875711737001
SGIP1	protein_coding	1.12589461548584e-06	1.38558662728268e-05	1.55866746882715	0.320169813399825	4.13941619410202	0.840567950126403	0.0480399354627451	0.127689280672933	0.100681365817004	0.127689280672933
SLC2A1	protein_coding	1.12655305544824e-06	1.38558662728268e-05	2.3705860429915	0.48695961362757	7.4538572315735	1.9443790039279	0.00114814948607109	0.405359848178464	0.0376149785694641	0.405359848178464
FECH	protein_coding	1.13571329040609e-06	1.39594073800534e-05	0.729979199698523	0.149999757928196	7.19691791025563	0.169535492372098	0.0010305101008289	0.0197139212054049	0.0375407939766292	0.0375407939766292
YWHAEP1	pseudogene	1.16862431981156e-06	1.43545512077115e-05	-2.19227447069521	0.451003202383138	2.77145246504709	1.52256326041415	0.172086910198843	0.00719448063117017	0.176605470189465	0.176605470189465
FAM197Y6	antisense	1.1710418364156e-06	1.43748631948263e-05	3.59608450162129	0.739862706958767	1.95334645995634	4.17235947236168	0.649583053659345	-0.076519827214187	0.288811503737834	0.288811503737834
VAMP5	protein_coding	1.17256296785591e-06	1.4384152496162e-05	4.09615813410962	0.842793010164641	4.41770560210078	5.80857478558408	0.0518621377734109	1.16579510448209	0.0923704030946461	1.16579510448209
ACVR1	protein_coding	1.1788771401954e-06	1.4452188940845e-05	1.2474292958861	0.256717320637533	4.08033648845428	0.46511820930848	0.0105238451761702	0.014104915170618	0.102454068050082	0.102454068050082
PALM2-AKAP2	protein_coding	1.18760444101523e-06	1.45497007623858e-05	-1.30995799711604	0.26966660653309	6.37333653432477	0.594168670743897	0.0810953125351562	0.0435676794861107	0.0412620511978248	0.0435676794861107
AHCTF1P1	pseudogene	1.19673627208676e-06	1.46520384958547e-05	2.26539180589072	0.466496942065867	2.65074379163935	1.62632619508898	0.184643033900818	0.00740553133846955	0.188418789453704	0.188418789453704
CST3	protein_coding	1.1983136995022e-06	1.46618122218676e-05	-0.856290925718727	0.176339724399633	7.39262776405453	0.253917897564267	0.000826135303847824	0.0524807762413042	0.0375558808560685	0.0524807762413042
HELB	protein_coding	1.20192511702829e-06	1.46964436986604e-05	-1.17990519148719	0.243012860188148	5.93491386110821	0.482129289137872	0.00414922577384827	0.0970883460264219	0.0462546574647785	0.0970883460264219
GULP1	protein_coding	1.20576189203135e-06	1.47337839508091e-05	0.898391983447002	0.185056569991164	5.98591827121019	0.279525093258945	0.00547151045017717	0.0532358051444995	0.045514609670109	0.0532358051444995
RPL9P7	pseudogene	1.20860251120265e-06	1.47589111329081e-05	-1.24703622778122	0.256897235844023	7.8865534083694	0.538594372091517	0.0107449324035675	0.102391392940946	0.0387800828772863	0.102391392940946
MED15	protein_coding	1.21119445641139e-06	1.47809709991891e-05	0.811680948575253	0.167225962038084	5.98521628001373	0.204838741205434	0.00241470670659972	0.0175085956724856	0.045524474515508	0.045524474515508
COG1	protein_coding	1.21483942957065e-06	1.48158447087885e-05	0.725159364714867	0.149418752960253	7.22877996413364	0.173080390593473	0.00074898168783015	0.0266539655727934	0.0375240990027935	0.0375240990027935
PIGN	protein_coding	1.24570858003375e-06	1.5182476722199e-05	0.737093088532695	0.152033587201573	6.79495370969901	0.1702409647671	0.00110205494921306	0.0169106840869641	0.038522307857721	0.038522307857721
ZNF467	protein_coding	1.24707056292722e-06	1.51892387399122e-05	-2.60388644385312	0.537104347419393	4.24035663127458	2.34932286073317	0.0554019034600226	0.439137090854512	0.0977005130172651	0.439137090854512
POLR2J2	protein_coding	1.25452472799374e-06	1.52701463980506e-05	1.84612439438517	0.380893487735627	5.64448480184554	1.08921164257579	0.197352986115886	-0.058816253725738	0.0513553264545309	0.0513553264545309
MFSD10	protein_coding	1.26174638729041e-06	1.53481212126896e-05	0.799266169143174	0.164943847216616	7.51334275110448	0.221388220802827	0.000747776549666868	0.0458918909953934	0.0376970913047096	0.0458918909953934
ENO1	protein_coding	1.2696348909761e-06	1.54341016656255e-05	1.17850849338762	0.243269870338575	10.7674977951087	0.474439782570743	1.08151987561047e-05	0.0931287173763887	0.101441007340467	0.101441007340467
SLC39A14	protein_coding	1.27672217790134e-06	1.5505624389168e-05	-0.783339206511073	0.161735212214139	6.26765408482274	0.210096162801853	0.00262488835886711	0.0391063998751051	0.0422178754181947	0.0422178754181947
PTPN13	protein_coding	1.27716642593317e-06	1.5505624389168e-05	2.1974969892512	0.453721337238371	7.54388784785648	1.67380236488428	0.0100474325503843	0.342860656361688	0.037748761212896	0.342860656361688
FAM3C	protein_coding	1.27823650158807e-06	1.55086102429943e-05	-0.972758233384333	0.200854120493173	5.40437537691398	0.327991562632126	0.00407407701945137	0.0650842847846964	0.0566747208047525	0.0650842847846964
GXYLT2	protein_coding	1.29270046051034e-06	1.56639003643809e-05	-1.01578344668187	0.20983476966731	5.21923221172429	0.357705475245587	0.00594125297710818	0.0695398279851772	0.0620801040010041	0.0695398279851772
RP4-792G4.2	antisense	1.29222011397087e-06	1.56639003643809e-05	-2.25277628951409	0.465358619836247	3.15055740068905	1.75936978167896	0.123565477579376	0.247677913945019	0.146824723982172	0.247677913945019
RNF169	protein_coding	1.3178739998232e-06	1.59586569682581e-05	0.750934063423124	0.155246633680707	6.8004905851125	0.17445715235003	0.00281852336129625	0.013192241992741	0.0384983633858896	0.0384983633858896
NADSYN1	protein_coding	1.32658300110584e-06	1.60537870834789e-05	1.08811700139628	0.225016107429201	5.91775719501624	0.410617100497309	0.00499698151119422	0.081801158950388	0.0465141802392413	0.081801158950388
CTC-425O23.2	sense_intronic	1.33071511258185e-06	1.60934427947077e-05	1.5451531500061	0.319569338219034	3.51358805818693	0.783237083394646	0.0500258693241012	0.071287799787042	0.125044808269759	0.125044808269759
LRP2	protein_coding	1.34697982051989e-06	1.62796828918068e-05	-2.83443996752292	0.586513479449124	1.01224865901937	2.69793832661873	0.0333592647859295	0.449635322759503	0.556351697914958	0.556351697914958
LRRC17	protein_coding	1.36317612116079e-06	1.64648576688086e-05	-3.15118897047891	0.652377607807544	3.26913701028441	3.44513561243183	0.12661290229515	0.602981171708324	0.139175583379175	0.602981171708324
TSPAN2	protein_coding	1.39309481563343e-06	1.68154318413021e-05	-1.41320465800347	0.292832071941997	3.75436146308153	0.663583327616566	0.033375715790806	0.0781880240681409	0.113625351108353	0.113625351108353
PPP2R1A	protein_coding	1.40625748136117e-06	1.69565544273707e-05	-0.729824000174467	0.151286586036742	7.0095263739376	0.153246340469073	0.00142166529125291	-0.000146538293163708	0.037814273762437	0.037814273762437
RP11-43F13.1	pseudogene	1.40658845047963e-06	1.69565544273707e-05	-1.98977992638772	0.412469224379178	4.29600147671117	1.37425098878724	0.147567630642983	0.144085274031235	0.0960553418303412	0.144085274031235
MDGA2	protein_coding	1.40822639509232e-06	1.69654316919637e-05	1.65827887039098	0.343767612965866	3.53146047938172	0.933398143863213	0.0785084604298586	0.098750290953935	0.124079262525997	0.124079262525997
NKD1	protein_coding	1.41182168935623e-06	1.69869952367682e-05	-2.95441685985322	0.612526570638996	2.28591224669309	3.02986370870824	0.130223249512124	0.512957550040052	0.233571335246877	0.512957550040052
SNX7	protein_coding	1.41111951079132e-06	1.69869952367682e-05	0.749779661674172	0.155445403653701	6.73503584727455	0.164619522493018	0.00262109262435966	0.00217849171803903	0.0388016619763181	0.0388016619763181
DRAM1	protein_coding	1.42549209739155e-06	1.71405177563668e-05	0.941419569723355	0.195258267743878	5.31808492923812	0.286922332588578	0.00638724382980495	0.0340552788451379	0.0589712552370639	0.0589712552370639
EML2	protein_coding	1.42814422093332e-06	1.71504900762752e-05	2.00502878276853	0.4158916655657	5.60361596368617	1.39570565919009	0.02164083480538	0.274872098029497	0.0521918373506854	0.274872098029497
FRAS1	protein_coding	1.42729440911503e-06	1.71504900762752e-05	-1.06490435913687	0.220881588006158	5.12634230294622	0.355368724335371	0.018243452763811	0.0193917156013635	0.0653942773849696	0.0653942773849696
CAMK2G	protein_coding	1.43158204635392e-06	1.71808105537551e-05	-0.743519653284361	0.154239377161663	6.777874001543	0.188120678694852	0.0021843429599214	0.0340216801070104	0.0385981464124519	0.0385981464124519
GLT8D1	protein_coding	1.44660719507462e-06	1.73424347983571e-05	0.748529699598286	0.155345815712862	6.59954211023369	0.173667066262397	0.00179406658057952	0.0145046833866284	0.0395756290642679	0.0395756290642679
ULBP3	protein_coding	1.44689247706561e-06	1.73424347983571e-05	-1.27887302240308	0.265412575363807	4.33978945323559	0.492046129311245	0.0260132309382123	0.00369371025914949	0.094747629338214	0.094747629338214
TALDO1	protein_coding	1.45316456379913e-06	1.74065249914527e-05	0.72192431056466	0.149852347655215	7.7195767263599	0.16816120524172	0.000322852566552098	0.0227821216603381	0.0381726778867838	0.0381726778867838
HIST1H4I	protein_coding	1.46206205915197e-06	1.75019617233599e-05	-2.39375177736805	0.497005112499726	3.09198562538986	1.99003370883058	0.0833873084284399	0.3400654033159	0.150846835712	0.3400654033159
GAPDH	protein_coding	1.47020879419259e-06	1.7588295670131e-05	1.51234227852244	0.314073927838966	11.7027578908724	0.724945842856178	3.6133277023588e-05	0.085723163611034	0.169065178977027	0.169065178977027
SGSM1	protein_coding	1.48729681638936e-06	1.77814177197046e-05	-1.93568029410437	0.402182929540096	3.3368923880026	1.3016039271575	0.110935826011647	0.166351789097131	0.135062876317366	0.166351789097131
GTPBP6	protein_coding	1.52999387351804e-06	1.82802696583254e-05	1.00024808437071	0.208069544592128	6.60075553133715	0.347703116348901	0.00184835903201128	0.0723681016310325	0.0395677867197345	0.0723681016310325
GRTP1	protein_coding	1.55846673379678e-06	1.8608646571439e-05	-1.61432733525389	0.336066924281006	3.34979742548667	0.763379944854182	0.0593147094550144	-0.0367625740349967	0.134298394994749	0.134298394994749
PDGFD	protein_coding	1.57272128186727e-06	1.87313095456825e-05	3.55528457048559	0.740411819619476	7.33508151982375	4.39459905436972	0.00234861231539242	0.937439380768419	0.0375237384459532	0.937439380768419
KIAA1024	protein_coding	1.57253136776529e-06	1.87313095456825e-05	-1.23319021952192	0.256818828148332	4.35899791362041	0.515682875726327	0.0188988274452131	0.0785178402751105	0.0941684476830423	0.0941684476830423
AC100791.1	pseudogene	1.57123301577605e-06	1.87313095456825e-05	3.80223617245322	0.791809889874535	1.47955920369904	4.27304333623894	0.67621776651248	-0.50525144683548	0.398575779264303	0.398575779264303
PURB	protein_coding	1.57145217984228e-06	1.87313095456825e-05	-0.721545311391099	0.150261585496508	7.75042975435396	0.171446476450776	0.000436380100436982	0.026798487735187	0.0382696954582903	0.0382696954582903
SS18L1	protein_coding	1.57772370437807e-06	1.87790035856967e-05	-0.806444986709165	0.16796981023775	6.25674556686583	0.208084630411654	0.00604261445979957	0.0206805934896087	0.0423239977995816	0.0423239977995816
SPATC1L	protein_coding	1.58567401699162e-06	1.8861702687578e-05	0.818812191338955	0.170581465712908	5.98574744758351	0.209951357552263	0.00436533882002962	0.0177065514934402	0.0455170093709946	0.0455170093709946
PLLP	protein_coding	1.59305407723987e-06	1.8937518398926e-05	-2.10305921659991	0.438210917315671	2.28799968218242	1.53800060251401	0.0945872930986348	0.234604949280751	0.233270510594432	0.234604949280751
MYPN	protein_coding	1.60688862590812e-06	1.90899180317797e-05	2.99136323828171	0.623530395681917	5.23456410831033	3.11205851286842	0.108209602305938	0.558287805132773	0.0615675217299359	0.558287805132773
DAAM1	protein_coding	1.61224123091802e-06	1.91414230179276e-05	-1.03386783466814	0.215533027134814	5.22633188249616	0.312574985578178	0.017794824224091	-0.00917890995132516	0.0618414371231599	0.0618414371231599
IFT20	protein_coding	1.61426236991836e-06	1.9153334979271e-05	-0.774284960367821	0.161425581705778	6.28363718291696	0.184511710222534	0.00260619207874035	0.0132591059533981	0.0420650395139148	0.0420650395139148
MIDN	protein_coding	1.61699926514343e-06	1.91737190746497e-05	0.865845546518418	0.18052722406979	6.23998430800153	0.260753972450714	0.0020002406908586	0.0538684655325885	0.0424899930377577	0.0538684655325885
TSPAN6	protein_coding	1.62291021575979e-06	1.92316904535062e-05	-0.763492175182743	0.159211009014078	6.36889115326527	0.202760293863338	0.00168726526329251	0.0417666982646177	0.0412997859852815	0.0417666982646177
DOK6	protein_coding	1.63580772332564e-06	1.9372328343324e-05	-2.54079506767847	0.530007337473982	3.27159159165411	2.24576527566302	0.136255424044315	0.345300766429272	0.139023548435806	0.345300766429272
AC079354.1	protein_coding	1.67144381131286e-06	1.97819054347707e-05	-1.29821779031197	0.271051370661453	4.07586449461339	0.586489616791363	0.0134789283602456	0.112467663989673	0.102589819532676	0.112467663989673
IGHV4-34	IG_V_gene	1.6741643158186e-06	1.98016493369418e-05	-2.98987620186405	0.62429068167116	1.80825986881065	3.11087256530864	0.320252056206549	0.347871695601638	0.318066002470266	0.347871695601638
TSLP	protein_coding	1.68163789032181e-06	1.987755139452e-05	4.47361609587249	0.934272212059036	4.07044417421669	6.96501822982223	0.0236252798295234	1.47271397655737	0.102754713729436	1.47271397655737
PTGS1	protein_coding	1.6860134094133e-06	1.99167610410166e-05	1.37813551166405	0.287841861985215	6.51275061945888	0.661006336018602	0.0018528275624047	0.140180779599508	0.0401729656411148	0.140180779599508
XXyac-YM21GA2.7	antisense	1.68850708224393e-06	1.99337053159764e-05	1.78983500808961	0.373853923998239	4.15426759903833	1.11495518246501	0.019678373373378	0.21992178060756	0.100240442701704	0.21992178060756
ITPRIPL1	protein_coding	1.72850334611844e-06	2.03930883807253e-05	3.65497881938192	0.764188604046236	3.20083047212781	4.65108322368603	0.139356289463767	0.861759520629035	0.14350594846647	0.861759520629035
C14orf79	protein_coding	1.72996064526442e-06	2.03974933725475e-05	-1.05092885409611	0.219737604385272	5.03863180977109	0.384535580079042	0.0134392844690419	0.069334340869778	0.0687974061937078	0.069334340869778
CYP2J2	protein_coding	1.74137270941752e-06	2.05191932660105e-05	-2.72871863653935	0.570702575754791	2.97789156825367	2.51045273321152	0.399121133397024	0.0605402959206255	0.159224175128382	0.159224175128382
CYP17A1	protein_coding	1.74268777905377e-06	2.05218389400712e-05	-1.84781094795776	0.386475879323047	3.54350109695353	1.18892095025291	0.10341667905613	0.152635215741337	0.123433029738343	0.152635215741337
WNT3	protein_coding	1.7536548503162e-06	2.0638071903221e-05	-1.52636915268273	0.31932947508539	2.91158336905876	0.670394678419355	0.0103418617924787	-0.00465777577887658	0.164466104478911	0.164466104478911
F12	protein_coding	1.75643529807572e-06	2.06578746494931e-05	-1.24002866466435	0.25944188591332	4.34443803805233	0.488368056840161	0.020780915095216	0.038059236819519	0.0946078143326582	0.0946078143326582
FAM174B	protein_coding	1.76990800929359e-06	2.08033284939955e-05	-1.38777595075845	0.290447316759503	4.01700227127762	0.60562715139914	0.0402118933318147	0.0262245433745136	0.104404638918691	0.104404638918691
KIF15	protein_coding	1.77485178037965e-06	2.08396476268757e-05	1.03543073770113	0.216730514322987	6.69415281572649	0.373422111934239	0.0019871381870785	0.0785364889649899	0.0390139855250951	0.0785364889649899
C21orf67	protein_coding	1.77521283589551e-06	2.08396476268757e-05	-1.41005978238157	0.295148277847521	3.68084633565821	0.609197880334854	0.032610095949749	0.0167352724898061	0.116725628478292	0.116725628478292
TMEM41A	protein_coding	1.77977637429567e-06	2.08671849292809e-05	-0.862894128908994	0.180637199621147	5.52373963008471	0.218724197438108	0.00202759897991214	0.00515471416103537	0.0539091973977507	0.0539091973977507
ZMAT1	protein_coding	1.77901370310839e-06	2.08671849292809e-05	-2.2730107990507	0.475820707170231	3.74905005957897	1.79960137698886	0.0752925891495086	0.312830860059598	0.113839675621998	0.312830860059598
GTF3C5	protein_coding	1.78379164955803e-06	2.09012398887814e-05	-0.728415396310927	0.15250005935245	6.69315679656245	0.162327458196318	0.000848505574588401	0.0120282192611744	0.0390193826011273	0.0390193826011273
CNTNAP3B	protein_coding	1.79736196316755e-06	2.10471421424312e-05	1.08960911254477	0.228191938789237	5.15669860451931	0.373651998657005	0.0249912472845467	0.0163346877413667	0.0642742857355518	0.0642742857355518
PRICKLE4	protein_coding	1.79917700256367e-06	2.10552940511463e-05	-1.63331069416004	0.342071468646837	3.5607531944709	0.929362363419589	0.0334251462665205	0.167168378868686	0.122515891070054	0.167168378868686
IL8	protein_coding	1.83311712643067e-06	2.14391535644328e-05	0.880351915726915	0.184521388633554	5.43601362628726	0.236598057576511	0.00244940906273342	0.0157472901351202	0.0559188358457039	0.0559188358457039
PXMP2	protein_coding	1.8453693225507e-06	2.15690434234529e-05	0.805886090229611	0.168960901921553	5.92940592462842	0.217681669308813	0.00260166778784094	0.0359469443796842	0.0463373945746929	0.0463373945746929
THBD	protein_coding	1.85819736820533e-06	2.17054984946542e-05	2.64244189571108	0.554172677752494	3.92980804613692	2.19695403457543	0.419248431633212	-0.176903306328691	0.107221322825136	0.107221322825136
RPLP0	protein_coding	1.86283201711478e-06	2.17461370335397e-05	1.13137600299944	0.237297055843693	10.6691666875864	0.428516685607717	2.25260915364059e-05	0.0753363560104122	0.0965087185577518	0.0965087185577518
TRIM45	protein_coding	1.86954892541723e-06	2.18110177796041e-05	-1.00280284160822	0.210361870536651	5.16715077246641	0.325567648375976	0.0119642037428598	0.0339351894611604	0.0638965675297323	0.0638965675297323
AKAP12	protein_coding	1.90685807262412e-06	2.22325001305084e-05	-1.57532847354817	0.330739233857565	8.07145912553985	0.865314858181445	0.000510500826308962	0.187012540566873	0.039694745445232	0.187012540566873
PRKY	pseudogene	1.9187398360669e-06	2.23571803313355e-05	2.04736061098	0.429955205398576	3.27362559208887	1.46171224703973	0.110386921339116	0.206518470631167	0.138897743972019	0.206518470631167
RP9P	pseudogene	1.92279655321247e-06	2.23905851103665e-05	-1.15134455658541	0.241809326143349	4.64097239372427	0.388121495275288	0.0153023893927387	-0.00404606522657013	0.0849348966813769	0.0849348966813769
STYXL1	protein_coding	1.93199949694817e-06	2.24838383015279e-05	-0.802942108550943	0.168670783928276	6.23401818574781	0.216155317913521	0.00622118995685263	0.0321196956476332	0.0425499529305401	0.0425499529305401
IGF2BP2	protein_coding	1.93622106075771e-06	2.25190407424837e-05	-0.794527921862642	0.166918696144265	6.12615213353083	0.187960032936599	0.00404408847379246	0.00507093895205681	0.0437190848790674	0.0437190848790674
FCGRT	protein_coding	1.94423865658878e-06	2.25843722467208e-05	2.33449493243566	0.490529198277539	5.8504021336591	1.90084601753766	0.00634400995141268	0.406145523241967	0.0475842681362599	0.406145523241967
RP11-632K20.7	pseudogene	1.94330040807633e-06	2.25843722467208e-05	1.07383903147545	0.225632794280017	4.96054085605514	0.39431581832868	0.0152912086070513	0.0625288252090367	0.0719833477151347	0.0719833477151347
LSS	protein_coding	1.95481134462754e-06	2.26931769791493e-05	1.14731502967788	0.241131825685969	6.97101238538521	0.459158446890853	0.00257023570231816	0.0971061483410791	0.0379091267014637	0.0971061483410791
CORO2B	protein_coding	1.98728092605059e-06	2.30558893134525e-05	-1.15550912082702	0.243023924727223	4.55950085441624	0.414308726009343	0.0134642834161684	0.0259228752300898	0.0877825074235285	0.0877825074235285
JMJD1C	protein_coding	1.9887072519855e-06	2.30582212371307e-05	-0.787268673730695	0.165581519523086	6.18545835990819	0.183692496089185	0.0039452418137149	0.00398565133181326	0.0430557403706981	0.0430557403706981
CDH6	protein_coding	1.99671405060055e-06	2.31368011109613e-05	3.47983467509684	0.732017848214918	6.72336423148866	4.22528571900924	0.00618598410086683	0.912414238936617	0.0388604555390209	0.912414238936617
ESD	protein_coding	2.0085569061296e-06	2.32597069904903e-05	0.807498468116186	0.169908053937719	7.49404022201013	0.227542145707	0.000540399973872434	0.0489488802425322	0.0376677701556872	0.0489488802425322
ZNF468	protein_coding	2.04437315845538e-06	2.36599102680279e-05	-0.75163342463505	0.158272344115896	6.40366171863506	0.16752360350544	0.00193313440296037	0.0053970852223285	0.0410099540175092	0.0410099540175092
GDAP2	protein_coding	2.05007550061359e-06	2.37113219241221e-05	-0.826375078646123	0.174031430015754	6.32214781422858	0.238380132506866	0.00254572963861072	0.0493747365899522	0.0417092707192161	0.0493747365899522
KIAA1549	protein_coding	2.06260882158729e-06	2.38123759537606e-05	-0.726008257206039	0.152934275456723	6.96681765501275	0.17235116493277	0.0021749608480097	0.0239305549462793	0.0379202836253722	0.0379202836253722
FAM105B	protein_coding	2.06107754648013e-06	2.38123759537606e-05	-0.922597834746737	0.194339890640181	5.46661931694661	0.297150494328445	0.00686332815341134	0.0578818028649388	0.0552032189046418	0.0578818028649388
EGLN1	protein_coding	2.06254653480876e-06	2.38123759537606e-05	0.751979690507	0.158404976750342	8.27486682677183	0.196756043851929	0.00200400681307197	0.0402266326886703	0.0410110846028306	0.0410110846028306
RBMS3	protein_coding	2.10519210955051e-06	2.42890895876894e-05	0.810672925642815	0.170917888696765	5.99039023268692	0.221480069198079	0.00462732209304172	0.0358262721319874	0.0454519773524891	0.0454519773524891
ELMSAN1	protein_coding	2.13402254461147e-06	2.46066398556977e-05	0.878963544418337	0.185423620360819	7.5135087048552	0.269853287815717	0.00294383829195262	0.0559965942584127	0.0376973545652389	0.0559965942584127
CFD	protein_coding	2.17300372766184e-06	2.50407741256218e-05	1.50909856021316	0.318601677541016	4.57601214216095	0.795689602599192	0.0136851161919464	0.160326933405682	0.0872197507093699	0.160326933405682
PTGER1	protein_coding	2.17443307888142e-06	2.50419104518914e-05	2.60403416169202	0.549780529390941	2.55330972975755	2.36922487649885	0.148130265716157	0.370027386565071	0.19903942415586	0.370027386565071
TPGS2	protein_coding	2.18015705149778e-06	2.50924742477586e-05	0.70856202615496	0.149613034418831	7.60017338869827	0.165149599777391	0.000511707526925972	0.0255329053800623	0.0378609668753775	0.0378609668753775
C7orf50	protein_coding	2.19693802353806e-06	2.52701587572978e-05	-0.712402066314193	0.150473268270816	7.3652469406135	0.150460645815261	0.00127744276326687	0.00526960509890844	0.0375377648894776	0.0375377648894776
ABCC4	protein_coding	2.20524733346328e-06	2.53502408803373e-05	0.72594060714269	0.153357679013562	6.86775368454095	0.165878087846377	0.00208544918286839	0.0162860510560887	0.0382321126098634	0.0382321126098634
HOOK3	protein_coding	2.22239141275665e-06	2.55161449696489e-05	0.92093686867143	0.194615972892157	5.89981281853832	0.296429028743469	0.00235533527698903	0.0625738822740295	0.0467912998039157	0.0625738822740295
MID1IP1	protein_coding	2.22212273618661e-06	2.55161449696489e-05	-0.75101123980041	0.158705803028634	6.39145500629646	0.197081837420468	0.00206829593177182	0.0410523493248298	0.0411103302081657	0.0411103302081657
RNASEH2C	protein_coding	2.23273136224124e-06	2.56192309601559e-05	0.729090618531956	0.15410495405927	6.74547724304158	0.16173912938132	0.00196114782408162	0.00987216285133891	0.038750286802678	0.038750286802678
CCL2	protein_coding	2.25721431422028e-06	2.58686108191213e-05	-3.51149672486668	0.742558446443941	4.20849707606148	4.31073556590732	0.0575364084414653	0.887708813933231	0.0986390767845913	0.887708813933231
AC022532.1	protein_coding	2.25629453144181e-06	2.58686108191213e-05	-2.15737016840966	0.456200170742722	2.80554598311177	1.48364634859813	0.183266993260946	0.00136712441317657	0.173507742371663	0.173507742371663
PGRMC2	protein_coding	2.26901610325149e-06	2.59880371460661e-05	1.0144306575207	0.214564569925499	5.37707125711668	0.298712260768085	0.02156626967011	-0.0159354055202538	0.0573559383310003	0.0573559383310003
RAP1GAP2	protein_coding	2.27139333616191e-06	2.59994402675759e-05	-1.43934796594641	0.304453506297381	6.28526397073522	0.72433778701655	0.0243392425757353	0.134561221704441	0.042049657649512	0.134561221704441
POLR3A	protein_coding	2.27367842201798e-06	2.60097754076197e-05	-0.869861568834598	0.184002654087102	5.54999898199598	0.236583172946696	0.00470786293417888	0.0197659506811515	0.0533326685705601	0.0533326685705601
FUT4	protein_coding	2.28193582461829e-06	2.60883768819363e-05	-1.80319963785946	0.381491977513861	3.17853196431019	1.03714589855727	0.104527017456711	0.0252381405914962	0.144963489241752	0.144963489241752
CTD-2256P15.2	antisense	2.30120320012535e-06	2.62926787006429e-05	-1.48131215643667	0.313505509132402	4.59040289916478	0.767346921739681	0.0150440935787891	0.153445685146411	0.0867236832890793	0.153445685146411
R3HCC1L	protein_coding	2.30557296648103e-06	2.63266214097331e-05	-0.731081124431871	0.154738933260832	6.72366363847795	0.158388269974752	0.0021881635576271	0.00462760824045065	0.0388589292424303	0.0388589292424303
CDH1	protein_coding	2.30956722343187e-06	2.63562377262225e-05	1.5719336726533	0.332736606408506	3.46675006857024	0.814343839171453	0.0621817438749915	0.0678392729977405	0.127613083400864	0.127613083400864
CLCN2	protein_coding	2.31414297753414e-06	2.6392450031053e-05	-1.11311811082733	0.235637603912524	5.40595353105205	0.433330665868563	0.0223249241524595	0.0728609279234869	0.0566366306100742	0.0728609279234869
RP11-644F5.11	antisense	2.34412477702406e-06	2.6718195066044e-05	-1.13419385858771	0.240232256159341	4.61583393044967	0.399203212282525	0.0131002293116494	0.0248936681046064	0.0858338339444769	0.0858338339444769
UBE2D4	protein_coding	2.3653744456208e-06	2.69396899114917e-05	-0.886818794138052	0.187909092783443	5.67781964199033	0.245573398738342	0.00983673327955568	0.0152121771025228	0.0506943989787815	0.0506943989787815
UQCC1	protein_coding	2.36642084300647e-06	2.69396899114917e-05	-0.770693610592329	0.163306302546604	6.66596841447145	0.185343264747443	0.00654731127042681	0.0122182150866729	0.0391708860749039	0.0391708860749039
LAMTOR2	protein_coding	2.37432792605278e-06	2.70133633086223e-05	-0.75090210832457	0.159135462734076	6.32251921815406	0.192529134291971	0.00170681233158909	0.03600678552062	0.0417059228105628	0.0417059228105628
NDUFA4L2	protein_coding	2.37849187131012e-06	2.70443867276821e-05	2.31345491868587	0.490317624284688	5.52314443550992	1.87260872120364	0.0355260924081801	0.376607689336129	0.053922399716382	0.376607689336129
AXIN1	protein_coding	2.38054482095883e-06	2.70513843241565e-05	0.713265476542865	0.151176339901245	6.92799832707113	0.146983832513778	0.00114743453041354	0.000805402190833105	0.0380313410340493	0.0380313410340493
SCRN3	protein_coding	2.38432937993262e-06	2.70780387879132e-05	-0.803516827295786	0.170316747662465	5.96460368885051	0.197049079092497	0.00390951622299618	0.0111873358031478	0.0458181315501235	0.0458181315501235
CORIN	protein_coding	2.41295106704937e-06	2.7370050138478e-05	-1.3397666606984	0.28412875854213	4.68142002220853	0.580772632527552	0.0549647188615072	0.0265425412736317	0.0834281121625365	0.0834281121625365
JAK1	protein_coding	2.41183893049456e-06	2.7370050138478e-05	0.738903820580777	0.156698664392658	6.66104113754712	0.191071775194595	0.000921144597588512	0.0411722349837423	0.0391992115922624	0.0411722349837423
FZD3	protein_coding	2.41773140329079e-06	2.74077527392326e-05	-0.878686460138706	0.186361877743827	5.9403033935295	0.265937414773994	0.0133641977350626	0.0410441644859268	0.0461742299384321	0.0461742299384321
WDR18	protein_coding	2.42142625443014e-06	2.74331121347781e-05	0.738087489609615	0.156552363797829	6.48591641238093	0.18391533661835	0.0016453446342847	0.0322736962272022	0.0403694712697514	0.0403694712697514
BCAT2	protein_coding	2.42394617266585e-06	2.74451378322659e-05	-0.705918434223153	0.149735859351154	7.18490302402635	0.145192375449838	0.00088642469787627	0.00249156786156184	0.0375492797174868	0.0375492797174868
ATP1B1	protein_coding	2.43052768143844e-06	2.7503108784912e-05	-1.36239400715183	0.289018000472255	7.06733485783529	0.649649843916605	0.00193462972015686	0.141262063874667	0.0376971495635869	0.141262063874667
RIMS1	protein_coding	2.43642941952233e-06	2.75367740640067e-05	2.59611064933986	0.550796124591493	4.79110932361672	2.35904924512596	0.0216215578360558	0.498452220789672	0.0790551855397468	0.498452220789672
GALNT1	protein_coding	2.43633302523024e-06	2.75367740640067e-05	0.73214410393953	0.155332919166568	7.91094566543325	0.164355575662395	0.00247689121310422	0.0109663748045991	0.0388859358328516	0.0388859358328516
PCCB	protein_coding	2.477540396101e-06	2.79799137285098e-05	0.78773756897415	0.167248979659695	7.36910718222421	0.217254738159814	0.000787742213355568	0.0471646369818602	0.0375400084855485	0.0471646369818602
SLC35G1	protein_coding	2.47861176455658e-06	2.79799137285098e-05	-0.798451407782567	0.169526866473644	6.0007832970009	0.19752354234795	0.00395964744674999	0.014488723168518	0.0453078241927463	0.0453078241927463
CHGB	protein_coding	2.48151147665821e-06	2.7995853098174e-05	-1.61875938185248	0.343711701054658	4.25511535270565	0.917448743869964	0.0193809097438842	0.183140919013636	0.0972652877965349	0.183140919013636
EHMT1	protein_coding	2.48703755781726e-06	2.80413857177982e-05	-0.833325649064809	0.176957340009142	5.86999989199422	0.224458263692269	0.00641645773727663	0.0248426115885485	0.0472645140051995	0.0472645140051995
PLEKHA8	protein_coding	2.50836230389668e-06	2.82648873261842e-05	-0.782832262017946	0.16629649986381	6.14296754286384	0.181497259497519	0.00388209984595089	0.00380271996611104	0.0435256587831131	0.0435256587831131
CDK9	protein_coding	2.52054084757916e-06	2.83851212865019e-05	-0.822038503551285	0.17466170234458	5.95999310060648	0.234720668922016	0.00641234505838509	0.0435676686237472	0.0458848725403118	0.0458848725403118
RGS17	protein_coding	2.53703259906733e-06	2.85537556514648e-05	1.0301318233425	0.218937978619766	5.57031208557586	0.37166879024957	0.00392121681563833	0.0782510777251205	0.0528946962014293	0.0782510777251205
RAB39B	protein_coding	2.54854324495701e-06	2.86661606596539e-05	-1.36080859522461	0.289274799597744	4.94809390661199	0.648628451785361	0.0104153537601203	0.133035919980991	0.0725001338515379	0.133035919980991
MTHFSD	protein_coding	2.55616085569247e-06	2.87346684482801e-05	0.879740479516642	0.187035636436154	5.45904420292104	0.233826607814481	0.00459080565761682	0.010649131273988	0.0553789017088009	0.0553789017088009
GOT1	protein_coding	2.63382108627818e-06	2.95899971352733e-05	-0.744488633818086	0.15848658106457	6.64108998451321	0.165618114063083	0.00374276198771379	0.00496583458478995	0.0393166603737774	0.0393166603737774
PFKFB4	protein_coding	2.6543436183431e-06	2.98027674283893e-05	1.67269354537117	0.356202914279407	6.56639350366407	0.980658936409164	0.00191194109798947	0.215597515143969	0.0397964041813788	0.215597515143969
HOXC13	protein_coding	2.6584806304384e-06	2.98125424738459e-05	-1.12929600398008	0.240501792476859	5.12264833141759	0.447004293008083	0.00763308118089655	0.0915231111355299	0.0655327983092003	0.0915231111355299
MVB12B	protein_coding	2.65996698977507e-06	2.98125424738459e-05	-2.16438113318879	0.460951075225141	3.70613722637721	1.64197861670277	0.0260751864345936	0.338169202853202	0.115625309722284	0.338169202853202
ZNF488	protein_coding	2.65747297177607e-06	2.98125424738459e-05	-2.5521643614826	0.543515582093967	1.3149868454542	2.08602571593174	0.0588086934533218	0.211207447485824	0.447607057367724	0.447607057367724
TMEM170B	protein_coding	2.66259315176989e-06	2.98242130535749e-05	-1.50334323708181	0.320182725683239	5.84654857765506	0.792178793602673	0.0222049551112316	0.153538435447537	0.0476479505960523	0.153538435447537
FUT1	protein_coding	2.6690114476026e-06	2.98783208929124e-05	-1.3301473264351	0.283325080004173	4.35391205406909	0.620187832805512	0.0204492330499331	0.117161797166131	0.0943221798269155	0.117161797166131
TMEM201	protein_coding	2.6736144667135e-06	2.99120553118993e-05	-0.729581503684808	0.155414550615165	6.85673513522409	0.165013356829812	0.00313366637552903	0.0123832176423066	0.03827264655518	0.03827264655518
FAM102A	protein_coding	2.68277981656588e-06	2.99967620844544e-05	-1.42959880987552	0.304576768032317	5.98134225302501	0.716453655806444	0.0460654333578932	0.112963722570699	0.0455790762377132	0.112963722570699
DTWD1	protein_coding	2.73720937780955e-06	3.05871770021497e-05	0.766566406557235	0.16346044911779	6.18894523313758	0.192761393848206	0.00278620754068859	0.0270563602787352	0.0430183383320935	0.0430183383320935
UBLCP1	protein_coding	2.76733100955424e-06	3.09054213280663e-05	-0.706671632255999	0.150760670422326	6.93821789130456	0.158378418035567	0.000962892802842175	0.0178735645534281	0.0380007296191965	0.0380007296191965
CYSTM1	protein_coding	2.8074151859946e-06	3.13344833748792e-05	-0.789170079175009	0.168466655495004	6.02013088903808	0.198545344608442	0.00360844504113683	0.021118169449533	0.0450447218394445	0.0450447218394445
SPTB	protein_coding	2.83712182083584e-06	3.16285298723275e-05	-1.44815266131648	0.309284157718943	4.68784827032383	0.733571156156975	0.0808006211203962	0.0804632358183738	0.0831822763926025	0.0831822763926025
ADO	protein_coding	2.83611329073939e-06	3.16285298723275e-05	-0.700382053101517	0.149579328534269	7.50047850682234	0.148448693961238	0.00067812274709514	0.00927687447266611	0.0376772638667842	0.0376772638667842
ZFP36	protein_coding	2.86377310426739e-06	3.19067390622284e-05	1.57145504350989	0.335755457514316	6.19100664282437	0.86660845429312	0.00231618019889335	0.190938209373646	0.0429963072550567	0.190938209373646
BMP2	protein_coding	2.86680266146576e-06	3.19215931854809e-05	1.45473725890719	0.310832052274128	6.06804607221686	0.74266951887358	0.00266533912203849	0.162963057542441	0.0444220701790667	0.162963057542441
CCDC85B	protein_coding	2.96502099530464e-06	3.29957215195995e-05	0.826788404296695	0.176920188791302	7.63574319175464	0.240023666139778	0.000457364493828859	0.0532010695666569	0.0379433002247797	0.0532010695666569
BIRC2	protein_coding	2.97656632117535e-06	3.30966808779093e-05	0.943776753699088	0.201988409813237	6.37660972245011	0.312774614090625	0.0021714742464671	0.0677702132373272	0.0412343962570382	0.0677702132373272
PTPRO	protein_coding	2.97761083676801e-06	3.30966808779093e-05	-5.40563691808116	1.15693974848685	3.5283687848552	10.2609881137903	0.214582809067023	2.08000504515382	0.124245743491195	2.08000504515382
MTMR9	protein_coding	3.00033891402298e-06	3.33296208288574e-05	-0.727120064902616	0.155673672877577	6.58968359578604	0.164397483278937	0.00190452735069134	0.0141026507152382	0.0396399739530712	0.0396399739530712
PCYT2	protein_coding	3.00805197602364e-06	3.3395588250627e-05	1.76623604088273	0.378187197429635	5.79167516660552	1.09563358103186	0.00611608881055119	0.239070579131761	0.0485834914452166	0.239070579131761
ANGPTL2	protein_coding	3.02700012608528e-06	3.35861370121892e-05	2.85116057809832	0.610660371933379	3.85537832611317	2.85532774038601	0.0754507873786266	0.563816795221053	0.109794448676046	0.563816795221053
HOXA11	protein_coding	3.04863357842131e-06	3.37863290216327e-05	-1.53766751164061	0.329440239221812	3.45285692506446	0.748071406732779	0.0576668767420702	0.0293600537298293	0.128386045346829	0.128386045346829
HNRNPH2	protein_coding	3.04849540214363e-06	3.37863290216327e-05	-0.702408292743295	0.150488380878736	7.54245664904624	0.144247221703089	0.00107680908089309	0.00286188791782468	0.0377461956839703	0.0377461956839703
CKMT1A	protein_coding	3.10650945072991e-06	3.44074719504623e-05	-3.69368631520585	0.792016348170925	1.85427637746759	4.57062359453986	0.766944359153743	0.0400947216750083	0.308409747880556	0.308409747880556
ATP6V1C2	protein_coding	3.11610915028564e-06	3.44934952882795e-05	-1.42445471519545	0.305479371946032	4.05505591911722	0.646063484521981	0.0567480062495088	0.0228466086708512	0.103225102352563	0.103225102352563
C6orf120	protein_coding	3.12204576746634e-06	3.45388931523701e-05	-0.702474763655119	0.150660858468385	7.34988280732036	0.156750124900394	0.00138220303159494	0.0175279604812252	0.0375298442960006	0.0375298442960006
DNMBP	protein_coding	3.18545370103313e-06	3.52196637755825e-05	-0.732167826629359	0.157168663833193	6.69745447440003	0.156955961448746	0.00335009477916104	0.0012017242103643	0.0389961718913155	0.0389961718913155
TTF1	protein_coding	3.25612904482618e-06	3.5979939145942e-05	-0.797232773855437	0.171301860097218	6.1748832441063	0.205934882186839	0.00713432824402454	0.022074354708445	0.0431702327950042	0.0431702327950042
ZNF749	protein_coding	3.26928209994011e-06	3.61040789651837e-05	0.923769763420844	0.198526377054319	5.42760076686378	0.277198895834537	0.0114464281759795	0.0286149065475435	0.0561182387719864	0.0561182387719864
RP11-384F7.2	lincRNA	3.28910798153765e-06	3.63017208191059e-05	2.64955719021371	0.569566072376116	1.45172135740833	2.46919453092084	0.105562644243029	0.450561088560322	0.406423306331491	0.450561088560322
GAL3ST4	protein_coding	3.29332735820988e-06	3.63269837202776e-05	-1.99755010570969	0.429430782076271	2.72799235840936	1.39183590082021	0.135431651578222	0.166700655181759	0.180701142584014	0.180701142584014
EPDR1	protein_coding	3.33190799442887e-06	3.67310161916593e-05	-0.764300457154764	0.164393224439246	6.07620235669114	0.184203804421189	0.00200875405931373	0.0187540322265761	0.0443200440690272	0.0443200440690272
ANAPC16	protein_coding	3.34978524727354e-06	3.69064746974201e-05	-0.696112522043486	0.149762255810828	7.30757029468999	0.158886086372301	0.000932896053716667	0.0235912155887898	0.0375163609729367	0.0375163609729367
HES6	protein_coding	3.40355442777081e-06	3.74769381052026e-05	-1.46430391878823	0.31525452968129	3.35095140014269	0.746823367301726	0.036144689335128	0.124893877171433	0.13423031378128	0.13423031378128
AP5M1	protein_coding	3.41789679417649e-06	3.75908719303409e-05	-0.905061551002201	0.194889936624833	5.27463446448286	0.241681786477291	0.00483297600841908	0.00433839824346878	0.0602791738160918	0.0602791738160918
CA8	protein_coding	3.41757316510613e-06	3.75908719303409e-05	1.12897083481083	0.243104049466576	4.98197947273112	0.448592297196769	0.00910873803987317	0.092204825732208	0.0710980168679264	0.092204825732208
QRFPR	protein_coding	3.44371758936041e-06	3.78527322409954e-05	2.77588620186657	0.597941007950633	1.17565392995669	2.49537729490313	0.118472962224103	0.234078921129413	0.494441521757072	0.494441521757072
ABHD14A	protein_coding	3.45340536688526e-06	3.79370590741663e-05	1.03131390066052	0.222178403545706	5.24581340278117	0.374407021916058	0.00408249674691086	0.080540205542435	0.0611982109017995	0.080540205542435
HPCAL1	protein_coding	3.46300200553675e-06	3.80202868962605e-05	0.709533171551309	0.152875297745784	8.05378571535547	0.173427314035154	0.000468336875061454	0.0350373582991256	0.0395959888292738	0.0395959888292738
TBC1D2	protein_coding	3.52240536145081e-06	3.86499265841291e-05	0.803657483820856	0.17328646935282	5.80592574959118	0.225112693649042	0.00314153185942082	0.0455541515018511	0.0483353832161778	0.0483353832161778
ALDH16A1	protein_coding	3.53958243699458e-06	3.88157705707249e-05	-0.728510882110464	0.157117263084458	6.46324730295021	0.166827588201992	0.00177852950431648	0.0164506545026341	0.0405400436827989	0.0405400436827989
DLK2	protein_coding	3.55148741679056e-06	3.89236401917092e-05	0.849560907952456	0.183251452750297	5.63317946448423	0.25069782563203	0.00598374486689917	0.0473952220100513	0.0515838464504051	0.0515838464504051
TSPAN1	protein_coding	3.56839981017558e-06	3.90862326122724e-05	-1.68987669217837	0.364585995415248	3.23149842134915	0.983625787608719	0.086330513776149	0.114929036576815	0.141537397171726	0.141537397171726
SLC22A5	protein_coding	3.58166049575004e-06	3.92086603891939e-05	-1.1736191407288	0.253246851515867	4.51889925663267	0.409313907004432	0.0208052247829437	-0.00187375494391404	0.0891387200216845	0.0891387200216845
ZNF432	protein_coding	3.60554993811617e-06	3.9438136135441e-05	-1.05970436573912	0.228733892107476	5.67166564075034	0.395591231359922	0.00418851956422673	0.0855015262620039	0.0508149619710577	0.0855015262620039
NKX2-3	protein_coding	3.6068143420711e-06	3.9438136135441e-05	-1.85200363831571	0.39975548728036	3.03757323611827	1.13499898405504	0.119203282298087	0.0668237923960896	0.154747202748927	0.154747202748927
LPHN1	protein_coding	3.62168710715307e-06	3.95777630559852e-05	-1.60446790422677	0.346388509915876	6.84665844918039	0.906926358486442	0.00154988190097016	0.204138689187729	0.0383107634637703	0.204138689187729
INPP5K	protein_coding	3.62866564064948e-06	3.96310098814521e-05	-0.848978389216669	0.183301677938679	5.55452275570907	0.246878694223495	0.00436462650533344	0.044770616154771	0.0532345251548986	0.0532345251548986
FXR2	protein_coding	3.6999006322013e-06	4.03855743020673e-05	-0.871003657384681	0.188220727447429	6.11091971258227	0.267366452109054	0.00199219891324551	0.0587398734996218	0.0438980967049529	0.0587398734996218
KCND2	protein_coding	3.705722604525e-06	4.04022525909337e-05	2.19221524251408	0.473763102020925	2.22604863149263	1.69373287248386	0.0938675775908255	0.290906382700299	0.242425241563473	0.290906382700299
ANKS6	protein_coding	3.70535108482311e-06	4.04022525909337e-05	-0.811741487141998	0.175425948678441	6.34816934246247	0.210894243045804	0.0112774722582131	0.0158787364433218	0.0414784079756117	0.0414784079756117
HPS1	protein_coding	3.82799695155872e-06	4.17112024519004e-05	-1.13233422590663	0.245066987287216	5.83937115426455	0.452134268699925	0.00466747020941142	0.0982888068043584	0.0477672693309267	0.0982888068043584
FLOT1	protein_coding	3.83408090029024e-06	4.17533185079061e-05	0.726205738733148	0.157181280558241	8.24439544115355	0.162512540941939	0.00156070557853061	0.0126401349910123	0.0407923600636325	0.0407923600636325
DUSP5	protein_coding	3.8460848881955e-06	4.18598180601868e-05	-0.760081882621076	0.16453659236566	6.24389123153698	0.202741762338081	0.00395866166293681	0.0412544925865991	0.042450978726726	0.042450978726726
ENKD1	protein_coding	3.85251941385232e-06	4.1905612907441e-05	-0.832057412223338	0.180130818693128	5.64915621326343	0.241851963578987	0.0043620741967719	0.0484935836171667	0.051261546105611	0.051261546105611
MTFP1	protein_coding	3.95527653467323e-06	4.29984944133338e-05	1.21815077325108	0.26402796784715	6.66891363734484	0.523555755828476	0.00307355632420769	0.116430617056642	0.0391540827856132	0.116430617056642
CCDC94	protein_coding	3.9658700800032e-06	4.30887662618361e-05	0.793658989067909	0.172042259465114	6.03395790259165	0.222253510325029	0.0027414068717611	0.0479989457714304	0.0448608704244191	0.0479989457714304
GAMT	protein_coding	3.99194012459587e-06	4.33469874579602e-05	0.711021401457804	0.154174327190412	6.63554172682482	0.160455943908199	0.00139798453679078	0.0178172281538411	0.0393501123168372	0.0393501123168372
HNF4G	protein_coding	3.9970139223118e-06	4.33770518973838e-05	1.55467232741375	0.337126674797303	3.48920733934108	0.747480578259678	0.0684614797603204	-0.00017257292051176	0.126374625713771	0.126374625713771
FAM81A	protein_coding	4.03470159955881e-06	4.37608153893358e-05	-2.53914652244075	0.550840381540307	2.20384472235115	2.07030031687482	0.274334240156822	-0.00046473845205558	0.245823118589699	0.245823118589699
MME	protein_coding	4.07561692044181e-06	4.41586601169524e-05	0.8209561287476	0.178178659510922	6.39095737932004	0.237916325386797	0.00298824700815163	0.0514362696291783	0.0411144532936813	0.0514362696291783
RP11-224O19.2	antisense	4.0760757053431e-06	4.41586601169524e-05	1.27855110922508	0.277495559627238	4.91411003005891	0.57706053341853	0.0081850925117017	0.1238213971103	0.0739187355368682	0.1238213971103
RPS27L	protein_coding	4.17569718037722e-06	4.521189271596e-05	-0.694364992143963	0.150868882612601	7.35864339471857	0.169881528579648	0.00148541371636077	0.0370663374997584	0.0375341629821105	0.0375341629821105
DNM2	protein_coding	4.18082972299272e-06	4.52414340007344e-05	0.698643510192492	0.151806938411636	7.72931447840596	0.143237683795253	0.00130374661333704	0.00323195816928063	0.0382025617579445	0.0382025617579445
ARVCF	protein_coding	4.18573277999701e-06	4.52424580436437e-05	-0.94738004810792	0.205865351349858	5.91287294620701	0.316422407325245	0.0260633251129948	0.045919350344853	0.0465890341208344	0.0465890341208344
RP11-492D6.3	pseudogene	4.18350224560215e-06	4.52424580436437e-05	-3.38524720598324	0.735595286089	2.39323873586694	4.04725736291403	0.146928204988191	0.780672523439851	0.218766250331095	0.780672523439851
CSTB	protein_coding	4.21255632048008e-06	4.55062484723273e-05	0.795162359092297	0.172838465152562	5.97562868437403	0.203858270381575	0.00555098532699054	0.0222961354792787	0.0456601033066551	0.0456601033066551
SLC30A10	protein_coding	4.22250367465214e-06	4.55875353698245e-05	-1.8154676292574	0.394656696514277	3.15032889034046	1.079458054176	0.12016661809737	0.0451524024973263	0.146840081508737	0.146840081508737
FAHD2B	protein_coding	4.23293748715897e-06	4.56739780007783e-05	-1.77766913323919	0.386483038096865	4.77836536416233	1.11627235455837	0.0293772501891727	0.226684130502113	0.0795787702499448	0.226684130502113
MYLKP1	pseudogene	4.24243008485123e-06	4.57501715396736e-05	2.59600933158148	0.56445564772865	1.8886695628167	2.38066152597771	0.139633927912288	0.40655494909246	0.301425483206989	0.40655494909246
SUFU	protein_coding	4.26611270857652e-06	4.59792147479914e-05	-1.06412001111164	0.23143217266428	5.63314643942324	0.400044471648222	0.00426554304969339	0.0875530578830652	0.051584517234022	0.0875530578830652
CEP192	protein_coding	4.27834172898821e-06	4.6064976044744e-05	0.717821807575875	0.156137104359443	8.07621130140933	0.166577536583752	0.00207050414571781	0.0211591749211285	0.0397217164675704	0.0397217164675704
INSC	protein_coding	4.27896578415414e-06	4.6064976044744e-05	2.41935788613175	0.526250426718694	2.72153871342904	2.00040912144463	0.293429501200308	0.100218273840255	0.181323947293876	0.181323947293876
PMM1	protein_coding	4.31703206067094e-06	4.6448204298288e-05	0.760373369343488	0.165460255296705	6.12304373136603	0.181442547006292	0.00317684575748584	0.0163252983734577	0.0437553189559725	0.0437553189559725
FAM131A	protein_coding	4.39412044813518e-06	4.72506049102902e-05	-0.73425844745375	0.159906000113155	6.39202795987318	0.19034595361636	0.00272857773793667	0.0408401205478003	0.0411055860429575	0.0411055860429575
GJD3	protein_coding	4.40335791522222e-06	4.73228950591957e-05	3.22149115323484	0.701639771038518	1.9489747655186	3.66842774053865	0.0629056860315753	0.781034373916398	0.289643234673578	0.781034373916398
ENPP6	protein_coding	4.43524408461279e-06	4.76111940583249e-05	-2.9158338233079	0.635276053116281	2.55306330900063	3.00570434384611	0.12238533642548	0.569458658425378	0.199067644339258	0.569458658425378
PAFAH1B2	protein_coding	4.43340173861801e-06	4.76111940583249e-05	0.69115164272505	0.150579154506993	7.68704450185	0.163819808092055	0.00079210794644969	0.0320120297954898	0.0380777465199059	0.0380777465199059
TIMP2	protein_coding	4.50632328616916e-06	4.83466314704283e-05	0.716648688655738	0.156250083325757	8.3191392645532	0.168535830625218	0.000509913210312822	0.0256466802421248	0.0413428099999259	0.0413428099999259
TOR2A	protein_coding	4.51160403145349e-06	4.83757063611918e-05	-0.962291254176479	0.209818438394501	5.16540312465431	0.310233848614798	0.0115099012440464	0.0432834743972953	0.0639594309107657	0.0639594309107657
TMEM63B	protein_coding	4.58626574574869e-06	4.91482624165711e-05	-0.863688067365289	0.188459885483144	6.40030227037555	0.263869348540226	0.00448355454230982	0.0564029513485241	0.041037433618264	0.0564029513485241
SULT1C4	protein_coding	4.5944716332714e-06	4.92081771171891e-05	1.82289644952276	0.397795087577888	3.98397413195026	1.17547317833948	0.0271259911135067	0.24414417751695	0.105450674138359	0.24414417751695
AC011747.7	antisense	4.62295606989669e-06	4.94836759153856e-05	-2.33324361004112	0.509307395519137	3.16722488006639	1.92599881698576	0.137359175151782	0.307316293071909	0.145711322871629	0.307316293071909
RP11-10O17.1	pseudogene	4.62545360480196e-06	4.94836759153856e-05	-1.41763105112667	0.30945237554714	5.67220012077106	0.710994760222098	0.00277168713622662	0.161389637546804	0.0508044648605205	0.161389637546804
ITGA2	protein_coding	4.70787391664052e-06	5.03368019109893e-05	1.19735590627125	0.261579831240143	7.46207206085512	0.507366059097355	0.000668301226680088	0.116629998393242	0.037624866475773	0.116629998393242
CAMK2B	protein_coding	4.73210829613225e-06	5.05671856425989e-05	-1.64657949702772	0.359803729078573	3.7795508405232	0.959576473521797	0.10924657969303	0.112682660522137	0.112627712065308	0.112682660522137
IL1RAPL1	protein_coding	4.73517301457653e-06	5.05712178140188e-05	2.73015288430663	0.596599362187388	3.98145104531177	2.6381110761428	0.051955717572087	0.558211366363452	0.10553154801751	0.558211366363452
ZNF622	protein_coding	4.74616222814711e-06	5.0659830294539e-05	-0.926378133733048	0.202455772452307	6.81775119893641	0.303748041615722	0.00140043934633238	0.068865286023828	0.0384257171929482	0.068865286023828
DDX41	protein_coding	4.76683251442907e-06	5.08516180592552e-05	0.694616566731348	0.151835513866913	6.93572819519902	0.144370279470562	0.00151308655578508	0.00630536031369811	0.0380080961948943	0.0380080961948943
CCDC85C	protein_coding	4.78831565950205e-06	5.10518550031216e-05	0.882459101219054	0.19293552707599	5.28031573985813	0.262310936475104	0.00371002226550807	0.0440685648219853	0.0601027507769318	0.0601027507769318
SRC	protein_coding	4.83838607380033e-06	5.15564830899064e-05	-0.849597028086622	0.185839290461501	6.10240982021739	0.226622596639007	0.0152052774096041	0.00926237222567745	0.0439997086690831	0.0439997086690831
TRIM8	protein_coding	4.84723725098267e-06	5.1621567962078e-05	-0.819640453484439	0.179301662565124	5.70221530437085	0.233067465096005	0.00488976325248502	0.044456175552488	0.0502229559451449	0.0502229559451449
OR2A9P	pseudogene	4.85485275974503e-06	5.16734271679197e-05	1.69261258580617	0.370296620141861	4.08755698176372	1.01443865716339	0.0261882410581343	0.208873907893555	0.102235419392693	0.208873907893555
LUZP2	protein_coding	4.85859544933244e-06	5.16840300540068e-05	1.8910915369419	0.413732917050799	3.25849634484763	1.26631480981431	0.0357375010276379	0.257705230374699	0.139837430470314	0.257705230374699
ALS2CL	protein_coding	4.86252540342124e-06	5.16966118878988e-05	1.30444166915543	0.285396265275436	4.71288452614053	0.602520916969956	0.0271015917778101	0.112528742336191	0.0822102466403456	0.112528742336191
TPH2	protein_coding	4.89413555979946e-06	5.19739520114595e-05	-1.36335259547687	0.298373922568049	5.19016163155761	0.658247225124784	0.0152085596340311	0.137409150655073	0.0630801512728268	0.137409150655073
NPY4R	protein_coding	4.89360547122074e-06	5.19739520114595e-05	-2.10501389578346	0.460686497748134	2.48338881631451	1.56921249927962	0.128227188554617	0.235599181515283	0.207323287236495	0.235599181515283
TMEM92	protein_coding	4.92842363320278e-06	5.23085594639649e-05	1.39064142823428	0.304443682518437	3.92282096601436	0.684946674585256	0.023901522245184	0.134988687741194	0.107455439705159	0.134988687741194
NPDC1	protein_coding	4.96504876828385e-06	5.26675804518407e-05	-1.2418132273016	0.27195417159809	4.13710712912148	0.520413356998728	0.026036925596259	0.0697390714303681	0.100750054031632	0.100750054031632
PAGE1	protein_coding	4.97339495438407e-06	5.27263922544222e-05	-4.28126395266112	0.937659057719886	2.99210592705026	6.49292673570751	0.125471960977169	1.38173576792136	0.158138020874145	1.38173576792136
RP11-1079J22.1	pseudogene	5.06002173805844e-06	5.36145771772431e-05	2.58396291947936	0.566374891055127	1.58868054537093	2.21275698489256	0.18045973099704	0.18563800999026	0.369449727090459	0.369449727090459
FDXR	protein_coding	5.09675845515046e-06	5.39734387220154e-05	-0.880884052433708	0.193143922892512	5.53588643154293	0.274994168166737	0.00503865056627606	0.0589120493485388	0.0536410657816059	0.0589120493485388
BAIAP2	protein_coding	5.11796551280907e-06	5.41675337570535e-05	0.862325113150352	0.18911081570088	5.4806480850599	0.250449794754777	0.00642745878861427	0.0391621460817696	0.0548803708371896	0.0548803708371896
DNAJB11	protein_coding	5.127175587546e-06	5.42345082666895e-05	-0.940785224541154	0.206334469158358	6.94350999409338	0.313698972722645	0.00262557964657006	0.0703582714897635	0.0379852654006823	0.0703582714897635
ZMAT2	protein_coding	5.17231413381503e-06	5.46678130484654e-05	0.682964788682503	0.149849403652544	7.21157145174031	0.159484439962433	0.000961945660271619	0.0304967871243158	0.0375320722397678	0.0375320722397678
RIN1	protein_coding	5.1739491465255e-06	5.46678130484654e-05	1.20106081395071	0.263528767382497	6.41547617018802	0.511366895713898	0.00280635897012497	0.11624634600954	0.0409141767398527	0.11624634600954
C2orf43	protein_coding	5.18569283031133e-06	5.47611490913572e-05	-0.782193169563935	0.171641557289016	5.90882931858347	0.192032600733644	0.0038529395887337	0.0168172140302182	0.0466513304488637	0.0466513304488637
HMGXB4	protein_coding	5.19300148099824e-06	5.48075725571649e-05	0.77057524265954	0.169103144080202	5.93747245001861	0.177848618698767	0.00280508679445294	0.00702941406698999	0.0462164103560775	0.0462164103560775
EFNA4	protein_coding	5.19808926866932e-06	5.4830517857522e-05	-0.839163604094438	0.184163212591326	5.51486874419825	0.234087193994174	0.00403528271359086	0.0354308742725254	0.0541065839240516	0.0541065839240516
CREBZF	protein_coding	5.2219489772053e-06	5.50513366123525e-05	0.737978890255332	0.161991386340286	6.1392967813886	0.182596883603124	0.00141741655131735	0.0309744406424358	0.0435675135888786	0.0435675135888786
JRKL	protein_coding	5.26760399421705e-06	5.55015520510507e-05	0.772857192437677	0.169715582564925	5.93418704867392	0.18795321295866	0.00311167726093127	0.0176407817514101	0.0462655438225292	0.0462655438225292
PANX1	protein_coding	5.29733695871764e-06	5.57523975890093e-05	0.681756471811044	0.149749240622366	7.62238875362319	0.137929453655333	0.000531227090428894	0.00562689894525946	0.0379113473101001	0.0379113473101001
SMURF1	protein_coding	5.29491424676834e-06	5.57523975890093e-05	-0.689465726800324	0.151439394538902	6.98750856416339	0.143278164107052	0.00144840963434153	0.00750379126018965	0.0378668307399026	0.0378668307399026
CCDC85A	protein_coding	5.36571020011235e-06	5.64404329489738e-05	-3.51305110414352	0.77210658875366	1.45182900790771	4.37779170923088	0.115699245233381	0.906269756589727	0.40639262147714	0.906269756589727
DARS	protein_coding	5.39406153576481e-06	5.67069552961018e-05	0.759980803623462	0.167071081228032	7.03237315408198	0.204895586511338	0.000562203002518493	0.0472882190249737	0.037764399488616	0.0472882190249737
SMIM8	protein_coding	5.40706981146062e-06	5.6796354289746e-05	-0.852493658328589	0.187429619532493	5.46696188219896	0.215664817691273	0.00502732453335258	0.00460059241373068	0.0551952965148103	0.0551952965148103
MAP3K10	protein_coding	5.41161989805051e-06	5.6796354289746e-05	-0.939273766683523	0.206517170509922	6.07611801030353	0.312994833530564	0.00295998012260509	0.0701531771038362	0.0443210934111466	0.0701531771038362
TPO	protein_coding	5.40931649142668e-06	5.6796354289746e-05	-2.81099321464399	0.618038049767709	2.14633897931029	2.8032965735937	0.125432647298985	0.529374834347884	0.254920183080184	0.529374834347884
PGD	protein_coding	5.45085749808759e-06	5.71762744699065e-05	0.680603369027748	0.14969363223459	7.54096094428028	0.134201625221823	0.000670499186715192	0.00155284104567145	0.0377435297245729	0.0377435297245729
SLC29A2	protein_coding	5.46374450137907e-06	5.72795231347918e-05	-2.20292977124988	0.484570960806431	4.72375221420592	1.72198418781239	0.0202306684660593	0.382299073345715	0.0817816889533372	0.382299073345715
PPP2R4	protein_coding	5.48281172531189e-06	5.74474114960575e-05	-0.681979903673221	0.150037010578334	7.71504799346334	0.144112419755672	0.000431454222579807	0.0130417618222367	0.0381590107087627	0.0381590107087627
DPM2	protein_coding	5.49651923021317e-06	5.75589865743747e-05	-0.686631503673111	0.151077852866371	6.85089084668127	0.163612089279269	0.000833113163050733	0.0338569979138786	0.0382946313398858	0.0382946313398858
DAB2IP	protein_coding	5.54947023177241e-06	5.80811628595624e-05	-1.57862163003427	0.347494699956457	4.98961367311053	0.884516880943204	0.0148478139761231	0.19215658573444	0.0707844452311675	0.19215658573444
SUPV3L1	protein_coding	5.60864961574521e-06	5.86679090989957e-05	-0.803166494571981	0.176884390368262	5.94587637839506	0.229004815937944	0.00476724915675994	0.0488694723677287	0.0460916175053006	0.0488694723677287
HILPDA	protein_coding	5.61972305236099e-06	5.87510824440717e-05	1.29463897912154	0.285149346277023	6.65948345451147	0.595040238477695	0.00220964217571315	0.137179185850939	0.0392082221284178	0.137179185850939
ZNF75D	protein_coding	5.62438745744795e-06	5.87671977647171e-05	-1.49721654669187	0.329780561209857	4.17623888960445	0.795838137270675	0.0210177143305302	0.165419803186992	0.0995903983837447	0.165419803186992
C9orf78	protein_coding	5.64063500300237e-06	5.89042560968361e-05	-0.7164814939493	0.1578351035972	6.62733891546845	0.161815844098002	0.00330594453173306	0.0148688176983877	0.0394002039154762	0.0394002039154762
ELF1	protein_coding	5.6917570747056e-06	5.94051495462063e-05	0.697689410513777	0.153759814800289	6.81490502727692	0.15708046531743	0.00209179252648003	0.0195120183539584	0.0384374885833815	0.0384374885833815
SOWAHC	protein_coding	5.73139527905878e-06	5.97856964308914e-05	0.78546654041814	0.173160396651423	5.80361609688133	0.181315770761818	0.00302668900100061	0.00302388638754471	0.0483753503735337	0.0483753503735337
WARS2	protein_coding	5.80012917650926e-06	6.04691583620783e-05	-0.826293590278265	0.182262045566663	5.57054246732552	0.227272882421137	0.00405786502149698	0.0345800747976003	0.0528897691284649	0.0528897691284649
TLL2	protein_coding	5.81924321669934e-06	6.06348387883987e-05	-2.05898012354604	0.454234963847033	2.25593907340207	1.39304728952202	0.115758390118558	0.102390077596665	0.237949156820497	0.237949156820497
PEX5L	protein_coding	5.84263511415312e-06	6.08448852120274e-05	-2.00295475964085	0.441957715211336	2.27878295733673	1.38990372435778	0.100242921017722	0.192157741639758	0.234602716756263	0.234602716756263
SLC25A39	protein_coding	5.89899611179629e-06	6.13978478051894e-05	-0.687976791837156	0.151872009943467	7.93627655685061	0.135849990174795	0.000539618627376421	0.000201946917275103	0.0390005654942267	0.0390005654942267
CYP27B1	protein_coding	5.91461947267469e-06	6.15264285443849e-05	-1.82427244727329	0.402760835078599	3.65984478458548	1.02438205857165	0.160416662991613	-0.072176465350368	0.117668406048176	0.117668406048176
ZCCHC14	protein_coding	6.0668819874887e-06	6.30228980793573e-05	0.742289322938252	0.164076468058022	6.91324629348571	0.195885393085744	0.00272628542348494	0.0434241500686211	0.0380772776047408	0.0434241500686211
GPM6B	protein_coding	6.06852435539353e-06	6.30228980793573e-05	-1.60239985748579	0.354200752205337	3.30235463324747	0.83268530648429	0.077933238398352	0.0409398825472035	0.137137915080779	0.137137915080779
RP11-702C7.1	pseudogene	6.06733167155889e-06	6.30228980793573e-05	2.86358066423433	0.632971289166721	0.943184627573958	2.35651125799824	0.101831427029211	-0.085478793057635	0.585001692244013	0.585001692244013
CYFIP2	protein_coding	6.11024508796635e-06	6.34211759875073e-05	-2.38811259861129	0.528046969634869	4.95274808048937	2.02778565552823	0.0284869502659041	0.449513510546499	0.0723066849429636	0.449513510546499
ALPK2	protein_coding	6.14214332831122e-06	6.37171186064832e-05	2.43447711847426	0.538430033598701	5.48024257247369	2.10748952736578	0.0079745171701323	0.489008741826037	0.0548896571903474	0.489008741826037
TBCCD1	protein_coding	6.18963354900885e-06	6.41743934574372e-05	-0.741457104913197	0.164046224840183	6.14571174360512	0.159734423609233	0.00263892148547513	0.000553710813744398	0.0434945023162093	0.0434945023162093
FBP2	protein_coding	6.21355658612736e-06	6.43869536551457e-05	-2.8137137068205	0.622642273841808	2.57340370861941	2.81582909423544	0.221817994602581	0.442782121697244	0.196762175543491	0.442782121697244
ARRDC1	protein_coding	6.22427160698306e-06	6.44624893231741e-05	-1.04287454847823	0.230794699786919	5.58732080443086	0.386833797460674	0.00699455360021226	0.0843189208850464	0.0525333696976862	0.0843189208850464
C5orf24	protein_coding	6.30162772915292e-06	6.52277396079206e-05	0.69115896685731	0.153046443467779	7.35417769705718	0.140791025586486	0.00262218486616675	0.00254394270598259	0.0375318960334953	0.0375318960334953
SPEF2	protein_coding	6.3320074332083e-06	6.55061659582813e-05	-1.33254211640193	0.295137405215198	3.85371317972713	0.585789890906863	0.0394705394212817	0.0546767038435473	0.109854182790992	0.109854182790992
TMEM200B	protein_coding	6.39133865817328e-06	6.60836323458818e-05	-2.50501125309373	0.555064161209862	3.35214073853014	2.23301785526407	0.194329909880557	0.333835043935912	0.134160193690497	0.333835043935912
ZNF79	protein_coding	6.56845828538292e-06	6.78776760100691e-05	-0.848255457816617	0.188199535755809	5.43808537361597	0.211926820641961	0.00484848886035552	0.0027651856074792	0.0558699087259912	0.0558699087259912
ULK2	protein_coding	6.59156708888769e-06	6.80790941156358e-05	-1.32703664039186	0.294473784803287	3.92078135510345	0.589677448611442	0.0411299110681091	0.0627026004281835	0.107524048822816	0.107524048822816
FBXO25	protein_coding	6.60442336472587e-06	6.81744590660513e-05	-1.0698087677346	0.237415869225083	4.94957421697253	0.407520649806095	0.0106219835425601	0.0860059506744139	0.0724385792223824	0.0860059506744139
RP11-783K16.5	antisense	6.65227308091599e-06	6.86307427832659e-05	1.72274656174871	0.382448312082025	4.13438495757066	1.05691122088256	0.0424024298714483	0.208340503981792	0.100831081669639	0.208340503981792
NOTCH2	protein_coding	6.68087410662746e-06	6.88880487334332e-05	-0.733541571750928	0.162878570961609	6.06276301865944	0.175743968714689	0.000990263199007155	0.0254168178345661	0.0444887577355572	0.0444887577355572
GBP3	protein_coding	6.69432807180782e-06	6.89889735242495e-05	0.864341387040308	0.191940110180576	5.38018660457725	0.236033546900739	0.00587998392342171	0.0212164894943471	0.0572760261842323	0.0572760261842323
DCHS2	protein_coding	6.72437365581921e-06	6.92606805994558e-05	-2.80351730568132	0.622695083553561	3.50878404644089	2.79955860533243	0.092333743100828	0.572379114753646	0.125305661940752	0.572379114753646
SLC24A4	protein_coding	6.75935151617824e-06	6.9582864787441e-05	-2.03278033430555	0.451615673666672	2.86565242243811	1.26042751105955	0.181362675638238	-0.0856025380945569	0.168277410135594	0.168277410135594
COMTD1	protein_coding	6.81849692518146e-06	7.01533488999807e-05	-1.04049069579302	0.231257310841722	4.78561518668717	0.324936733086944	0.0123986321462664	0.00634114309000637	0.0792812715412961	0.0792812715412961
HOXD-AS2	antisense	6.82825652594604e-06	7.02153722979523e-05	-1.85961121862838	0.413341281714668	2.79154300320564	1.03048334939352	0.118119294809347	-0.0671920359194654	0.174768159766981	0.174768159766981
RP11-64D22.2	pseudogene	6.83500902175118e-06	7.02464225949283e-05	3.41349934282253	0.758764031172856	1.83035487974025	4.15159772527379	0.0970145129527611	0.88993895276441	0.313384334138416	0.88993895276441
WNT10B	protein_coding	6.88440022755532e-06	7.07154167478909e-05	-1.2656634648866	0.281431687943321	3.76011439652125	0.550527104753265	0.0223831396373722	0.0890251553183968	0.113394794611702	0.113394794611702
AFF2	protein_coding	6.89616785156311e-06	7.07976468252671e-05	-4.30958705997045	0.95835296607198	5.09472478941076	6.61849790438846	0.274076059884115	1.30039321025125	0.0665945539324528	1.30039321025125
ZNF761	processed_transcript	6.90814135971128e-06	7.08432719929411e-05	-0.861506250967984	0.191594882477007	5.57326963338772	0.218947420508828	0.0100975137668318	-0.00182678759860823	0.0528315130755307	0.0528315130755307
CYTH1	protein_coding	6.90654141463598e-06	7.08432719929411e-05	-0.800433419935141	0.178010625415364	6.11499642307763	0.228323592443689	0.00416257798677483	0.0501593353174004	0.0438498284771722	0.0501593353174004
TUFT1	protein_coding	6.93742249068416e-06	7.11048019769578e-05	-1.53306835845373	0.341015336580129	5.81057287002723	0.837644540173232	0.00552721096483843	0.193829577234347	0.04825525480009	0.193829577234347
SNAPC2	protein_coding	6.95942887200325e-06	7.12915255924645e-05	0.717172806253617	0.159551653644611	6.3324946686135	0.153046478932362	0.00202352913988487	0.00528818819734168	0.0416165797413667	0.0416165797413667
MICU2	protein_coding	7.00836220204117e-06	7.17537322731288e-05	0.759339219170336	0.168988607377652	6.21112725088123	0.205537656253543	0.00142402898743429	0.0475310843098884	0.0427843764271236	0.0475310843098884
AKIRIN1	protein_coding	7.10922952025131e-06	7.2746863029956e-05	-0.688590375220357	0.153347505529923	7.21123824847404	0.157504640890289	0.00277996201173582	0.0236575939665142	0.0375322507635494	0.0375322507635494
HIVEP3	protein_coding	7.12537627095428e-06	7.28463325990483e-05	-0.789234509186041	0.175779640669632	6.30007959626887	0.214339119261075	0.0110578031727991	0.0325864734867319	0.0419110232396781	0.0419110232396781
MYO5C	protein_coding	7.12669243888022e-06	7.28463325990483e-05	-1.61907483539527	0.360606237180592	3.91345127121066	0.934739318307982	0.0699997080489494	0.152920620454271	0.107771640098533	0.152920620454271
CCND3	protein_coding	7.14657920464469e-06	7.30099497681888e-05	-0.769405946068449	0.171387550506504	5.80032217438322	0.197159552829585	0.00192238774097337	0.0317026151360756	0.0484325136338029	0.0484325136338029
MRPS16	protein_coding	7.21479938248603e-06	7.36668989580153e-05	-0.683773697656104	0.152381417720307	7.94610644141342	0.150680881626185	0.000759533522754455	0.0197558777065077	0.0390463461340184	0.0390463461340184
SSR4	protein_coding	7.22738312153002e-06	7.37553663671106e-05	-0.675098274445093	0.150460522371691	7.72822788899648	0.131389064885097	0.000609438680634561	0.000797663127054424	0.0381991935348436	0.0381991935348436
TPT1	protein_coding	7.23218385970243e-06	7.3764355486114e-05	0.850251212920089	0.189503190842404	9.66946363425097	0.229395452086104	7.00782279248172e-05	0.0273437356792591	0.0614924234968511	0.0614924234968511
ANKRD52	protein_coding	7.24130044180414e-06	7.37928827381823e-05	-1.03375993333923	0.230417231969755	4.75111681227817	0.331936875553009	0.0103278484995576	0.0215988250974692	0.0806871814237634	0.0806871814237634
GATA4	protein_coding	7.24282359535672e-06	7.37928827381823e-05	-1.26857087825918	0.282757632413625	3.76837525725391	0.512411919533092	0.0239938014688552	0.0391500768849388	0.11306656199656	0.11306656199656
PGRMC1	protein_coding	7.2640360182738e-06	7.388898907669e-05	-0.704699539121512	0.15709557044131	8.41034256906531	0.167735920503651	0.000227525448610209	0.0307922281484327	0.0420793629838706	0.0420793629838706
LINC00969	lincRNA	7.25918227162514e-06	7.388898907669e-05	-1.00789597756281	0.224678682485807	4.76823468239794	0.312214479726395	0.00654525555500602	0.0198192167153103	0.0799927622110934	0.0799927622110934
RP11-267A15.1	lincRNA	7.26266849063609e-06	7.388898907669e-05	-2.10044612049059	0.468239030447422	3.82309983063109	1.57374652950163	0.0391230476851465	0.336730305973725	0.110971370786032	0.336730305973725
ZNF3	protein_coding	7.29987331485035e-06	7.4179340045369e-05	-0.70991702213877	0.158295708861282	6.32550485304327	0.151723666908565	0.00127670215877442	0.00799780842097332	0.0416790660307609	0.0416790660307609
SUSD1	protein_coding	7.30046433011071e-06	7.4179340045369e-05	1.45384284207565	0.324175871209809	4.16976050581177	0.754031139093653	0.022333565318007	0.157820712638517	0.099781834050628	0.157820712638517
P4HA2	protein_coding	7.38294353369405e-06	7.49769192752589e-05	0.887689149119617	0.198041514550781	7.6251591616565	0.281169780826441	0.000286738354475434	0.0669483041922112	0.0379178729487644	0.0669483041922112
TTYH2	protein_coding	7.43392038878522e-06	7.54538909795902e-05	-2.10163830863653	0.46902455696368	2.74860937411021	1.57622964442957	0.0955091393173057	0.281606349314082	0.178737107802915	0.281606349314082
BRD3	protein_coding	7.52281274479976e-06	7.63149812569498e-05	-1.0795209386	0.241054181834618	4.6348950328887	0.364974953378008	0.0144574386377162	0.0239586344870427	0.0851547646422102	0.0851547646422102
MAPK7	protein_coding	7.53770637569296e-06	7.64248699233783e-05	1.08296480971379	0.241845995849617	4.87505759512756	0.41864577360597	0.00960410642904645	0.0906635833569419	0.075556114808753	0.0906635833569419
PDGFRA	protein_coding	7.59664905646865e-06	7.69810134327556e-05	2.00021757988899	0.446851447359102	5.84066706708258	1.42835755626616	0.00771984525952317	0.334582239323775	0.0477456577952001	0.334582239323775
DAQB-335A13.8	processed_transcript	7.6663201619783e-06	7.76452167966133e-05	-1.40067714527932	0.313049673707451	4.95632859577426	0.70054198752844	0.0804955108848002	0.0875046574723567	0.072158031224598	0.0875046574723567
WSB2	protein_coding	7.71630157911442e-06	7.80673995246103e-05	0.665492821886618	0.148783036878303	7.38635673726918	0.12688195601312	0.000396821721440956	1.67154431214914e-05	0.0375512789575256	0.0375512789575256
AC004967.7	pseudogene	7.71250886290537e-06	7.80673995246103e-05	-1.21962408570674	0.272662763822926	4.0414470393253	0.474660969814417	0.0238044392939855	0.0357945837623965	0.103644102606969	0.103644102606969
DUSP8P5	pseudogene	7.75222438620348e-06	7.83886934441575e-05	-1.49467449075297	0.334235890464777	3.36501851693639	0.684383486134107	0.0581050684256188	-0.00280551362731005	0.133404012388294	0.133404012388294
GATSL2	protein_coding	7.88307862716122e-06	7.96690513458216e-05	-1.04224157906786	0.233250546465443	5.0434401884045	0.374191162432301	0.024661801220458	0.051933019136746	0.068605314367704	0.068605314367704
TLE1P1	pseudogene	7.92791473748922e-06	8.00791731240323e-05	2.56042060279279	0.573170141820726	1.69089058989392	2.12211814246351	0.218789850899553	0.0800649498146589	0.344394168771518	0.344394168771518
MTR	protein_coding	8.0018741332727e-06	8.07828687982434e-05	0.683767392495346	0.153134805871856	7.72190960226376	0.161312937536895	0.00202068533835236	0.0312561492922471	0.0381797754092096	0.0381797754092096
SLC25A25	protein_coding	8.03062184924512e-06	8.10296203534019e-05	-1.17805376700194	0.263879302927993	6.73624117768331	0.495992031576082	0.00646246718380348	0.112907166839791	0.0387956726074284	0.112907166839791
RP11-396K3.1	pseudogene	8.15787015552395e-06	8.22694536905947e-05	-1.20997083721651	0.271233192710455	6.42427639388377	0.523390471729705	0.025072362990679	0.101043256714304	0.0408436943759269	0.101043256714304
CDH11	protein_coding	8.22953952887485e-06	8.29477637141762e-05	-1.57095843769942	0.352302049103319	3.08088173664682	0.842666982583084	0.0611420634360652	0.103917602642268	0.151629480225187	0.151629480225187
ZNF662	protein_coding	8.23506031971226e-06	8.29589748909772e-05	-1.41268339996211	0.316817612853455	3.54551897782103	0.63725301202868	0.0487436303999175	0.0317287651104347	0.123325054995789	0.123325054995789
HEATR6	protein_coding	8.25327473831846e-06	8.30979796820101e-05	0.668100169344178	0.149848427908277	7.12987732957713	0.139969934416108	0.000889823584375151	0.0140371252768796	0.0376036930097656	0.0376036930097656
KLF3	protein_coding	8.31110447794206e-06	8.36354888053014e-05	-0.752009338573155	0.168725104195741	6.1760815453403	0.202245385494444	0.00319233955037178	0.0456102217968231	0.0431571787792445	0.0456102217968231
CCDC132	protein_coding	8.3214913101781e-06	8.36952557321922e-05	-0.836559085094999	0.187706448201334	5.48159381063627	0.2227129458417	0.00554192283849972	0.0217715197641177	0.0548587240695459	0.0548587240695459
BAX	protein_coding	8.37463197310589e-06	8.41397888253639e-05	-0.738899471280274	0.165844472867351	6.52495518188058	0.170157757261331	0.00706493693044634	0.00993382481460089	0.0400854445220955	0.0400854445220955
RHEBP1	pseudogene	8.37044890028756e-06	8.41397888253639e-05	-1.53371372410439	0.344230623009826	4.40022958770159	0.717481029150109	0.11022324851012	-0.0557412549606738	0.0929105603202788	0.0929105603202788
LOXL4	protein_coding	8.44733491362483e-06	8.48249457868687e-05	-2.10588551077389	0.472858531371752	4.85373084365085	1.58649421084076	0.0185940738084153	0.364711967376242	0.0764501253395218	0.364711967376242
SLC9A3R1	protein_coding	8.46761866274344e-06	8.49832789309366e-05	-0.902047875435571	0.202570527040718	6.66646109002251	0.291104131915887	0.00131450766702644	0.0690308953482095	0.039168068567294	0.0690308953482095
ATRAID	protein_coding	8.47728564000494e-06	8.50349473206892e-05	-0.672667393106403	0.151067461456184	7.05904635488997	0.150512641200774	0.00141025365411644	0.0240684283301625	0.0377121084787102	0.0377121084787102
GAS1	protein_coding	8.50125938177804e-06	8.5229994164251e-05	-1.06242545845931	0.238631709173533	4.64340302404486	0.347264124424342	0.0127737050154063	0.0169439797969518	0.0848464537670193	0.0848464537670193
BAP1	protein_coding	8.63286788930156e-06	8.64642369034917e-05	0.67215745286001	0.151085443495801	6.7994864114328	0.133864204617093	0.00062899361733739	0.00510668914537192	0.0385026827877876	0.0385026827877876
SLC26A6	protein_coding	8.63355835591779e-06	8.64642369034917e-05	0.799501540045054	0.179710141895776	5.71956675109773	0.22876611086726	0.00429934403518924	0.051064773279439	0.0498939694285147	0.051064773279439
BRSK1	protein_coding	8.69438174268496e-06	8.70270615073646e-05	-1.20600226809894	0.271174390038647	5.29384666418223	0.520605491349704	0.00955590397903638	0.116505038557248	0.0596890341275496	0.116505038557248
CMTM4	protein_coding	8.73954206378788e-06	8.74325904074217e-05	-0.860409024125259	0.193514825339689	5.25921320942099	0.253178209833939	0.00343056144546858	0.0465648827679948	0.0607659887709602	0.0607659887709602
CGNL1	protein_coding	8.77591471569864e-06	8.77498209989463e-05	-1.53885001703538	0.346172678409937	2.81017536077509	0.711151775777993	0.0323376988979382	0.00913836063115255	0.17309462672065	0.17309462672065
GBA	protein_coding	8.82000889599286e-06	8.81438807247975e-05	-0.716613698636661	0.161245233062011	6.26333045926762	0.170127023017298	0.00231171221382959	0.0257715063530822	0.0422597595322658	0.0422597595322658
STARD13	protein_coding	8.85058731104219e-06	8.84025223031805e-05	1.0611506457247	0.238809474760248	4.62533764185628	0.398540695258808	0.0122688285303153	0.0799089110641559	0.0854968261587117	0.0854968261587117
NBPF15	protein_coding	8.86507758329572e-06	8.8500281147193e-05	-0.695938282121658	0.156631686364189	7.21964318818974	0.156803025121412	0.00452937502888958	0.0175782233948234	0.0375280281253212	0.0375280281253212
PCTP	protein_coding	9.02379803393363e-06	9.00370261943601e-05	0.978576020502606	0.220433104659856	6.64009756115682	0.343018513157895	0.00192351507460416	0.0813749197196526	0.0393226185921913	0.0813749197196526
PDCD2	protein_coding	9.11185005843682e-06	9.08674056172041e-05	-0.664478252574579	0.149750258037364	7.43746911246491	0.138607571521947	0.000846457657757106	0.0141004516618712	0.0375966391118263	0.0375966391118263
UBE2Q1	protein_coding	9.15747139922469e-06	9.12256732613077e-05	-0.753216236396818	0.169789864921722	6.39166387338712	0.203279339977849	0.00693150761706881	0.0424889464917366	0.0411086003721834	0.0424889464917366
ZNRF2	protein_coding	9.15516397340109e-06	9.12256732613077e-05	-1.39423780806113	0.314284984008581	3.56114121357891	0.587778209387791	0.0468331545754377	-0.00797898288510113	0.122495504578746	0.122495504578746
STOML1	protein_coding	9.22979927395491e-06	9.18975464218431e-05	-0.799757111661364	0.180349998488167	5.67857418937404	0.190453414943836	0.00507940421669508	0.00416934366347474	0.050679661991331	0.050679661991331
SLC29A1	protein_coding	9.26644072599425e-06	9.22135809528079e-05	-0.670615668140343	0.151256952387389	6.90616918140292	0.161160333397003	0.00112051702071181	0.0380803261338678	0.0381000526573241	0.0381000526573241
TRIM36	protein_coding	9.27605119817332e-06	9.22604288833116e-05	0.96022432888753	0.216588920615553	4.95261059192412	0.322047109462091	0.00810605052737359	0.062225648214276	0.0723123961013296	0.0723123961013296
GSTT2	protein_coding	9.38503618535546e-06	9.32950929403165e-05	2.74322217091173	0.619114864554536	3.7446625286734	2.42117984760084	0.543073432406674	-0.217749459507943	0.114017794185979	0.114017794185979
REPS2	protein_coding	9.39156141400696e-06	9.33106666783437e-05	-1.07928770506269	0.243591521442047	4.88967675973094	0.364601073160592	0.0267774343989641	0.011362613291067	0.0749428444326664	0.0749428444326664
FAM115D	pseudogene	9.40438663226595e-06	9.33887850374568e-05	1.71247218262821	0.386524750031564	3.28932559675609	0.896874762571489	0.118184544706	-0.0473843072003635	0.137932110814508	0.137932110814508
LRFN1	protein_coding	9.43411911308298e-06	9.36346273575926e-05	-0.955527607100149	0.215706759042393	4.97283127424558	0.313707288892689	0.00828970418326858	0.055119154054631	0.0714749916394281	0.0714749916394281
MAST4	protein_coding	9.46222575951837e-06	9.38640824157178e-05	-1.50247548817779	0.339227317320795	3.03331468336286	0.72219422178868	0.0422121757552202	0.0504440015083084	0.155059549073346	0.155059549073346
DGKG	protein_coding	9.51115486086434e-06	9.42997429777372e-05	-1.16770563701489	0.263709580848686	4.42592550396488	0.458649718052484	0.0271014011754407	0.0557800474419366	0.0921147297355129	0.0921147297355129
[truncated: 3,493 more rows]
